# Supplementary material for: Genome-wide analysis of DNA methylation in hypothalamus and ovary of Capra hircus
Source: BMC Genomics. 2017 Jun 23;18:476. doi: 10.1186/s12864-017-3866-4 (PMC5481934; doi:10.1186/s12864-017-3866-4)
Supplement: Supplementary file 1 — List and position of CGIs found across the goat reference genome. (XLSX 3401 kb) [file 12864_2017_3866_MOESM1_ESM.xlsx]

## Sheet: List and position of CGIs
Chr N	Chr	From	To	lenght (bp)	%CG	P-value
1	CM001710	2476919	2477118	200	65.00	6.73e-08
1	CM001710	2512713	2512912	200	53.50	4.68e-06
1	CM001710	4642792	4642991	200	54.50	6.73e-08
1	CM001710	9038990	9039189	200	55.00	4.68e-06
1	CM001710	46043495	46043694	200	52.50	4.68e-06
1	CM001710	60330138	60330337	200	57.00	4.68e-06
1	CM001710	62335689	62335888	200	55.00	5.90e-07
1	CM001710	70816005	70816204	200	63.50	4.68e-06
1	CM001710	81305414	81305613	200	49.50	5.90e-07
1	CM001710	82215689	82215888	200	68.00	5.73e-11
1	CM001710	100339680	100339879	200	56.50	5.90e-07
1	CM001710	101406570	101406769	200	53.50	4.68e-06
1	CM001710	130920409	130920608	200	52.00	5.73e-11
1	CM001710	131032548	131032747	200	54.50	6.73e-08
1	CM001710	141496721	141496920	200	67.00	1.48e-15
1	CM001710	141702595	141702794	200	68.50	1.48e-15
1	CM001710	142139578	142139777	200	69.00	5.90e-07
1	CM001710	142935584	142935783	200	70.50	6.73e-08
1	CM001710	143682952	143683151	200	49.00	4.68e-06
1	CM001710	143714538	143714737	200	55.00	5.73e-11
1	CM001710	148564905	148565104	200	59.00	6.97e-09
1	CM001710	150914712	150914911	200	61.00	4.68e-06
1	CM001710	150993338	150993537	200	64.50	6.60e-10
1	CM001710	151370414	151370613	200	75.00	2.33e-14
1	CM001710	153255029	153255228	200	56.50	5.90e-07
2	CM001711	1429968	1430167	200	58.50	1.50e-07
2	CM001711	4279353	4279552	200	63.50	1.50e-07
2	CM001711	25058759	25058958	200	53.50	1.68e-08
2	CM001711	34400294	34400493	200	61.00	1.22e-06
2	CM001711	84687904	84688103	200	57.50	1.60e-10
2	CM001711	85268865	85269064	200	57.50	8.95e-06
2	CM001711	93268654	93268853	200	58.00	1.50e-07
2	CM001711	101105257	101105456	200	57.00	1.22e-06
2	CM001711	105782055	105782254	200	68.50	2.17e-17
2	CM001711	105784830	105785029	200	68.00	8.95e-06
2	CM001711	106859763	106859962	200	63.00	1.50e-07
2	CM001711	109984489	109984688	200	68.50	1.22e-18
2	CM001711	110952233	110952432	200	69.00	1.50e-07
2	CM001711	111572954	111573153	200	58.00	8.95e-06
2	CM001711	118912449	118912648	200	59.50	8.95e-06
2	CM001711	119849488	119849687	200	63.00	1.50e-07
2	CM001711	121635970	121636169	200	65.50	1.68e-08
2	CM001711	122983759	122983958	200	46.00	8.95e-06
2	CM001711	125763901	125764100	200	67.00	1.22e-06
2	CM001711	126245724	126245923	200	60.00	8.95e-06
2	CM001711	127744867	127745066	200	60.00	1.22e-06
2	CM001711	128779943	128780142	200	65.00	8.95e-06
2	CM001711	128948607	128948806	200	60.00	1.50e-07
2	CM001711	130102989	130103188	200	66.50	1.68e-08
2	CM001711	130136910	130137109	200	64.00	1.22e-06
2	CM001711	131359017	131359216	200	60.50	1.22e-06
2	CM001711	132416669	132416868	200	69.50	1.50e-07
2	CM001711	132443823	132444022	200	64.00	1.22e-06
2	CM001711	133225696	133225895	200	60.00	1.68e-08
2	CM001711	133248526	133248725	200	59.00	8.95e-06
2	CM001711	134122120	134122319	200	65.50	8.18e-14
2	CM001711	134252589	134252788	200	61.00	1.22e-06
2	CM001711	134517224	134517423	200	53.50	1.68e-08
2	CM001711	135310942	135311141	200	72.50	1.10e-12
3	CM001712	11074237	11074436	200	57.00	2.70e-06
3	CM001712	11455662	11455861	200	65.50	4.05e-12
3	CM001712	14263992	14264191	200	64.00	4.87e-09
3	CM001712	14476453	14476652	200	63.00	2.10e-20
3	CM001712	28367349	28367548	200	68.00	4.87e-09
3	CM001712	56688870	56689069	200	62.00	4.66e-11
3	CM001712	83784878	83785077	200	63.00	3.26e-13
3	CM001712	107802609	107802808	200	58.00	2.70e-06
3	CM001712	109786565	109786764	200	65.50	4.96e-10
3	CM001712	111496999	111497198	200	55.50	4.96e-10
3	CM001712	111690789	111690988	200	59.50	3.60e-07
3	CM001712	112215962	112216161	200	61.50	4.87e-09
3	CM001712	113765432	113765631	200	60.50	4.38e-08
3	CM001712	114022323	114022522	200	65.50	4.87e-09
3	CM001712	115589266	115589465	200	57.50	3.60e-07
3	CM001712	115771404	115771603	200	71.00	3.60e-07
3	CM001712	115795883	115796082	200	59.00	3.60e-07
3	CM001712	116002553	116002752	200	69.50	3.60e-07
3	CM001712	116341665	116341864	200	57.00	3.60e-07
4	CM001713	6088301	6088500	200	59.50	2.68e-10
4	CM001713	7915776	7915975	200	59.50	2.75e-09
4	CM001713	21112380	21112579	200	68.00	1.10e-14
4	CM001713	24757551	24757750	200	58.00	1.75e-06
4	CM001713	59420018	59420217	200	59.50	2.23e-07
4	CM001713	60456528	60456727	200	59.50	2.23e-07
4	CM001713	66445121	66445320	200	64.00	1.53e-13
4	CM001713	74294223	74294422	200	72.50	2.59e-08
4	CM001713	74870941	74871140	200	69.50	2.75e-09
4	CM001713	79990415	79990614	200	58.50	2.23e-07
4	CM001713	89766680	89766879	200	60.50	2.23e-07
4	CM001713	96218757	96218956	200	61.50	2.23e-07
4	CM001713	100979187	100979386	200	64.00	2.23e-07
4	CM001713	108840024	108840223	200	63.50	1.75e-06
4	CM001713	110625718	110625917	200	60.50	1.75e-06
4	CM001713	111169666	111169865	200	64.00	2.59e-08
4	CM001713	111346623	111346822	200	64.00	2.59e-08
4	CM001713	113147746	113147945	200	69.00	4.56e-17
4	CM001713	113295051	113295250	200	65.00	2.75e-09
4	CM001713	113332114	113332313	200	66.50	1.75e-06
4	CM001713	114166122	114166321	200	68.50	2.68e-10
4	CM001713	114593043	114593242	200	72.00	2.68e-10
4	CM001713	114668308	114668507	200	66.50	2.68e-10
4	CM001713	114874936	114875135	200	68.00	1.75e-06
4	CM001713	115356068	115356267	200	69.50	2.23e-07
4	CM001713	115493731	115493930	200	62.50	1.75e-06
5	CM001714	19845422	19845621	200	51.50	5.07e-06
5	CM001714	27659834	27660033	200	69.50	1.23e-10
5	CM001714	28148911	28149110	200	58.50	5.07e-06
5	CM001714	28857574	28857773	200	64.00	1.12e-08
5	CM001714	31312007	31312206	200	64.50	1.22e-09
5	CM001714	31341864	31342063	200	64.00	7.26e-07
5	CM001714	32229689	32229888	200	57.00	5.07e-06
5	CM001714	43775132	43775331	200	55.50	7.26e-07
5	CM001714	44628001	44628200	200	56.00	7.26e-07
5	CM001714	54782266	54782465	200	65.50	9.44e-08
5	CM001714	57184081	57184280	200	65.50	1.23e-10
5	CM001714	79716473	79716672	200	50.00	5.07e-06
5	CM001714	94392296	94392495	200	65.00	9.88e-13
5	CM001714	95300661	95300860	200	56.50	9.44e-08
5	CM001714	97514591	97514790	200	64.00	9.44e-08
5	CM001714	98035952	98036151	200	73.00	1.22e-09
5	CM001714	99257366	99257565	200	64.00	1.23e-10
5	CM001714	100276164	100276363	200	70.50	1.22e-09
5	CM001714	101835241	101835440	200	67.00	1.12e-08
5	CM001714	104249261	104249460	200	58.00	5.07e-06
5	CM001714	105163722	105163921	200	55.50	5.07e-06
5	CM001714	106256225	106256424	200	70.50	7.26e-07
5	CM001714	107185971	107186170	200	70.00	7.26e-07
5	CM001714	107456807	107457006	200	64.50	7.26e-07
5	CM001714	108585374	108585573	200	66.50	9.44e-08
5	CM001714	108662038	108662237	200	69.50	9.44e-08
5	CM001714	108759387	108759586	200	68.00	7.26e-07
5	CM001714	108857952	108858151	200	65.50	5.07e-06
5	CM001714	109473934	109474133	200	63.50	5.93e-15
5	CM001714	109694137	109694336	200	62.00	9.44e-08
5	CM001714	109801174	109801373	200	62.50	5.07e-06
5	CM001714	109855098	109855297	200	67.50	7.26e-07
5	CM001714	110288397	110288596	200	54.50	7.26e-07
5	CM001714	110512040	110512239	200	65.50	9.44e-08
5	CM001714	110898356	110898555	200	70.00	1.12e-08
6	CM001715	11461597	11461796	200	59.50	7.12e-07
6	CM001715	24220509	24220708	200	55.50	8.28e-08
6	CM001715	67149639	67149838	200	66.00	4.60e-13
6	CM001715	105821836	105822035	200	56.50	5.53e-06
6	CM001715	107948412	107948611	200	56.50	7.12e-07
6	CM001715	108986528	108986727	200	47.50	5.53e-06
6	CM001715	110357225	110357424	200	68.50	5.53e-06
6	CM001715	110484991	110485190	200	60.00	5.53e-06
6	CM001715	110488684	110488883	200	59.00	7.12e-07
6	CM001715	110539715	110539914	200	57.00	8.28e-08
6	CM001715	110634703	110634902	200	59.50	7.12e-07
6	CM001715	110748057	110748256	200	65.00	7.12e-07
6	CM001715	110759322	110759521	200	64.50	4.60e-13
6	CM001715	110982574	110982773	200	56.50	8.28e-08
6	CM001715	111214202	111214401	200	58.00	7.12e-07
6	CM001715	111474064	111474263	200	64.50	8.28e-08
6	CM001715	111564349	111564548	200	59.00	8.74e-09
6	CM001715	111871494	111871693	200	66.00	4.60e-13
6	CM001715	112364758	112364957	200	65.50	5.53e-06
6	CM001715	112389801	112390000	200	71.00	8.28e-08
6	CM001715	112629680	112629879	200	55.50	7.12e-07
6	CM001715	113179355	113179554	200	67.00	7.47e-11
6	CM001715	113441365	113441564	200	60.00	8.74e-09
6	CM001715	113517508	113517707	200	52.50	8.44e-10
6	CM001715	114042104	114042303	200	73.00	7.12e-07
7	CM001716	2996565	2996764	200	58.50	4.40e-06
7	CM001716	3346830	3347029	200	69.50	9.04e-12
7	CM001716	3628138	3628337	200	63.50	6.19e-07
7	CM001716	5764546	5764745	200	69.00	9.88e-11
7	CM001716	6359136	6359335	200	61.00	4.47e-15
7	CM001716	11210721	11210920	200	64.00	7.93e-08
7	CM001716	11685794	11685993	200	55.00	7.93e-08
7	CM001716	14860042	14860241	200	55.00	9.97e-10
7	CM001716	16654165	16654364	200	66.00	7.93e-08
7	CM001716	16732584	16732783	200	70.50	7.93e-08
7	CM001716	16743764	16743963	200	63.00	4.40e-06
7	CM001716	17122217	17122416	200	75.50	7.93e-08
7	CM001716	22249625	22249824	200	54.50	4.40e-06
7	CM001716	36666849	36667048	200	60.00	7.93e-08
7	CM001716	36748779	36748978	200	62.50	7.93e-08
7	CM001716	40224404	40224603	200	55.50	6.19e-07
7	CM001716	40329036	40329235	200	70.50	4.47e-15
7	CM001716	40351290	40351489	200	68.50	6.19e-07
7	CM001716	40367576	40367775	200	64.50	4.40e-06
7	CM001716	40383434	40383633	200	66.50	4.47e-15
7	CM001716	41752715	41752914	200	55.00	6.19e-07
7	CM001716	46775873	46776072	200	63.00	4.47e-15
7	CM001716	48151054	48151253	200	57.50	9.97e-10
7	CM001716	48564332	48564531	200	67.00	7.68e-13
7	CM001716	61949734	61949933	200	61.50	4.40e-06
7	CM001716	91100875	91101074	200	52.00	4.40e-06
7	CM001716	96608823	96609022	200	67.50	6.07e-14
7	CM001716	97273699	97273898	200	65.50	4.40e-06
7	CM001716	98427825	98428024	200	56.50	4.40e-06
7	CM001716	101541719	101541918	200	61.00	4.40e-06
7	CM001716	102640069	102640268	200	71.00	9.97e-10
7	CM001716	104148221	104148420	200	58.50	9.97e-10
7	CM001716	104568603	104568802	200	51.50	4.40e-06
8	CM001717	972758	972957	200	67.50	2.68e-09
8	CM001717	11094152	11094351	200	62.00	1.71e-06
8	CM001717	42463459	42463658	200	63.50	2.33e-11
8	CM001717	48248199	48248398	200	58.50	2.19e-07
8	CM001717	61264738	61264937	200	65.50	2.60e-10
8	CM001717	63220516	63220715	200	69.50	2.68e-09
8	CM001717	65150121	65150320	200	66.50	2.19e-07
8	CM001717	87210122	87210321	200	61.00	1.71e-06
8	CM001717	97369284	97369483	200	60.50	2.19e-07
8	CM001717	97636150	97636349	200	67.50	2.53e-08
8	CM001717	100788417	100788616	200	65.00	1.71e-06
8	CM001717	101108358	101108557	200	64.50	2.19e-07
8	CM001717	107527840	107528039	200	70.00	1.48e-13
8	CM001717	107932897	107933096	200	60.00	1.71e-06
8	CM001717	107952675	107952874	200	58.50	1.71e-06
8	CM001717	107953750	107953949	200	72.00	2.33e-11
8	CM001717	109042482	109042681	200	53.50	2.19e-07
8	CM001717	109170342	109170541	200	65.00	2.68e-09
8	CM001717	109410607	109410806	200	64.50	2.19e-07
8	CM001717	109943176	109943375	200	70.00	1.06e-14
9	CM001718	23201988	23202187	200	69.00	1.56e-06
9	CM001718	50633654	50633853	200	62.50	2.28e-10
9	CM001718	77921294	77921493	200	65.50	5.87e-16
9	CM001718	79400230	79400429	200	66.00	1.56e-06
9	CM001718	80794721	80794920	200	69.00	1.56e-06
9	CM001718	82905797	82905996	200	67.00	1.66e-12
9	CM001718	84771973	84772172	200	73.50	1.13e-19
9	CM001718	87367338	87367537	200	65.50	2.28e-10
9	CM001718	87742460	87742659	200	57.00	1.56e-06
9	CM001718	88324386	88324585	200	58.50	2.02e-11
9	CM001718	88451217	88451416	200	66.00	2.26e-08
9	CM001718	89017352	89017551	200	58.00	1.66e-12
9	CM001718	89097124	89097323	200	57.50	1.97e-07
9	CM001718	89249082	89249281	200	60.00	1.56e-06
9	CM001718	89275480	89275679	200	67.50	1.56e-06
9	CM001718	89519907	89520106	200	46.00	1.56e-06
9	CM001718	89830149	89830348	200	66.50	2.28e-10
9	CM001718	90061834	90062033	200	66.00	1.66e-12
10	CM001719	6137087	6137286	200	57.50	5.42e-08
10	CM001719	9357979	9358178	200	54.50	4.38e-07
10	CM001719	11952449	11952648	200	69.00	5.83e-19
10	CM001719	15361791	15361990	200	64.00	3.39e-14
10	CM001719	35780870	35781069	200	60.50	6.13e-09
10	CM001719	40157046	40157245	200	59.50	6.13e-09
10	CM001719	47388178	47388377	200	64.00	4.38e-07
10	CM001719	72054436	72054635	200	54.50	5.42e-08
10	CM001719	80993574	80993773	200	61.50	6.13e-09
10	CM001719	84436618	84436817	200	66.00	5.42e-08
10	CM001719	85790953	85791152	200	57.00	3.21e-06
10	CM001719	95323937	95324136	200	56.50	3.21e-06
10	CM001719	96090712	96090911	200	59.00	6.13e-09
10	CM001719	96292188	96292387	200	62.50	4.38e-07
10	CM001719	97093379	97093578	200	67.50	6.37e-10
10	CM001719	97236954	97237153	200	57.50	4.38e-07
10	CM001719	97902127	97902326	200	61.00	6.10e-11
10	CM001719	98144841	98145040	200	70.00	5.42e-08
11	CM001720	3819719	3819918	200	66.00	1.15e-16
11	CM001720	9082353	9082552	200	62.50	2.68e-08
11	CM001720	9198563	9198762	200	61.00	1.50e-06
11	CM001720	10057293	10057492	200	68.50	2.71e-13
11	CM001720	13704729	13704928	200	66.50	1.15e-16
11	CM001720	29077388	29077587	200	51.00	2.68e-08
11	CM001720	36437916	36438115	200	60.50	9.79e-06
11	CM001720	36740475	36740674	200	64.50	3.40e-11
11	CM001720	40379742	40379941	200	71.00	3.40e-11
11	CM001720	62708919	62709118	200	70.00	3.15e-12
11	CM001720	69504738	69504937	200	60.00	1.50e-06
11	CM001720	71242354	71242553	200	58.00	1.50e-06
11	CM001720	71301648	71301847	200	68.50	2.68e-08
11	CM001720	85398522	85398721	200	66.00	1.50e-06
11	CM001720	86381814	86382013	200	53.00	1.50e-06
11	CM001720	86857016	86857215	200	60.50	2.68e-08
11	CM001720	87384814	87385013	200	57.50	2.10e-07
11	CM001720	95321832	95322031	200	71.50	3.40e-10
11	CM001720	95774241	95774440	200	66.00	9.79e-06
11	CM001720	97618748	97618947	200	60.50	3.15e-09
11	CM001720	98630252	98630451	200	71.50	2.18e-14
11	CM001720	98890583	98890782	200	67.00	1.50e-06
11	CM001720	101065017	101065216	200	62.00	3.15e-09
11	CM001720	101627764	101627963	200	67.50	1.50e-06
11	CM001720	102358353	102358552	200	69.00	2.71e-13
11	CM001720	102369634	102369833	200	62.00	2.10e-07
11	CM001720	102390589	102390788	200	62.00	2.68e-08
11	CM001720	102429318	102429517	200	69.50	3.15e-09
11	CM001720	102544756	102544955	200	70.00	9.79e-06
11	CM001720	102813181	102813380	200	71.50	2.10e-07
11	CM001720	102852025	102852224	200	70.00	1.50e-06
11	CM001720	103252927	103253126	200	72.50	3.40e-10
11	CM001720	103865999	103866198	200	66.50	1.50e-06
11	CM001720	104119499	104119698	200	73.00	3.40e-11
11	CM001720	104440942	104441141	200	63.50	1.50e-06
11	CM001720	104463245	104463444	200	67.00	2.68e-08
11	CM001720	105137151	105137350	200	70.50	3.40e-10
11	CM001720	105300111	105300310	200	59.50	3.15e-09
12	CM001721	8348409	8348608	200	60.00	2.99e-06
12	CM001721	13992545	13992744	200	50.00	4.04e-07
12	CM001721	16615859	16616058	200	53.00	4.04e-07
12	CM001721	18400901	18401100	200	65.00	4.97e-08
12	CM001721	18876604	18876803	200	56.50	2.99e-06
12	CM001721	19053632	19053831	200	54.50	5.46e-11
12	CM001721	19734725	19734924	200	68.50	2.99e-06
12	CM001721	21022305	21022504	200	58.50	5.58e-09
12	CM001721	23082125	23082324	200	58.50	5.58e-09
12	CM001721	29988188	29988387	200	60.00	5.58e-09
12	CM001721	32126338	32126537	200	64.50	2.99e-06
12	CM001721	49947214	49947413	200	55.00	2.99e-06
12	CM001721	55784298	55784497	200	68.00	5.46e-11
12	CM001721	70844148	70844347	200	58.50	4.04e-07
12	CM001721	77714309	77714508	200	62.50	1.38e-16
12	CM001721	80370650	80370849	200	59.00	4.04e-07
12	CM001721	80432409	80432608	200	68.00	2.99e-06
12	CM001721	80510327	80510526	200	63.00	4.04e-07
12	CM001721	80701116	80701315	200	65.00	5.75e-10
12	CM001721	80728805	80729004	200	63.50	4.04e-07
12	CM001721	81094758	81094957	200	72.50	2.96e-14
12	CM001721	81148575	81148774	200	61.00	5.58e-09
12	CM001721	81222039	81222238	200	65.50	5.46e-11
12	CM001721	81313056	81313255	200	63.50	2.99e-06
12	CM001721	82121242	82121441	200	60.00	4.97e-08
12	CM001721	82294760	82294959	200	64.00	2.96e-14
13	CM001722	18615804	18616003	200	63.50	7.06e-09
13	CM001722	38436090	38436289	200	66.00	2.81e-06
13	CM001722	40373257	40373456	200	71.00	8.12e-10
13	CM001722	42060543	42060742	200	63.00	2.81e-06
13	CM001722	52403955	52404154	200	66.50	4.17e-07
13	CM001722	52517688	52517887	200	71.50	8.12e-10
13	CM001722	54697112	54697311	200	69.50	8.12e-10
13	CM001722	55367347	55367546	200	55.50	5.66e-08
13	CM001722	59196583	59196782	200	54.00	4.17e-07
13	CM001722	63027301	63027500	200	74.00	6.69e-14
13	CM001722	72629882	72630081	200	64.00	5.66e-08
13	CM001722	73404021	73404220	200	64.50	5.66e-08
13	CM001722	74369763	74369962	200	51.50	4.17e-07
13	CM001722	76297263	76297462	200	63.00	7.06e-09
13	CM001722	76500388	76500587	200	59.50	8.12e-10
13	CM001722	76635962	76636161	200	68.50	8.12e-10
13	CM001722	77978330	77978529	200	64.50	5.66e-08
13	CM001722	78502818	78503017	200	55.50	2.81e-06
13	CM001722	78747759	78747958	200	59.00	2.81e-06
14	CM001723	11074173	11074372	200	68.00	3.76e-07
14	CM001723	11899425	11899624	200	72.00	5.24e-10
14	CM001723	11956319	11956518	200	71.50	5.24e-10
14	CM001723	12006665	12006864	200	65.50	3.76e-07
14	CM001723	12254164	12254363	200	68.50	3.76e-07
14	CM001723	12297272	12297471	200	68.50	3.76e-07
14	CM001723	12555560	12555759	200	63.00	1.84e-15
14	CM001723	12667259	12667458	200	67.00	3.76e-07
14	CM001723	13143097	13143296	200	67.00	3.76e-07
14	CM001723	13248004	13248203	200	56.50	2.80e-06
14	CM001723	13298456	13298655	200	61.50	4.59e-08
14	CM001723	13462051	13462250	200	68.00	2.80e-06
14	CM001723	14057671	14057870	200	70.50	4.94e-11
14	CM001723	21445154	21445353	200	68.00	5.24e-10
14	CM001723	25160797	25160996	200	62.50	3.76e-07
14	CM001723	30015466	30015665	200	64.00	4.94e-11
14	CM001723	33284153	33284352	200	67.50	3.76e-07
14	CM001723	34511946	34512145	200	58.50	3.76e-07
14	CM001723	35361730	35361929	200	62.00	4.59e-08
14	CM001723	48168653	48168852	200	60.00	3.76e-07
14	CM001723	52469043	52469242	200	52.50	3.76e-07
14	CM001723	73058482	73058681	200	47.00	3.76e-07
14	CM001723	73424390	73424589	200	61.50	3.76e-07
14	CM001723	74230650	74230849	200	59.00	2.80e-06
14	CM001723	84056077	84056276	200	73.00	1.84e-15
14	CM001723	86966542	86966741	200	55.50	3.76e-07
14	CM001723	88467616	88467815	200	55.50	2.80e-06
14	CM001723	90618221	90618420	200	55.50	5.24e-10
14	CM001723	91750855	91751054	200	60.00	4.94e-11
14	CM001723	92049713	92049912	200	69.50	1.21e-16
15	CM001724	5959138	5959337	200	67.50	5.65e-08
15	CM001724	13583465	13583664	200	56.50	3.32e-06
15	CM001724	13760354	13760553	200	67.50	3.60e-14
15	CM001724	27766632	27766831	200	58.50	3.32e-06
15	CM001724	37233577	37233776	200	71.50	3.60e-14
15	CM001724	41333103	41333302	200	59.50	3.32e-06
15	CM001724	73934882	73935081	200	62.50	6.41e-09
15	CM001724	76601440	76601639	200	59.00	4.54e-07
15	CM001724	78008941	78009140	200	56.50	4.54e-07
15	CM001724	78197156	78197355	200	60.50	6.41e-09
15	CM001724	78821679	78821878	200	59.50	3.32e-06
16	CM001725	1262495	1262694	200	65.50	9.99e-07
16	CM001725	1399766	1399965	200	62.50	9.99e-07
16	CM001725	2077150	2077349	200	58.50	9.99e-07
16	CM001725	2819554	2819753	200	65.00	6.77e-06
16	CM001725	3580806	3581005	200	67.50	1.05e-14
16	CM001725	21488482	21488681	200	66.50	1.92e-10
16	CM001725	22004264	22004463	200	61.50	1.64e-08
16	CM001725	24311700	24311899	200	62.00	6.77e-06
16	CM001725	41911355	41911554	200	65.50	1.84e-11
16	CM001725	44569491	44569690	200	66.00	6.77e-06
16	CM001725	47214384	47214583	200	68.50	1.34e-07
16	CM001725	48645970	48646169	200	66.50	1.85e-09
16	CM001725	48999550	48999749	200	66.00	1.85e-09
16	CM001725	49663105	49663304	200	63.50	9.99e-07
16	CM001725	51309649	51309848	200	74.00	7.57e-16
16	CM001725	58396424	58396623	200	67.00	1.64e-08
16	CM001725	72384478	72384677	200	68.00	1.05e-14
16	CM001725	72806498	72806697	200	57.00	6.77e-06
16	CM001725	73129941	73130140	200	77.00	1.84e-11
16	CM001725	74787381	74787580	200	54.50	1.34e-07
16	CM001725	74925433	74925632	200	59.00	1.34e-07
16	CM001725	76171528	76171727	200	57.50	1.34e-07
16	CM001725	77238308	77238507	200	73.50	1.64e-08
16	CM001725	77479574	77479773	200	66.50	1.92e-10
17	CM001726	4527168	4527367	200	66.50	2.67e-08
17	CM001726	6461400	6461599	200	67.00	3.37e-10
17	CM001726	7350279	7350478	200	73.00	7.51e-18
17	CM001726	10515734	10515933	200	65.00	2.69e-13
17	CM001726	32086097	32086296	200	66.50	2.67e-08
17	CM001726	43765010	43765209	200	63.50	3.37e-10
17	CM001726	50412437	50412636	200	67.00	2.67e-08
17	CM001726	55737910	55738109	200	67.00	3.12e-09
17	CM001726	61917682	61917881	200	78.50	1.14e-16
17	CM001726	62523665	62523864	200	59.00	2.09e-07
17	CM001726	65478609	65478808	200	58.50	3.12e-09
17	CM001726	66603173	66603372	200	57.50	3.12e-09
17	CM001726	66916201	66916400	200	68.00	3.12e-12
17	CM001726	67095983	67096182	200	70.50	1.50e-06
17	CM001726	70359340	70359539	200	73.00	2.67e-08
17	CM001726	70540198	70540397	200	69.50	1.50e-06
17	CM001726	70555166	70555365	200	62.50	1.50e-06
17	CM001726	70888013	70888212	200	72.00	3.12e-09
17	CM001726	71213251	71213450	200	63.00	3.12e-09
17	CM001726	71288170	71288369	200	69.50	3.12e-09
17	CM001726	71413722	71413921	200	74.00	2.16e-14
17	CM001726	71569051	71569250	200	57.50	9.74e-06
18	CM001727	1320958	1321157	200	68.50	3.95e-06
18	CM001727	1948249	1948448	200	72.00	3.95e-06
18	CM001727	6184050	6184249	200	59.50	3.95e-06
18	CM001727	7484798	7484997	200	72.00	1.44e-08
18	CM001727	10974911	10975110	200	67.50	1.44e-08
18	CM001727	33720908	33721107	200	71.50	3.95e-06
18	CM001727	34695995	34696194	200	67.00	1.02e-07
18	CM001727	37280233	37280432	200	57.50	1.44e-08
18	CM001727	48472362	48472561	200	68.50	1.44e-08
18	CM001727	49995525	49995724	200	76.50	2.60e-11
18	CM001727	52286027	52286226	200	69.00	1.89e-09
18	CM001727	53085905	53086104	200	73.00	2.50e-14
18	CM001727	53689517	53689716	200	66.50	2.74e-12
18	CM001727	54338263	54338462	200	60.50	1.44e-08
18	CM001727	57984415	57984614	200	70.00	1.89e-09
18	CM001727	58931402	58931601	200	66.00	2.60e-11
18	CM001727	59053776	59053975	200	58.00	1.44e-08
18	CM001727	59512402	59512601	200	71.50	2.29e-10
18	CM001727	60907604	60907803	200	66.50	1.02e-07
18	CM001727	60912752	60912951	200	70.50	1.02e-07
18	CM001727	60973397	60973596	200	67.00	6.61e-07
19	CM001728	5059268	5059467	200	70.50	6.08e-14
19	CM001728	13935006	13935205	200	68.50	6.29e-13
19	CM001728	19596568	19596767	200	65.50	6.08e-12
19	CM001728	21189070	21189269	200	66.00	1.11e-06
19	CM001728	21383380	21383579	200	65.00	6.36e-06
19	CM001728	22610829	22611028	200	68.00	6.29e-13
19	CM001728	37815309	37815508	200	76.50	2.84e-18
19	CM001728	41798689	41798888	200	63.50	6.08e-12
19	CM001728	50914144	50914343	200	61.00	1.11e-06
19	CM001728	52879084	52879283	200	64.00	3.65e-09
19	CM001728	54692137	54692336	200	69.50	5.50e-11
19	CM001728	54794777	54794976	200	69.50	2.66e-08
19	CM001728	59543120	59543319	200	61.50	2.66e-08
19	CM001728	60455127	60455326	200	62.50	1.11e-06
19	CM001728	60602971	60603170	200	65.00	6.36e-06
19	CM001728	61513324	61513523	200	72.00	4.65e-10
20	CM001729	2346449	2346648	200	54.00	2.88e-06
20	CM001729	37517481	37517680	200	65.00	5.32e-09
20	CM001729	39520663	39520862	200	65.50	4.75e-08
20	CM001729	40992627	40992826	200	66.50	5.32e-09
20	CM001729	58277143	58277342	200	58.50	4.75e-08
20	CM001729	66201722	66201921	200	58.00	4.75e-08
20	CM001729	68354999	68355198	200	60.00	4.75e-08
20	CM001729	68735546	68735745	200	65.50	5.17e-11
20	CM001729	69534974	69535173	200	64.00	5.46e-10
20	CM001729	69560312	69560511	200	64.50	2.88e-06
20	CM001729	70000916	70001115	200	75.00	5.46e-10
20	CM001729	70454560	70454759	200	67.00	3.67e-13
20	CM001729	70594933	70595132	200	70.50	4.75e-08
20	CM001729	70904780	70904979	200	62.50	4.52e-12
21	CM001730	747955	748154	200	70.50	6.72e-11
21	CM001730	4066947	4067146	200	69.50	2.86e-16
21	CM001730	5997235	5997434	200	68.00	2.37e-06
21	CM001730	17274825	17275024	200	67.00	2.37e-06
21	CM001730	19653623	19653822	200	64.50	4.63e-08
21	CM001730	61973987	61974186	200	73.00	6.72e-11
21	CM001730	62827444	62827643	200	60.00	6.52e-12
21	CM001730	63949173	63949372	200	68.50	3.47e-07
21	CM001730	65513130	65513329	200	73.00	1.28e-18
21	CM001730	65525600	65525799	200	65.50	6.42e-10
21	CM001730	65821683	65821882	200	68.50	6.72e-11
21	CM001730	65900902	65901101	200	71.50	6.42e-10
21	CM001730	66209878	66210077	200	73.00	6.42e-10
21	CM001730	66238601	66238800	200	68.50	2.37e-06
21	CM001730	66276386	66276585	200	59.00	3.47e-07
21	CM001730	66330229	66330428	200	69.00	3.47e-07
22	CM001731	6117705	6117904	200	69.00	1.02e-08
22	CM001731	7578436	7578635	200	68.50	1.02e-08
22	CM001731	12457119	12457318	200	68.00	3.45e-18
22	CM001731	35247544	35247743	200	65.00	1.02e-08
22	CM001731	42597679	42597878	200	71.00	1.26e-12
22	CM001731	47572596	47572795	200	72.50	1.26e-12
22	CM001731	48102669	48102868	200	52.50	3.72e-06
22	CM001731	48111518	48111717	200	52.50	3.72e-06
22	CM001731	48186815	48187014	200	52.50	3.72e-06
22	CM001731	49195754	49195953	200	69.00	3.72e-06
22	CM001731	50748025	50748224	200	70.00	3.45e-18
22	CM001731	55655313	55655512	200	59.00	7.94e-08
22	CM001731	56034555	56034754	200	68.50	1.02e-08
22	CM001731	56156678	56156877	200	64.00	1.34e-11
22	CM001731	56771012	56771211	200	64.50	7.94e-08
22	CM001731	57094657	57094856	200	67.00	1.02e-08
22	CM001731	57115469	57115668	200	57.50	1.02e-08
22	CM001731	57500787	57500986	200	62.00	3.72e-06
22	CM001731	57609693	57609892	200	55.50	7.94e-08
22	CM001731	57856158	57856357	200	72.50	1.02e-08
23	CM001732	7896480	7896679	200	65.50	5.24e-11
23	CM001732	8054951	8055150	200	55.00	1.45e-06
23	CM001732	16338928	16339127	200	68.50	4.74e-10
23	CM001732	16650772	16650971	200	72.50	2.28e-17
23	CM001732	24956122	24956321	200	67.50	2.20e-07
23	CM001732	25908655	25908854	200	65.50	3.97e-09
23	CM001732	28526491	28526690	200	58.50	1.45e-06
23	CM001732	29174437	29174636	200	62.00	4.74e-10
23	CM001732	38662153	38662352	200	60.00	3.08e-08
23	CM001732	45319158	45319357	200	61.50	3.08e-08
23	CM001732	46546815	46547014	200	63.00	1.45e-06
23	CM001732	47179146	47179345	200	64.00	5.18e-13
23	CM001732	47353765	47353964	200	64.00	1.45e-06
23	CM001732	47950577	47950776	200	66.00	5.40e-12
23	CM001732	48791194	48791393	200	70.50	3.97e-09
23	CM001732	49001106	49001305	200	69.00	5.18e-13
23	CM001732	49045508	49045707	200	73.50	2.28e-17
24	CM001733	672047	672246	200	76.00	3.83e-11
24	CM001733	2184478	2184677	200	66.50	1.63e-06
24	CM001733	25023968	25024167	200	62.00	1.63e-06
24	CM001733	34306650	34306849	200	64.50	3.49e-09
24	CM001733	56014409	56014608	200	57.00	1.63e-06
24	CM001733	57505349	57505548	200	64.00	1.63e-06
24	CM001733	58437291	58437490	200	57.50	3.49e-09
24	CM001733	59858153	59858352	200	61.00	1.63e-06
24	CM001733	60002347	60002546	200	61.50	2.30e-07
24	CM001733	61289709	61289908	200	60.50	2.30e-07
24	CM001733	61299690	61299889	200	64.50	3.80e-10
24	CM001733	61379185	61379384	200	58.50	3.49e-09
25	CM001734	2128530	2128729	200	78.50	2.20e-10
25	CM001734	9409937	9410136	200	58.00	1.23e-08
25	CM001734	16930000	16930199	200	67.00	2.65e-11
25	CM001734	33154496	33154695	200	65.00	5.10e-07
25	CM001734	35543576	35543775	200	65.50	8.23e-08
25	CM001734	35549038	35549237	200	73.50	3.14e-13
25	CM001734	36885301	36885500	200	63.50	5.10e-07
25	CM001734	37048446	37048645	200	61.50	8.23e-08
25	CM001734	38637400	38637599	200	69.00	5.10e-07
25	CM001734	41375439	41375638	200	75.00	5.10e-07
26	CM001735	29427	29626	200	58.00	6.15e-09
26	CM001735	9776257	9776456	200	66.00	4.98e-08
26	CM001735	38133452	38133651	200	64.50	7.18e-12
26	CM001735	44824260	44824459	200	62.50	7.18e-12
26	CM001735	47486163	47486362	200	69.50	6.99e-10
26	CM001735	47559356	47559555	200	55.50	2.52e-06
26	CM001735	48045117	48045316	200	62.00	3.71e-07
26	CM001735	48339122	48339321	200	67.00	7.36e-11
26	CM001735	48511382	48511581	200	71.50	6.99e-10
27	CM001736	1289831	1290030	200	68.50	3.85e-07
27	CM001736	1302762	1302961	200	72.00	5.64e-21
27	CM001736	3994438	3994637	200	64.00	3.85e-07
27	CM001736	6034223	6034422	200	71.00	7.59e-12
27	CM001736	15217575	15217774	200	62.50	2.61e-06
27	CM001736	23028054	23028253	200	65.50	3.85e-07
27	CM001736	32225790	32225989	200	63.00	2.61e-06
27	CM001736	34608363	34608562	200	56.50	3.85e-07
27	CM001736	36075845	36076044	200	63.50	3.85e-07
27	CM001736	37480538	37480737	200	63.00	2.61e-06
27	CM001736	39041329	39041528	200	58.50	6.91e-13
28	CM001737	1340553	1340752	200	64.00	8.19e-07
28	CM001737	2842953	2843152	200	50.50	8.19e-07
28	CM001737	12879560	12879759	200	62.50	1.08e-07
28	CM001737	14374085	14374284	200	57.00	5.66e-06
28	CM001737	24493454	24493653	200	71.00	1.37e-11
28	CM001737	26520275	26520474	200	71.00	1.37e-11
28	CM001737	28849355	28849554	200	61.00	5.66e-06
28	CM001737	38734360	38734559	200	72.50	1.20e-12
28	CM001737	41517755	41517954	200	66.00	3.44e-17
28	CM001737	41528284	41528483	200	60.00	5.66e-06
29	CM001738	19223274	19223473	200	73.50	2.43e-08
29	CM001738	23742194	23742393	200	65.50	2.43e-08
29	CM001738	31972020	31972219	200	70.00	3.72e-13
29	CM001738	40474242	40474441	200	53.00	1.18e-06
29	CM001738	41209524	41209723	200	66.50	1.03e-18
29	CM001738	41343794	41343993	200	65.50	3.07e-09
29	CM001738	42417476	42417675	200	68.00	2.43e-08
29	CM001738	44449285	44449484	200	69.50	1.18e-06
29	CM001738	46104233	46104432	200	65.50	7.24e-06
29	CM001738	46272423	46272622	200	73.00	3.59e-10
29	CM001738	46471155	46471354	200	64.50	1.18e-06
29	CM001738	46512551	46512750	200	58.50	3.07e-09
29	CM001738	47699417	47699616	200	72.00	1.18e-06
29	CM001738	47800350	47800549	200	63.00	3.90e-11
29	CM001738	47905947	47906146	200	69.50	3.72e-13
30	CM001739	25122423	25122622	200	53.00	1.01e-06
30	CM001739	26604853	26605052	200	57.50	8.51e-06
30	CM001739	34778906	34779105	200	66.00	8.87e-10
30	CM001739	52472232	52472431	200	68.00	5.13e-12
30	CM001739	54416111	54416310	200	65.00	3.44e-13
30	CM001739	61247942	61248141	200	64.50	5.13e-12
30	CM001739	64208409	64208608	200	57.50	1.01e-06
30	CM001739	72218316	72218515	200	60.50	1.52e-19
30	CM001739	80864264	80864463	200	46.50	8.51e-06
30	CM001739	88669969	88670168	200	66.00	8.87e-10
30	CM001739	107290519	107290718	200	63.50	7.04e-11
30	CM001739	109979791	109979990	200	58.00	8.51e-06
30	CM001739	121876154	121876353	200	65.50	5.13e-12
1	CM001710	3096015	3096215	201	56.72	6.22e-07
1	CM001710	3281659	3281859	201	70.65	1.65e-15
1	CM001710	25989848	25990048	201	54.73	7.14e-08
1	CM001710	26232789	26232989	201	53.23	7.44e-09
1	CM001710	51982813	51983013	201	63.18	4.90e-06
1	CM001710	63256240	63256440	201	59.20	4.90e-06
1	CM001710	66670813	66671013	201	70.65	7.44e-09
1	CM001710	76577779	76577979	201	55.72	6.22e-07
1	CM001710	81005183	81005383	201	57.21	7.14e-08
1	CM001710	81211524	81211724	201	64.68	7.09e-10
1	CM001710	81269155	81269355	201	50.75	4.90e-06
1	CM001710	82027801	82028001	201	61.19	4.90e-06
1	CM001710	84389239	84389439	201	57.21	6.22e-07
1	CM001710	132984995	132985195	201	66.17	6.22e-07
1	CM001710	136331072	136331272	201	55.22	6.22e-07
1	CM001710	136883396	136883596	201	57.71	6.22e-07
1	CM001710	140511437	140511637	201	66.17	6.22e-07
1	CM001710	141001610	141001810	201	64.18	7.44e-09
1	CM001710	141272920	141273120	201	58.71	6.22e-07
1	CM001710	141878048	141878248	201	56.22	4.90e-06
1	CM001710	142058411	142058611	201	63.68	7.14e-08
1	CM001710	142464434	142464634	201	58.21	6.22e-07
1	CM001710	142969193	142969393	201	63.68	4.90e-06
1	CM001710	143107262	143107462	201	51.74	7.14e-08
1	CM001710	144380994	144381194	201	57.21	7.14e-08
1	CM001710	144530351	144530551	201	63.18	6.22e-07
1	CM001710	147758262	147758462	201	51.24	4.90e-06
1	CM001710	149683660	149683860	201	50.75	6.22e-07
1	CM001710	149970795	149970995	201	64.68	7.44e-09
1	CM001710	151379233	151379433	201	66.67	2.56e-14
1	CM001710	151453630	151453830	201	58.21	4.90e-06
1	CM001710	151456059	151456259	201	62.19	7.14e-08
1	CM001710	152248772	152248972	201	59.20	7.44e-09
1	CM001710	153036700	153036900	201	63.68	7.44e-09
2	CM001711	4312752	4312952	201	56.22	9.38e-06
2	CM001711	5492195	5492395	201	61.19	1.59e-07
2	CM001711	20138070	20138270	201	65.67	4.04e-16
2	CM001711	59600979	59601179	201	56.72	9.38e-06
2	CM001711	60901713	60901913	201	63.18	9.38e-06
2	CM001711	85616405	85616605	201	75.62	3.64e-21
2	CM001711	93627494	93627694	201	62.19	1.59e-07
2	CM001711	105339107	105339307	201	63.68	9.38e-06
2	CM001711	105789415	105789615	201	57.21	9.38e-06
2	CM001711	107960186	107960386	201	57.21	1.79e-08
2	CM001711	111527989	111528189	201	58.71	1.28e-06
2	CM001711	117169101	117169301	201	49.75	1.28e-06
2	CM001711	119826705	119826905	201	51.74	9.38e-06
2	CM001711	121836133	121836333	201	60.20	1.28e-06
2	CM001711	122100775	122100975	201	66.17	1.28e-06
2	CM001711	123863705	123863905	201	57.71	1.28e-06
2	CM001711	126083562	126083762	201	60.20	1.59e-07
2	CM001711	128239601	128239801	201	53.73	1.28e-06
2	CM001711	129171685	129171885	201	65.67	1.59e-07
2	CM001711	129418572	129418772	201	71.64	2.44e-17
2	CM001711	129879147	129879347	201	60.70	1.28e-06
2	CM001711	130162686	130162886	201	65.67	1.59e-07
2	CM001711	130300818	130301018	201	63.68	9.38e-06
2	CM001711	130382651	130382851	201	62.19	1.59e-07
2	CM001711	132165656	132165856	201	66.17	1.79e-08
2	CM001711	132972622	132972822	201	71.64	1.59e-07
2	CM001711	133151330	133151530	201	65.17	9.38e-06
2	CM001711	133464976	133465176	201	59.70	1.59e-07
2	CM001711	133663922	133664122	201	60.70	1.59e-07
2	CM001711	134005343	134005543	201	62.69	1.84e-09
2	CM001711	134310232	134310432	201	69.15	1.28e-06
2	CM001711	134947927	134948127	201	58.71	9.38e-06
3	CM001712	475171	475371	201	62.69	3.82e-07
3	CM001712	9972351	9972551	201	59.20	5.06e-11
3	CM001712	13560749	13560949	201	54.73	2.84e-06
3	CM001712	14960131	14960331	201	63.68	4.67e-08
3	CM001712	15728372	15728572	201	73.13	2.41e-20
3	CM001712	19360566	19360766	201	63.68	3.82e-07
3	CM001712	20180451	20180651	201	69.15	2.84e-06
3	CM001712	25283331	25283531	201	57.71	3.82e-07
3	CM001712	30637771	30637971	201	65.67	4.45e-19
3	CM001712	50909533	50909733	201	60.70	2.84e-06
3	CM001712	51580066	51580266	201	64.18	5.22e-09
3	CM001712	92321456	92321656	201	69.65	5.06e-11
3	CM001712	97464864	97465064	201	55.72	2.84e-06
3	CM001712	98618254	98618454	201	54.73	2.84e-06
3	CM001712	102633829	102634029	201	62.19	2.84e-06
3	CM001712	102791282	102791482	201	63.18	4.67e-08
3	CM001712	103386400	103386600	201	60.70	4.67e-08
3	CM001712	108415621	108415821	201	65.17	5.35e-10
3	CM001712	109395242	109395442	201	68.16	3.59e-13
3	CM001712	109397548	109397748	201	73.13	5.06e-11
3	CM001712	111339205	111339405	201	57.71	3.82e-07
3	CM001712	112479578	112479778	201	61.19	3.82e-07
3	CM001712	112820131	112820331	201	60.70	2.84e-06
3	CM001712	113813659	113813859	201	71.14	4.67e-08
3	CM001712	113948287	113948487	201	62.69	2.84e-06
3	CM001712	114349465	114349665	201	70.65	2.84e-06
3	CM001712	114845149	114845349	201	57.21	4.67e-08
3	CM001712	115811666	115811866	201	64.68	5.22e-09
3	CM001712	116039196	116039396	201	58.71	1.25e-16
3	CM001712	116044001	116044201	201	71.14	2.84e-06
3	CM001712	116737555	116737755	201	61.19	3.82e-07
4	CM001713	5814456	5814656	201	61.69	2.89e-10
4	CM001713	6323638	6323838	201	64.68	2.37e-07
4	CM001713	12145282	12145482	201	63.18	2.95e-09
4	CM001713	18641616	18641816	201	62.69	2.37e-07
4	CM001713	44411198	44411398	201	63.18	2.37e-07
4	CM001713	56724422	56724622	201	52.74	2.89e-10
4	CM001713	66421691	66421891	201	64.68	3.01e-18
4	CM001713	74537867	74538067	201	65.67	1.84e-06
4	CM001713	90427916	90428116	201	71.14	2.77e-08
4	CM001713	90664966	90665166	201	70.65	1.66e-19
4	CM001713	105836621	105836821	201	63.68	2.77e-08
4	CM001713	108272840	108273040	201	57.21	2.95e-09
4	CM001713	109826646	109826846	201	68.66	1.84e-06
4	CM001713	109835554	109835754	201	68.16	2.95e-09
4	CM001713	110368632	110368832	201	60.20	1.84e-06
4	CM001713	112688096	112688296	201	63.18	1.84e-06
4	CM001713	112772577	112772777	201	44.78	1.84e-06
4	CM001713	112909898	112910098	201	58.21	1.84e-06
4	CM001713	113242506	113242706	201	66.17	2.77e-08
4	CM001713	113537228	113537428	201	65.17	2.77e-08
4	CM001713	114320565	114320765	201	66.67	2.89e-10
4	CM001713	114715368	114715568	201	68.66	2.61e-11
4	CM001713	115092992	115093192	201	67.66	2.95e-09
4	CM001713	115145962	115146162	201	61.19	2.18e-12
4	CM001713	115521209	115521409	201	64.18	2.61e-11
4	CM001713	115902265	115902465	201	56.72	1.84e-06
5	CM001714	5281331	5281531	201	64.68	1.01e-07
5	CM001714	23182357	23182557	201	63.18	1.20e-08
5	CM001714	25097650	25097850	201	61.19	1.01e-07
5	CM001714	26886723	26886923	201	62.19	5.34e-06
5	CM001714	27025504	27025704	201	63.18	1.20e-08
5	CM001714	38885865	38886065	201	66.17	1.09e-12
5	CM001714	49072142	49072342	201	63.68	1.25e-11
5	CM001714	51322965	51323165	201	60.70	1.20e-08
5	CM001714	54134343	54134543	201	70.15	1.10e-19
5	CM001714	89263576	89263776	201	65.17	1.34e-10
5	CM001714	94709691	94709891	201	64.68	8.78e-14
5	CM001714	97197491	97197691	201	60.70	5.34e-06
5	CM001714	98158187	98158387	201	63.68	1.20e-08
5	CM001714	98850242	98850442	201	58.71	5.34e-06
5	CM001714	99668605	99668805	201	64.68	1.32e-09
5	CM001714	100203857	100204057	201	61.19	5.34e-06
5	CM001714	100272157	100272357	201	59.20	1.32e-09
5	CM001714	102297777	102297977	201	59.70	7.68e-07
5	CM001714	103530924	103531124	201	62.69	1.32e-09
5	CM001714	103643581	103643781	201	65.67	1.32e-09
5	CM001714	105278196	105278396	201	65.67	1.20e-08
5	CM001714	106470008	106470208	201	63.68	1.32e-09
5	CM001714	106916843	106917043	201	71.14	3.07e-17
5	CM001714	107196409	107196609	201	66.17	1.20e-08
5	CM001714	107850194	107850394	201	66.67	1.01e-07
5	CM001714	107878242	107878442	201	66.17	5.34e-06
5	CM001714	107987423	107987623	201	70.65	1.34e-10
5	CM001714	108038739	108038939	201	67.16	5.34e-06
5	CM001714	108459856	108460056	201	61.69	5.34e-06
5	CM001714	108467036	108467236	201	62.19	1.20e-08
5	CM001714	108487631	108487831	201	60.70	7.68e-07
5	CM001714	109249256	109249456	201	59.70	5.34e-06
5	CM001714	109614689	109614889	201	50.75	5.34e-06
5	CM001714	109783455	109783655	201	73.63	7.68e-07
5	CM001714	109835421	109835621	201	64.18	7.68e-07
5	CM001714	110044198	110044398	201	63.18	1.09e-12
5	CM001714	110172762	110172962	201	61.19	1.25e-11
5	CM001714	110298883	110299083	201	61.69	5.34e-06
5	CM001714	110559129	110559329	201	66.67	1.32e-09
6	CM001715	6491914	6492114	201	60.70	1.42e-16
6	CM001715	10063081	10063281	201	59.70	9.33e-09
6	CM001715	14980584	14980784	201	57.21	5.79e-06
6	CM001715	88756754	88756954	201	62.69	7.50e-07
6	CM001715	90831198	90831398	201	59.70	5.03e-13
6	CM001715	107781324	107781524	201	51.24	7.50e-07
6	CM001715	109469109	109469309	201	59.20	5.79e-06
6	CM001715	110349108	110349308	201	67.66	9.33e-09
6	CM001715	110514045	110514245	201	63.68	7.50e-07
6	CM001715	110576675	110576875	201	68.66	8.78e-08
6	CM001715	110998930	110999130	201	64.18	7.50e-07
6	CM001715	111082550	111082750	201	63.68	7.50e-07
6	CM001715	111466484	111466684	201	59.70	5.79e-06
6	CM001715	112178539	112178739	201	64.68	8.78e-08
6	CM001715	112706881	112707081	201	57.21	8.78e-08
6	CM001715	113191956	113192156	201	67.16	8.07e-11
6	CM001715	113322439	113322639	201	71.14	7.50e-07
6	CM001715	114161345	114161545	201	65.17	7.50e-07
7	CM001716	1227754	1227954	201	64.68	1.07e-10
7	CM001716	1676627	1676827	201	67.66	4.63e-06
7	CM001716	2649628	2649828	201	60.70	8.45e-08
7	CM001716	3388580	3388780	201	62.19	4.63e-06
7	CM001716	4493329	4493529	201	62.69	1.08e-09
7	CM001716	4695237	4695437	201	63.18	6.56e-07
7	CM001716	9885467	9885667	201	66.67	8.45e-13
7	CM001716	13061338	13061538	201	65.17	1.08e-09
7	CM001716	13495342	13495542	201	67.66	1.08e-09
7	CM001716	14533954	14534154	201	64.68	8.45e-08
7	CM001716	14651939	14652139	201	66.17	6.56e-07
7	CM001716	17333896	17334096	201	66.67	6.56e-07
7	CM001716	36086616	36086816	201	60.20	1.08e-09
7	CM001716	36655222	36655422	201	66.67	2.12e-22
7	CM001716	38100352	38100552	201	62.69	4.63e-06
7	CM001716	40021767	40021967	201	56.22	4.63e-06
7	CM001716	40347925	40348125	201	69.65	4.63e-06
7	CM001716	75864740	75864940	201	65.67	6.56e-07
7	CM001716	102361349	102361549	201	62.19	4.63e-06
7	CM001716	102762573	102762773	201	63.68	9.95e-09
7	CM001716	104188337	104188537	201	60.20	6.56e-07
7	CM001716	104919636	104919836	201	61.69	8.45e-13
7	CM001716	104950156	104950356	201	56.22	6.56e-07
7	CM001716	105081456	105081656	201	53.73	4.63e-06
8	CM001717	630601	630801	201	64.18	2.87e-09
8	CM001717	8435665	8435865	201	61.19	1.81e-06
8	CM001717	10236283	10236483	201	63.18	1.81e-06
8	CM001717	16826677	16826877	201	57.21	1.81e-06
8	CM001717	23531817	23532017	201	58.71	2.32e-07
8	CM001717	28423429	28423629	201	56.22	2.32e-07
8	CM001717	41220374	41220574	201	63.18	1.17e-14
8	CM001717	42357683	42357883	201	60.70	2.53e-11
8	CM001717	61554047	61554247	201	65.17	1.81e-06
8	CM001717	65582193	65582393	201	57.71	1.81e-06
8	CM001717	68823026	68823226	201	68.16	3.98e-22
8	CM001717	71495049	71495249	201	58.71	2.32e-07
8	CM001717	79755353	79755553	201	63.68	1.81e-06
8	CM001717	84522331	84522531	201	70.15	7.85e-16
8	CM001717	90122373	90122573	201	69.65	2.81e-10
8	CM001717	94129035	94129235	201	51.24	1.81e-06
8	CM001717	100029065	100029265	201	62.19	2.32e-07
8	CM001717	101836333	101836533	201	57.21	1.81e-06
8	CM001717	104653631	104653831	201	61.69	2.53e-11
8	CM001717	109048203	109048403	201	59.20	2.32e-07
8	CM001717	109300866	109301066	201	66.17	7.85e-16
8	CM001717	109987582	109987782	201	70.15	2.32e-07
8	CM001717	110240182	110240382	201	61.69	1.81e-06
9	CM001718	2047445	2047645	201	53.73	1.65e-06
9	CM001718	8767552	8767752	201	53.23	2.41e-08
9	CM001718	12719188	12719388	201	67.16	4.06e-17
9	CM001718	30698335	30698535	201	69.15	9.87e-15
9	CM001718	43711986	43712186	201	61.19	9.87e-15
9	CM001718	51713370	51713570	201	64.68	1.65e-06
9	CM001718	52620136	52620336	201	58.71	2.54e-09
9	CM001718	67408213	67408413	201	59.70	2.41e-08
9	CM001718	68650067	68650267	201	57.21	1.65e-06
9	CM001718	82755181	82755381	201	56.72	2.41e-08
9	CM001718	83153108	83153308	201	53.23	2.46e-10
9	CM001718	87614566	87614766	201	59.70	2.41e-08
9	CM001718	87811852	87812052	201	68.16	2.54e-09
9	CM001718	88008438	88008638	201	67.66	2.20e-11
9	CM001718	88426703	88426903	201	61.69	2.41e-08
9	CM001718	88664053	88664253	201	64.68	1.65e-06
9	CM001718	89109909	89110109	201	73.13	2.46e-10
9	CM001718	89818776	89818976	201	56.72	2.09e-07
10	CM001719	8861441	8861641	201	60.20	3.75e-14
10	CM001719	9772510	9772710	201	73.13	1.80e-16
10	CM001719	12553767	12553967	201	59.70	3.38e-06
10	CM001719	14849167	14849367	201	62.69	4.63e-07
10	CM001719	16752240	16752440	201	58.71	3.38e-06
10	CM001719	41630506	41630706	201	65.17	6.58e-09
10	CM001719	43255507	43255707	201	71.14	1.80e-16
10	CM001719	62638679	62638879	201	69.65	6.64e-19
10	CM001719	73094147	73094347	201	67.66	4.63e-07
10	CM001719	77498768	77498968	201	58.21	3.38e-06
10	CM001719	77502121	77502321	201	61.19	5.77e-08
10	CM001719	78278897	78279097	201	66.17	6.87e-10
10	CM001719	81655716	81655916	201	63.68	4.63e-07
10	CM001719	82950436	82950636	201	57.21	3.38e-06
10	CM001719	90415371	90415571	201	62.69	6.58e-09
10	CM001719	95676273	95676473	201	60.20	6.87e-10
10	CM001719	96162949	96163149	201	63.18	6.87e-10
10	CM001719	96891223	96891423	201	65.17	4.63e-07
10	CM001719	97690910	97691110	201	73.13	6.58e-09
10	CM001719	98097175	98097375	201	58.71	4.63e-07
10	CM001719	98971851	98972051	201	59.70	5.90e-12
11	CM001720	3018168	3018368	201	71.64	2.87e-08
11	CM001720	3120734	3120934	201	69.15	3.17e-20
11	CM001720	4808861	4809061	201	71.64	3.71e-11
11	CM001720	5498469	5498669	201	64.18	3.71e-11
11	CM001720	6439606	6439806	201	68.66	2.87e-08
11	CM001720	7669399	7669599	201	64.18	3.68e-10
11	CM001720	8979566	8979766	201	65.67	3.71e-11
11	CM001720	9121146	9121346	201	63.68	2.24e-07
11	CM001720	9125183	9125383	201	62.19	2.24e-07
11	CM001720	10284269	10284469	201	64.18	3.00e-13
11	CM001720	12608699	12608899	201	49.75	1.59e-06
11	CM001720	13368449	13368649	201	60.20	2.24e-07
11	CM001720	37449475	37449675	201	56.72	3.68e-10
11	CM001720	40543798	40543998	201	60.20	3.71e-11
11	CM001720	44089394	44089594	201	65.67	3.71e-11
11	CM001720	48795264	48795464	201	65.17	3.71e-11
11	CM001720	62190268	62190468	201	72.14	1.30e-16
11	CM001720	73233741	73233941	201	74.13	8.65e-18
11	CM001720	95624294	95624494	201	56.22	1.59e-06
11	CM001720	95896366	95896566	201	67.16	1.59e-06
11	CM001720	96321106	96321306	201	63.18	3.46e-12
11	CM001720	96687379	96687579	201	70.65	3.39e-09
11	CM001720	96688151	96688351	201	70.65	3.39e-09
11	CM001720	97603349	97603549	201	62.69	3.68e-10
11	CM001720	98440570	98440770	201	67.16	3.68e-10
11	CM001720	102075935	102076135	201	63.68	3.71e-11
11	CM001720	102216052	102216252	201	70.15	3.71e-11
11	CM001720	103383406	103383606	201	52.24	1.59e-06
11	CM001720	103677759	103677959	201	63.18	3.71e-11
11	CM001720	103804617	103804817	201	70.65	1.59e-06
11	CM001720	103817865	103818065	201	67.66	3.39e-09
11	CM001720	104313907	104314107	201	61.69	2.87e-08
11	CM001720	104481435	104481635	201	72.14	3.39e-09
11	CM001720	104493819	104494019	201	56.72	2.24e-07
11	CM001720	104500758	104500958	201	73.63	1.30e-16
11	CM001720	105236888	105237088	201	68.66	3.71e-11
12	CM001721	8205217	8205417	201	60.70	3.15e-06
12	CM001721	9587615	9587815	201	60.20	6.20e-10
12	CM001721	10071415	10071615	201	62.19	5.93e-11
12	CM001721	10314596	10314796	201	63.68	3.28e-14
12	CM001721	11458168	11458368	201	60.70	5.98e-09
12	CM001721	12592509	12592709	201	55.22	3.15e-06
12	CM001721	13922431	13922631	201	75.62	1.55e-16
12	CM001721	19787044	19787244	201	63.18	5.24e-12
12	CM001721	28572994	28573194	201	55.22	4.28e-07
12	CM001721	28992060	28992260	201	56.72	3.15e-06
12	CM001721	31096804	31097004	201	75.12	1.55e-16
12	CM001721	38421883	38422083	201	65.67	1.55e-16
12	CM001721	44643835	44644035	201	57.71	3.15e-06
12	CM001721	48045386	48045586	201	60.20	5.98e-09
12	CM001721	71883843	71884043	201	59.70	3.15e-06
12	CM001721	72594803	72595003	201	58.21	5.98e-09
12	CM001721	72965885	72966085	201	62.19	5.24e-12
12	CM001721	74233072	74233272	201	59.70	4.28e-07
12	CM001721	76903806	76904006	201	56.22	3.15e-06
12	CM001721	77383549	77383749	201	57.71	3.15e-06
12	CM001721	78170862	78171062	201	58.71	5.24e-12
12	CM001721	80808316	80808516	201	58.21	6.20e-10
12	CM001721	81245595	81245795	201	59.70	5.29e-08
12	CM001721	81318246	81318446	201	64.18	5.29e-08
12	CM001721	81804333	81804533	201	66.17	6.20e-10
12	CM001721	81824548	81824748	201	59.70	6.20e-10
12	CM001721	81936304	81936504	201	69.65	3.28e-14
12	CM001721	82027703	82027903	201	66.67	5.29e-08
12	CM001721	82207007	82207207	201	69.15	6.20e-10
12	CM001721	82438358	82438558	201	59.70	4.28e-07
13	CM001722	3207910	3208110	201	67.16	4.43e-07
13	CM001722	9650757	9650957	201	56.72	7.61e-09
13	CM001722	15189525	15189725	201	59.20	7.61e-09
13	CM001722	17018792	17018992	201	58.21	6.06e-08
13	CM001722	21111256	21111456	201	61.19	2.97e-06
13	CM001722	22471389	22471589	201	53.73	2.97e-06
13	CM001722	33566406	33566606	201	59.20	2.97e-06
13	CM001722	35324735	35324935	201	69.15	8.64e-13
13	CM001722	36468325	36468525	201	64.68	2.97e-06
13	CM001722	41312495	41312695	201	65.17	4.43e-07
13	CM001722	52868014	52868214	201	71.14	2.97e-06
13	CM001722	53310036	53310236	201	62.69	4.43e-07
13	CM001722	57869542	57869742	201	67.16	4.43e-07
13	CM001722	58561492	58561692	201	71.64	7.61e-09
13	CM001722	62395207	62395407	201	68.16	9.35e-12
13	CM001722	71085351	71085551	201	64.68	9.42e-11
13	CM001722	71216164	71216364	201	61.19	2.97e-06
13	CM001722	76455300	76455500	201	64.18	6.06e-08
13	CM001722	77225212	77225412	201	50.25	7.61e-09
13	CM001722	77506184	77506384	201	68.16	2.97e-06
13	CM001722	79561727	79561927	201	64.68	4.43e-07
13	CM001722	80185735	80185935	201	70.65	8.64e-13
14	CM001723	12372705	12372905	201	66.67	2.95e-06
14	CM001723	15160468	15160668	201	61.19	3.98e-07
14	CM001723	17726238	17726438	201	59.70	3.98e-07
14	CM001723	19895896	19896096	201	56.72	4.89e-08
14	CM001723	21123369	21123569	201	55.22	2.95e-06
14	CM001723	27340243	27340443	201	68.16	4.89e-08
14	CM001723	29851123	29851323	201	60.20	2.95e-06
14	CM001723	30127402	30127602	201	70.15	5.65e-10
14	CM001723	30460837	30461037	201	71.14	3.83e-13
14	CM001723	53539534	53539734	201	63.68	4.71e-12
14	CM001723	70469467	70469667	201	62.19	5.48e-09
14	CM001723	79997243	79997443	201	63.68	5.36e-11
14	CM001723	91024544	91024744	201	59.70	4.89e-08
14	CM001723	91041474	91041674	201	60.20	4.89e-08
14	CM001723	91169588	91169788	201	58.21	3.98e-07
14	CM001723	91476651	91476851	201	64.68	8.37e-18
14	CM001723	91499813	91500013	201	72.64	1.35e-16
14	CM001723	91573871	91574071	201	58.21	4.89e-08
14	CM001723	91752524	91752724	201	57.71	2.95e-06
15	CM001724	4876664	4876864	201	54.23	3.50e-06
15	CM001724	5473946	5474146	201	54.23	3.50e-06
15	CM001724	22850966	22851166	201	58.21	3.50e-06
15	CM001724	22884335	22884535	201	65.67	6.01e-08
15	CM001724	26375312	26375512	201	61.69	6.01e-08
15	CM001724	28942724	28942924	201	62.19	3.50e-06
15	CM001724	29765147	29765347	201	65.17	6.01e-08
15	CM001724	35141463	35141663	201	66.17	6.97e-11
15	CM001724	39930619	39930819	201	58.21	6.87e-09
15	CM001724	40624289	40624489	201	69.65	3.99e-14
15	CM001724	44580322	44580522	201	61.19	6.01e-08
15	CM001724	51261395	51261595	201	63.68	3.50e-06
15	CM001724	71540059	71540259	201	63.68	7.21e-10
15	CM001724	71971425	71971625	201	64.68	4.81e-07
15	CM001724	72823231	72823431	201	65.17	4.81e-07
15	CM001724	73093177	73093377	201	59.20	4.81e-07
15	CM001724	73127273	73127473	201	58.21	4.81e-07
15	CM001724	73439527	73439727	201	61.69	4.81e-07
15	CM001724	74162854	74163054	201	68.16	6.23e-12
15	CM001724	76377729	76377929	201	68.16	1.21e-17
15	CM001724	76531562	76531762	201	71.64	1.21e-17
15	CM001724	76709136	76709336	201	64.18	6.87e-09
15	CM001724	78353988	78354188	201	69.15	6.87e-09
15	CM001724	78899816	78900016	201	63.68	6.97e-11
16	CM001725	779151	779351	201	68.16	2.08e-10
16	CM001725	1246443	1246643	201	68.66	1.06e-06
16	CM001725	1369936	1370136	201	61.69	1.06e-06
16	CM001725	2004829	2005029	201	66.67	2.01e-11
16	CM001725	3786971	3787171	201	65.17	1.76e-08
16	CM001725	21914413	21914613	201	69.15	1.06e-06
16	CM001725	22766728	22766928	201	61.69	1.76e-08
16	CM001725	29257904	29258104	201	58.21	7.12e-06
16	CM001725	32856684	32856884	201	66.17	7.12e-06
16	CM001725	41516768	41516968	201	69.15	2.00e-09
16	CM001725	46654129	46654329	201	51.24	7.12e-06
16	CM001725	47087575	47087775	201	68.16	1.06e-06
16	CM001725	47216994	47217194	201	54.23	1.43e-07
16	CM001725	48138510	48138710	201	69.65	2.08e-10
16	CM001725	54690052	54690252	201	68.16	7.12e-06
16	CM001725	56962995	56963195	201	62.69	1.76e-08
16	CM001725	73685168	73685368	201	71.64	1.17e-14
16	CM001725	74430524	74430724	201	64.68	7.12e-06
16	CM001725	75563865	75564065	201	65.67	2.08e-10
16	CM001725	76808289	76808489	201	67.66	1.76e-08
16	CM001725	76897316	76897516	201	57.71	1.43e-07
16	CM001725	77026094	77026294	201	70.65	1.50e-13
16	CM001725	77078447	77078647	201	69.15	1.76e-08
17	CM001726	4025235	4025435	201	62.69	1.58e-06
17	CM001726	12364273	12364473	201	64.18	2.85e-08
17	CM001726	40077685	40077885	201	63.18	2.85e-08
17	CM001726	44501138	44501338	201	65.17	3.66e-10
17	CM001726	46500247	46500447	201	66.17	2.85e-08
17	CM001726	58033691	58033891	201	53.23	2.85e-08
17	CM001726	60601631	60601831	201	65.17	3.66e-10
17	CM001726	63559365	63559565	201	59.70	2.22e-07
17	CM001726	67898284	67898484	201	54.73	3.66e-10
17	CM001726	68398588	68398788	201	69.65	3.68e-11
17	CM001726	70520636	70520836	201	67.16	2.85e-08
17	CM001726	71294777	71294977	201	60.20	3.37e-09
17	CM001726	71445854	71446054	201	70.15	5.33e-19
17	CM001726	71467738	71467938	201	65.67	1.58e-06
18	CM001727	1171035	1171235	201	64.68	1.55e-08
18	CM001727	7362494	7362694	201	60.20	7.05e-07
18	CM001727	7495699	7495899	201	70.15	1.55e-08
18	CM001727	11115864	11116064	201	66.67	1.55e-08
18	CM001727	23694502	23694702	201	64.68	1.55e-08
18	CM001727	35328192	35328392	201	70.15	3.04e-12
18	CM001727	37569055	37569255	201	65.17	4.19e-06
18	CM001727	44628388	44628588	201	62.69	7.05e-07
18	CM001727	47296129	47296329	201	66.67	1.09e-07
18	CM001727	51676447	51676647	201	71.64	1.55e-17
18	CM001727	52500394	52500594	201	72.14	1.09e-07
18	CM001727	52981592	52981792	201	70.15	2.05e-09
18	CM001727	53525674	53525874	201	71.64	2.51e-10
18	CM001727	53694541	53694741	201	68.66	2.86e-11
18	CM001727	56053101	56053301	201	56.72	7.05e-07
18	CM001727	56896673	56896873	201	64.18	2.46e-15
18	CM001727	58219123	58219323	201	60.20	3.04e-12
18	CM001727	60193435	60193635	201	60.70	2.51e-10
18	CM001727	60869667	60869867	201	69.15	2.86e-11
19	CM001728	7177213	7177413	201	67.66	7.02e-13
19	CM001728	8689077	8689277	201	63.68	3.97e-09
19	CM001728	11144044	11144244	201	72.64	5.08e-10
19	CM001728	11175794	11175994	201	70.15	3.97e-09
19	CM001728	23845770	23845970	201	59.20	2.87e-08
19	CM001728	25417034	25417234	201	55.72	6.75e-06
19	CM001728	25738330	25738530	201	65.67	2.87e-08
19	CM001728	27887701	27887901	201	69.15	1.19e-06
19	CM001728	28819793	28819993	201	62.69	6.75e-06
19	CM001728	33807077	33807277	201	69.15	1.19e-06
19	CM001728	35693167	35693367	201	69.15	1.92e-07
19	CM001728	37052657	37052857	201	57.21	6.75e-12
19	CM001728	41782911	41783111	201	63.68	6.75e-06
19	CM001728	48757035	48757235	201	65.67	2.87e-08
19	CM001728	49822418	49822618	201	67.16	3.97e-09
19	CM001728	54191645	54191845	201	67.16	3.97e-09
19	CM001728	59995180	59995380	201	63.68	2.87e-08
19	CM001728	61874682	61874882	201	70.15	5.08e-10
20	CM001729	2217020	2217220	201	61.69	5.89e-10
20	CM001729	2467184	2467384	201	61.19	5.07e-08
20	CM001729	2871498	2871698	201	56.22	3.04e-06
20	CM001729	4862862	4863062	201	63.18	3.04e-06
20	CM001729	5076639	5076839	201	65.67	5.07e-08
20	CM001729	8209730	8209930	201	47.76	5.07e-08
20	CM001729	15520751	15520951	201	59.70	4.11e-07
20	CM001729	34862831	34863031	201	53.23	3.04e-06
20	CM001729	43208980	43209180	201	65.67	5.70e-09
20	CM001729	63506138	63506338	201	44.78	3.04e-06
20	CM001729	65874247	65874447	201	74.13	5.89e-10
20	CM001729	66790133	66790333	201	61.69	5.07e-08
20	CM001729	68233659	68233859	201	57.71	3.04e-06
20	CM001729	68975439	68975639	201	58.21	3.04e-06
20	CM001729	69093723	69093923	201	61.69	5.07e-08
20	CM001729	69728316	69728516	201	56.72	5.61e-11
20	CM001729	69859971	69860171	201	63.18	5.89e-10
20	CM001729	70250928	70251128	201	63.68	4.94e-12
20	CM001729	70254801	70255001	201	69.65	5.89e-10
20	CM001729	70723489	70723689	201	70.65	5.07e-08
20	CM001729	71138933	71139133	201	72.64	5.70e-09
21	CM001730	762905	763105	201	67.66	2.51e-06
21	CM001730	3846933	3847133	201	69.65	2.51e-06
21	CM001730	4380516	4380716	201	62.19	2.51e-06
21	CM001730	9778064	9778264	201	61.69	5.51e-14
21	CM001730	22623243	22623443	201	59.20	2.51e-06
21	CM001730	28272259	28272459	201	63.68	2.51e-06
21	CM001730	31407279	31407479	201	64.68	6.12e-09
21	CM001730	32375005	32375205	201	63.18	3.69e-07
21	CM001730	55471274	55471474	201	64.18	2.51e-06
21	CM001730	61692402	61692602	201	56.72	3.69e-07
21	CM001730	61987087	61987287	201	56.72	6.12e-09
21	CM001730	63971246	63971446	201	70.15	6.12e-09
21	CM001730	64114493	64114693	201	68.16	4.96e-08
21	CM001730	64594683	64594883	201	61.19	5.51e-14
21	CM001730	66102562	66102762	201	61.19	2.51e-06
21	CM001730	66184826	66185026	201	73.13	7.33e-11
22	CM001731	2029532	2029732	201	74.13	2.54e-19
22	CM001731	5055492	5055692	201	73.13	1.47e-11
22	CM001731	6112041	6112241	201	65.17	6.04e-07
22	CM001731	6315028	6315228	201	65.67	6.04e-07
22	CM001731	12241153	12241353	201	65.67	3.93e-06
22	CM001731	14783265	14783465	201	63.68	6.04e-07
22	CM001731	16150639	16150839	201	70.65	1.24e-13
22	CM001731	42964023	42964223	201	63.68	1.44e-10
22	CM001731	45381418	45381618	201	70.15	1.39e-12
22	CM001731	46999072	46999272	201	62.69	1.10e-08
22	CM001731	50125149	50125349	201	65.67	1.30e-09
22	CM001731	52672614	52672814	201	72.64	1.47e-11
22	CM001731	55304997	55305197	201	59.20	6.04e-07
22	CM001731	55614217	55614417	201	53.23	8.49e-08
22	CM001731	56157881	56158081	201	59.20	6.04e-07
22	CM001731	56313015	56313215	201	74.13	1.30e-09
22	CM001731	56565978	56566178	201	60.20	1.30e-09
22	CM001731	56665070	56665270	201	65.67	8.49e-08
22	CM001731	57104671	57104871	201	67.16	1.47e-11
22	CM001731	57412174	57412374	201	68.66	1.47e-11
22	CM001731	57723850	57724050	201	70.15	1.44e-10
23	CM001732	6419599	6419799	201	75.62	5.75e-11
23	CM001732	7490178	7490378	201	66.17	1.54e-06
23	CM001732	7501646	7501846	201	62.69	5.16e-10
23	CM001732	7866613	7866813	201	74.13	9.17e-06
23	CM001732	10496211	10496411	201	66.17	1.54e-06
23	CM001732	12069901	12070101	201	61.69	5.96e-12
23	CM001732	16274150	16274350	201	67.66	5.16e-10
23	CM001732	16336985	16337185	201	70.15	5.96e-12
23	CM001732	17222303	17222503	201	66.67	9.17e-06
23	CM001732	17372784	17372984	201	65.67	1.54e-06
23	CM001732	25815007	25815207	201	61.19	1.54e-06
23	CM001732	33450318	33450518	201	63.68	9.17e-06
23	CM001732	39322301	39322501	201	59.70	1.54e-06
23	CM001732	40193244	40193444	201	60.20	5.16e-10
23	CM001732	45239051	45239251	201	65.17	3.31e-08
23	CM001732	46763622	46763822	201	64.68	5.96e-12
23	CM001732	46916230	46916430	201	65.17	9.17e-06
23	CM001732	47358713	47358913	201	72.64	2.35e-07
23	CM001732	47504624	47504824	201	54.73	3.31e-08
23	CM001732	47555198	47555398	201	61.19	1.54e-06
23	CM001732	48692313	48692513	201	68.16	5.75e-11
23	CM001732	48877746	48877946	201	66.17	5.75e-11
24	CM001733	1184330	1184530	201	71.64	3.16e-08
24	CM001733	2358836	2359036	201	66.67	1.72e-06
24	CM001733	21178195	21178395	201	66.67	1.53e-16
24	CM001733	21498085	21498285	201	57.71	1.72e-06
24	CM001733	33509342	33509542	201	63.18	3.93e-12
24	CM001733	37351278	37351478	201	64.18	3.16e-08
24	CM001733	37672288	37672488	201	61.69	4.12e-10
24	CM001733	38910906	38911106	201	58.71	3.16e-08
24	CM001733	49543283	49543483	201	63.18	3.76e-09
24	CM001733	58158129	58158329	201	60.70	4.12e-10
24	CM001733	58219030	58219230	201	60.70	1.72e-06
24	CM001733	59023804	59024004	201	64.18	2.81e-14
24	CM001733	59903956	59904156	201	67.16	4.18e-11
24	CM001733	60673170	60673370	201	71.14	2.81e-14
24	CM001733	61272215	61272415	201	58.71	3.16e-08
25	CM001734	1202100	1202300	201	71.14	5.46e-07
25	CM001734	1205323	1205523	201	68.66	1.34e-08
25	CM001734	1824771	1824971	201	67.16	2.42e-10
25	CM001734	3679638	3679838	201	75.62	2.94e-11
25	CM001734	4017936	4018136	201	68.16	5.46e-07
25	CM001734	17319914	17320114	201	68.16	2.94e-11
25	CM001734	35710327	35710527	201	66.67	2.94e-11
25	CM001734	38788011	38788211	201	65.67	2.42e-10
25	CM001734	39308302	39308502	201	72.14	3.29e-15
25	CM001734	40328983	40329183	201	74.63	8.88e-08
25	CM001734	40484860	40485060	201	64.68	8.88e-08
25	CM001734	40936560	40936760	201	69.15	1.39e-19
26	CM001735	14050666	14050866	201	66.67	7.89e-12
26	CM001735	19941235	19941435	201	63.18	2.67e-06
26	CM001735	38345968	38346168	201	68.16	6.15e-14
26	CM001735	40441975	40442175	201	72.64	8.03e-11
26	CM001735	42646357	42646557	201	67.66	3.94e-07
26	CM001735	47883275	47883475	201	69.15	5.33e-08
26	CM001735	47886133	47886333	201	70.65	8.03e-11
26	CM001735	47946259	47946459	201	70.65	5.33e-08
26	CM001735	48210444	48210644	201	71.64	6.62e-09
26	CM001735	50167137	50167337	201	65.17	6.62e-09
27	CM001736	849928	850128	201	64.68	4.10e-07
27	CM001736	1384069	1384269	201	67.16	2.76e-06
27	CM001736	26138443	26138643	201	47.76	2.76e-06
27	CM001736	36588238	36588438	201	69.15	8.33e-12
27	CM001736	38769712	38769912	201	70.65	2.76e-06
27	CM001736	40323838	40324038	201	64.68	5.56e-08
27	CM001736	43546161	43546361	201	68.66	3.91e-16
28	CM001737	4184030	4184230	201	59.70	1.39e-08
28	CM001737	26169263	26169463	201	54.23	5.95e-06
29	CM001738	6617338	6617538	201	61.69	1.89e-07
29	CM001738	27557193	27557393	201	60.20	7.64e-06
29	CM001738	31962214	31962414	201	69.65	1.26e-06
29	CM001738	36054855	36055055	201	70.15	2.61e-08
29	CM001738	37899078	37899278	201	72.14	7.73e-20
29	CM001738	43139523	43139723	201	69.15	4.28e-11
29	CM001738	43338696	43338896	201	72.64	1.26e-06
29	CM001738	44160097	44160297	201	70.15	7.64e-06
29	CM001738	45426361	45426561	201	68.16	1.26e-06
29	CM001738	46392791	46392991	201	65.17	1.89e-07
29	CM001738	46635634	46635834	201	67.16	7.64e-06
29	CM001738	47041565	47041765	201	67.66	2.61e-08
29	CM001738	47528238	47528438	201	68.16	3.66e-14
29	CM001738	47891940	47892140	201	68.16	4.28e-11
30	CM001739	109086	109286	201	57.21	1.08e-08
30	CM001739	8608762	8608962	201	63.68	7.57e-11
30	CM001739	12274685	12274885	201	64.18	9.48e-10
30	CM001739	27236355	27236555	201	52.24	8.88e-06
30	CM001739	28714258	28714458	201	44.78	8.88e-06
30	CM001739	31053008	31053208	201	56.72	8.88e-06
30	CM001739	50775092	50775292	201	68.16	1.08e-08
30	CM001739	54517719	54517919	201	71.64	1.06e-06
30	CM001739	54640076	54640276	201	57.21	8.88e-06
30	CM001739	54787589	54787789	201	63.18	1.06e-06
30	CM001739	55206761	55206961	201	60.70	1.06e-06
30	CM001739	56836445	56836645	201	52.24	8.88e-06
30	CM001739	64779575	64779775	201	56.72	1.06e-06
30	CM001739	68499341	68499541	201	50.25	8.88e-06
30	CM001739	83440215	83440415	201	73.13	1.06e-06
30	CM001739	88415684	88415884	201	53.23	1.06e-06
30	CM001739	88674011	88674211	201	59.70	1.06e-06
30	CM001739	91675985	91676185	201	55.22	8.88e-06
30	CM001739	91733307	91733507	201	56.22	8.88e-06
30	CM001739	94434776	94434976	201	52.74	8.88e-06
30	CM001739	104699814	104700014	201	56.22	1.13e-07
30	CM001739	108934583	108934783	201	55.72	8.88e-06
30	CM001739	118055107	118055307	201	50.25	8.88e-06
30	CM001739	118207358	118207558	201	56.72	8.88e-06
1	CM001710	1709987	1710188	202	56.44	6.56e-07
1	CM001710	2138241	2138442	202	66.83	6.56e-07
1	CM001710	2765813	2766014	202	59.90	6.56e-07
1	CM001710	9430226	9430427	202	62.87	5.13e-06
1	CM001710	25947083	25947284	202	58.42	6.56e-07
1	CM001710	55502273	55502474	202	57.43	6.56e-07
1	CM001710	65996814	65997015	202	64.85	7.57e-08
1	CM001710	66425100	66425301	202	64.36	7.94e-09
1	CM001710	68101752	68101953	202	59.41	6.56e-07
1	CM001710	78485321	78485522	202	70.30	5.42e-12
1	CM001710	78485577	78485778	202	66.34	2.82e-14
1	CM001710	135221986	135222187	202	55.94	5.13e-06
1	CM001710	142123067	142123268	202	69.31	7.57e-08
1	CM001710	142683706	142683907	202	66.34	6.69e-11
1	CM001710	143257992	143258193	202	65.35	7.60e-10
1	CM001710	147044640	147044841	202	55.45	5.13e-06
1	CM001710	148326036	148326237	202	57.92	6.56e-07
1	CM001710	148954597	148954798	202	64.36	7.94e-09
1	CM001710	149106979	149107180	202	60.89	5.13e-06
1	CM001710	149402924	149403125	202	50.00	5.13e-06
1	CM001710	151220136	151220337	202	50.50	7.57e-08
1	CM001710	151252919	151253120	202	56.93	7.94e-09
1	CM001710	151551832	151552033	202	65.84	6.56e-07
1	CM001710	152455761	152455962	202	64.85	7.94e-09
1	CM001710	152903454	152903655	202	68.32	7.53e-22
1	CM001710	152938392	152938593	202	57.92	4.06e-13
1	CM001710	153581572	153581773	202	62.38	7.60e-10
1	CM001710	154368772	154368973	202	65.35	7.94e-09
1	CM001710	154516304	154516505	202	57.92	5.42e-12
2	CM001711	14518274	14518475	202	70.30	9.91e-14
2	CM001711	17650594	17650795	202	49.50	9.82e-06
2	CM001711	19046290	19046491	202	55.94	1.97e-09
2	CM001711	21207536	21207737	202	56.93	1.68e-07
2	CM001711	21779756	21779957	202	65.84	4.50e-16
2	CM001711	36628126	36628327	202	50.00	1.35e-06
2	CM001711	46569854	46570055	202	58.91	1.90e-08
2	CM001711	81459506	81459707	202	68.81	1.68e-07
2	CM001711	89876623	89876824	202	54.95	9.82e-06
2	CM001711	93553882	93554083	202	66.83	1.32e-12
2	CM001711	103730593	103730794	202	63.37	1.90e-08
2	CM001711	106299996	106300197	202	67.33	8.33e-20
2	CM001711	115279554	115279755	202	70.79	1.87e-10
2	CM001711	118569845	118570046	202	68.32	1.90e-08
2	CM001711	123795688	123795889	202	72.28	1.56e-18
2	CM001711	126005647	126005848	202	67.33	1.90e-08
2	CM001711	128015979	128016180	202	67.82	1.90e-08
2	CM001711	129266650	129266851	202	54.46	1.35e-06
2	CM001711	132436310	132436511	202	62.38	1.35e-06
2	CM001711	132673993	132674194	202	67.33	1.68e-07
2	CM001711	133177596	133177797	202	61.88	1.68e-07
2	CM001711	133490405	133490606	202	67.82	1.35e-06
2	CM001711	133681892	133682093	202	61.88	1.35e-06
2	CM001711	133792688	133792889	202	65.35	1.68e-07
2	CM001711	133942755	133942956	202	62.38	1.97e-09
2	CM001711	133969872	133970073	202	65.35	1.32e-12
2	CM001711	134254139	134254340	202	70.30	1.87e-10
2	CM001711	134496820	134497021	202	57.92	9.82e-06
2	CM001711	134590753	134590954	202	54.46	1.35e-06
2	CM001711	135196269	135196470	202	62.38	9.82e-06
2	CM001711	135380176	135380377	202	68.81	1.63e-11
3	CM001712	1386917	1387118	202	66.34	4.04e-07
3	CM001712	5291124	5291325	202	66.34	4.97e-08
3	CM001712	9285867	9286068	202	60.40	2.99e-06
3	CM001712	14763141	14763342	202	62.38	5.59e-09
3	CM001712	17257621	17257822	202	55.94	5.77e-10
3	CM001712	17865940	17866141	202	60.40	4.83e-12
3	CM001712	19455727	19455928	202	55.45	4.83e-12
3	CM001712	23604798	23604999	202	65.84	3.95e-13
3	CM001712	32083182	32083383	202	60.40	5.77e-10
3	CM001712	39941696	39941897	202	61.88	3.95e-13
3	CM001712	49975643	49975844	202	65.84	3.00e-14
3	CM001712	76663795	76663996	202	68.32	3.00e-14
3	CM001712	88256698	88256899	202	70.79	5.49e-11
3	CM001712	89071743	89071944	202	66.34	5.77e-10
3	CM001712	89187638	89187839	202	56.44	5.77e-10
3	CM001712	96071872	96072073	202	64.36	5.77e-10
3	CM001712	97856850	97857051	202	64.36	4.97e-08
3	CM001712	100770240	100770441	202	56.93	2.99e-06
3	CM001712	101965204	101965405	202	74.75	5.77e-10
3	CM001712	102468424	102468625	202	62.87	4.83e-12
3	CM001712	105933971	105934172	202	57.92	2.99e-06
3	CM001712	108168811	108169012	202	59.41	4.97e-08
3	CM001712	109382574	109382775	202	66.34	4.04e-07
3	CM001712	110863798	110863999	202	61.39	2.99e-06
3	CM001712	110873385	110873586	202	60.40	5.59e-09
3	CM001712	111327292	111327493	202	61.39	2.99e-06
3	CM001712	113291196	113291397	202	66.34	3.95e-13
3	CM001712	114450834	114451035	202	65.35	2.99e-06
3	CM001712	114465521	114465722	202	60.40	4.04e-07
3	CM001712	114693863	114694064	202	54.95	4.04e-07
3	CM001712	115560782	115560983	202	68.81	3.00e-14
3	CM001712	115809375	115809576	202	64.85	4.04e-07
3	CM001712	116289617	116289818	202	65.84	1.41e-16
3	CM001712	116486325	116486526	202	74.26	4.83e-12
4	CM001713	5509226	5509427	202	69.80	3.16e-09
4	CM001713	7109305	7109506	202	64.36	9.11e-16
4	CM001713	31373193	31373394	202	65.84	2.51e-07
4	CM001713	32980108	32980309	202	57.92	2.51e-07
4	CM001713	47386980	47387181	202	70.79	2.51e-07
4	CM001713	53566608	53566809	202	61.88	2.51e-07
4	CM001713	73984866	73985067	202	62.87	1.94e-06
4	CM001713	74093724	74093925	202	65.35	2.95e-08
4	CM001713	78790710	78790911	202	72.28	5.76e-17
4	CM001713	89354675	89354876	202	60.89	3.16e-09
4	CM001713	90318024	90318225	202	69.31	2.95e-08
4	CM001713	99663091	99663292	202	59.90	2.51e-07
4	CM001713	101951237	101951438	202	46.53	1.94e-06
4	CM001713	103824125	103824326	202	60.89	1.86e-13
4	CM001713	108689628	108689829	202	68.81	2.95e-08
4	CM001713	108854022	108854223	202	62.38	1.94e-06
4	CM001713	109538566	109538767	202	59.90	1.94e-06
4	CM001713	109963910	109964111	202	67.82	2.95e-08
4	CM001713	110766250	110766451	202	66.83	3.12e-10
4	CM001713	111059880	111060081	202	63.86	2.83e-11
4	CM001713	111353811	111354012	202	59.41	2.51e-07
4	CM001713	111876206	111876407	202	58.42	1.94e-06
4	CM001713	112449746	112449947	202	61.39	2.95e-08
4	CM001713	113787043	113787244	202	56.44	3.16e-09
4	CM001713	114010075	114010276	202	63.37	2.51e-07
4	CM001713	114152507	114152708	202	61.39	1.94e-06
4	CM001713	114965739	114965940	202	55.45	2.51e-07
4	CM001713	115494638	115494839	202	69.31	3.12e-10
4	CM001713	115637499	115637700	202	58.42	1.94e-06
4	CM001713	115932804	115933005	202	60.40	1.94e-06
5	CM001714	5149538	5149739	202	52.97	5.62e-06
5	CM001714	11436956	11437157	202	58.42	1.45e-10
5	CM001714	11639780	11639981	202	60.89	8.13e-07
5	CM001714	18749984	18750185	202	64.36	1.29e-08
5	CM001714	22970686	22970887	202	57.92	8.13e-07
5	CM001714	26878038	26878239	202	65.84	1.45e-10
5	CM001714	28758737	28758938	202	62.87	1.29e-08
5	CM001714	45383404	45383605	202	63.37	8.13e-07
5	CM001714	54914328	54914529	202	63.86	8.13e-07
5	CM001714	64051706	64051907	202	63.37	8.13e-07
5	CM001714	72264116	72264317	202	65.84	1.42e-09
5	CM001714	87929923	87930124	202	56.93	1.45e-10
5	CM001714	95789376	95789577	202	51.98	8.13e-07
5	CM001714	97427131	97427332	202	68.81	1.07e-07
5	CM001714	99395992	99396193	202	73.76	1.42e-09
5	CM001714	99796815	99797016	202	64.36	1.07e-07
5	CM001714	99996013	99996214	202	64.36	1.07e-07
5	CM001714	100048035	100048236	202	69.80	1.29e-08
5	CM001714	101124601	101124802	202	66.34	1.45e-10
5	CM001714	102973317	102973518	202	54.46	5.62e-06
5	CM001714	103776994	103777195	202	68.32	1.07e-07
5	CM001714	104536453	104536654	202	54.46	8.13e-07
5	CM001714	104912712	104912913	202	64.85	8.13e-07
5	CM001714	105253387	105253588	202	67.82	8.13e-07
5	CM001714	106507062	106507263	202	54.95	5.62e-06
5	CM001714	106629440	106629641	202	59.41	8.13e-07
5	CM001714	106694293	106694494	202	61.88	1.07e-07
5	CM001714	107166733	107166934	202	72.28	1.45e-10
5	CM001714	107760265	107760466	202	69.80	1.29e-08
5	CM001714	108174510	108174711	202	64.85	1.42e-09
5	CM001714	108233432	108233633	202	59.90	8.13e-07
5	CM001714	108434438	108434639	202	54.46	8.13e-07
5	CM001714	109783697	109783898	202	63.37	1.45e-10
5	CM001714	110389183	110389384	202	63.37	5.62e-06
5	CM001714	110742796	110742997	202	59.90	1.37e-11
6	CM001715	5383099	5383300	202	65.84	9.72e-10
6	CM001715	5875398	5875599	202	60.40	7.91e-07
6	CM001715	6009518	6009719	202	55.45	7.91e-07
6	CM001715	23043474	23043675	202	59.41	9.95e-09
6	CM001715	27583238	27583439	202	65.35	9.72e-10
6	CM001715	44633305	44633506	202	58.42	7.91e-07
6	CM001715	49644540	49644741	202	55.94	6.07e-06
6	CM001715	70049941	70050142	202	63.37	9.95e-09
6	CM001715	78454119	78454320	202	66.83	9.95e-09
6	CM001715	97984150	97984351	202	66.83	6.07e-06
6	CM001715	100033174	100033375	202	61.39	9.72e-10
6	CM001715	102694934	102695135	202	60.89	9.30e-08
6	CM001715	105542514	105542715	202	70.30	9.72e-10
6	CM001715	110067087	110067288	202	56.44	7.91e-07
6	CM001715	110979089	110979290	202	50.50	7.20e-12
6	CM001715	111489902	111490103	202	67.33	7.91e-07
6	CM001715	111579586	111579787	202	64.85	7.20e-12
6	CM001715	112080398	112080599	202	64.85	7.91e-07
6	CM001715	112090668	112090869	202	61.39	6.07e-06
6	CM001715	112661653	112661854	202	60.89	9.72e-10
6	CM001715	112868439	112868640	202	72.28	9.72e-10
6	CM001715	113187029	113187230	202	57.92	7.91e-07
6	CM001715	113320596	113320797	202	71.29	9.30e-08
6	CM001715	113440863	113441064	202	68.32	9.72e-10
6	CM001715	113518166	113518367	202	72.77	5.50e-13
6	CM001715	113679735	113679936	202	52.48	9.30e-08
7	CM001716	4515198	4515399	202	65.35	1.16e-09
7	CM001716	5031935	5032136	202	65.84	3.87e-16
7	CM001716	6972460	6972661	202	61.39	1.07e-08
7	CM001716	7432125	7432326	202	59.90	8.99e-08
7	CM001716	10995756	10995957	202	62.87	6.94e-07
7	CM001716	12267773	12267974	202	74.26	2.53e-17
7	CM001716	12400972	12401173	202	67.82	1.16e-09
7	CM001716	18125510	18125711	202	50.50	4.87e-06
7	CM001716	36684162	36684363	202	68.81	1.16e-09
7	CM001716	39200789	39200990	202	65.35	6.94e-07
7	CM001716	39986549	39986750	202	64.85	4.87e-06
7	CM001716	43655390	43655591	202	56.93	4.87e-06
7	CM001716	49122471	49122672	202	62.38	1.16e-10
7	CM001716	53740836	53741037	202	63.37	8.99e-08
7	CM001716	62381303	62381504	202	59.41	8.99e-08
7	CM001716	91311810	91312011	202	65.35	9.28e-13
7	CM001716	98424607	98424808	202	60.89	7.43e-14
7	CM001716	102851167	102851368	202	66.83	1.08e-11
7	CM001716	104497911	104498112	202	51.49	4.87e-06
7	CM001716	105259512	105259713	202	59.90	1.16e-10
8	CM001717	1068476	1068677	202	61.39	1.90e-06
8	CM001717	1897871	1898072	202	72.77	2.88e-08
8	CM001717	16179403	16179604	202	50.50	1.90e-06
8	CM001717	22210760	22210961	202	55.45	3.08e-09
8	CM001717	24916384	24916585	202	50.00	1.90e-06
8	CM001717	59549177	59549378	202	65.35	1.30e-14
8	CM001717	67939727	67939928	202	63.86	1.90e-06
8	CM001717	70440589	70440790	202	50.99	2.45e-07
8	CM001717	71542033	71542234	202	64.36	1.90e-06
8	CM001717	82296684	82296885	202	54.95	1.90e-06
8	CM001717	94722314	94722515	202	61.39	2.45e-07
8	CM001717	101480272	101480473	202	62.38	1.90e-06
8	CM001717	103540734	103540935	202	63.86	2.75e-11
8	CM001717	103590550	103590751	202	64.36	2.45e-07
8	CM001717	107436041	107436242	202	69.31	2.75e-11
8	CM001717	108047880	108048081	202	56.44	3.03e-10
8	CM001717	109880634	109880835	202	62.87	2.45e-07
8	CM001717	110109535	110109736	202	72.77	2.45e-07
8	CM001717	110558810	110559011	202	67.82	1.30e-14
8	CM001717	110715716	110715917	202	60.40	2.45e-07
8	CM001717	110881846	110882047	202	63.86	2.45e-07
9	CM001718	29036260	29036461	202	62.87	7.31e-16
9	CM001718	31927023	31927224	202	62.38	2.73e-09
9	CM001718	59813124	59813325	202	64.85	2.39e-11
9	CM001718	81715994	81716195	202	70.79	1.98e-12
9	CM001718	84716169	84716370	202	49.50	1.73e-06
9	CM001718	87555114	87555315	202	56.93	2.21e-07
9	CM001718	89076513	89076714	202	62.38	1.98e-12
9	CM001718	89206895	89207096	202	57.92	2.66e-10
9	CM001718	89647943	89648144	202	53.96	2.21e-07
9	CM001718	89750166	89750367	202	71.29	2.39e-11
9	CM001718	89836170	89836371	202	61.88	1.73e-06
10	CM001719	763923	764124	202	67.33	3.56e-06
10	CM001719	5052603	5052804	202	60.89	3.56e-06
10	CM001719	6193299	6193500	202	62.38	3.56e-06
10	CM001719	6824193	6824394	202	61.88	4.91e-07
10	CM001719	10472274	10472475	202	65.35	3.56e-06
10	CM001719	15190317	15190518	202	57.92	3.56e-06
10	CM001719	16469649	16469850	202	64.85	4.91e-07
10	CM001719	22485873	22486074	202	63.37	7.05e-09
10	CM001719	25445430	25445631	202	56.44	4.91e-07
10	CM001719	32720241	32720442	202	61.39	4.91e-07
10	CM001719	32838036	32838237	202	64.85	7.19e-11
10	CM001719	61444742	61444943	202	75.74	4.21e-20
10	CM001719	76916487	76916688	202	67.82	2.02e-16
10	CM001719	86336715	86336916	202	60.40	4.91e-07
10	CM001719	89756417	89756618	202	51.98	3.56e-06
10	CM001719	96649702	96649903	202	69.31	6.44e-12
10	CM001719	97162192	97162393	202	62.38	5.36e-13
10	CM001719	97328437	97328638	202	57.92	6.15e-08
10	CM001719	97365766	97365967	202	68.32	7.41e-10
10	CM001719	97495440	97495641	202	62.87	7.19e-11
10	CM001719	98140629	98140830	202	61.39	4.91e-07
10	CM001719	98178240	98178441	202	60.89	4.91e-07
10	CM001719	98219142	98219343	202	66.34	4.91e-07
10	CM001719	98239317	98239518	202	61.88	4.91e-07
11	CM001720	2588271	2588472	202	65.35	3.65e-09
11	CM001720	3056072	3056273	202	60.89	2.38e-07
11	CM001720	9068880	9069081	202	55.94	1.68e-06
11	CM001720	13261540	13261741	202	67.82	2.38e-07
11	CM001720	40057680	40057881	202	68.32	3.07e-08
11	CM001720	44029196	44029397	202	65.84	3.99e-10
11	CM001720	68684371	68684572	202	64.36	3.99e-10
11	CM001720	73299201	73299402	202	64.85	1.68e-06
11	CM001720	73934791	73934992	202	66.34	1.68e-06
11	CM001720	81943111	81943312	202	53.96	2.38e-07
11	CM001720	93857907	93858108	202	67.82	2.71e-14
11	CM001720	95005738	95005939	202	60.89	2.38e-07
11	CM001720	95699321	95699522	202	50.50	2.38e-07
11	CM001720	96142652	96142853	202	70.79	2.06e-15
11	CM001720	97812823	97813024	202	67.33	4.04e-11
11	CM001720	99613838	99614039	202	70.79	3.65e-09
11	CM001720	100172339	100172540	202	65.84	2.38e-07
11	CM001720	100208592	100208793	202	63.86	1.47e-16
11	CM001720	102266636	102266837	202	66.83	1.68e-06
11	CM001720	103514767	103514968	202	60.89	3.65e-09
11	CM001720	103580630	103580831	202	67.33	3.07e-08
11	CM001720	103857066	103857267	202	69.80	4.04e-11
11	CM001720	103964998	103965199	202	69.31	1.68e-06
11	CM001720	104104651	104104852	202	72.77	1.68e-06
11	CM001720	104164929	104165130	202	66.83	2.38e-07
11	CM001720	104713875	104714076	202	64.85	1.68e-06
11	CM001720	104978079	104978280	202	61.39	1.68e-06
12	CM001721	59571	59772	202	62.87	5.64e-08
12	CM001721	3040093	3040294	202	64.36	3.31e-06
12	CM001721	11370789	11370990	202	64.36	6.69e-10
12	CM001721	11414464	11414665	202	66.34	5.73e-12
12	CM001721	13970815	13971016	202	58.42	6.43e-11
12	CM001721	17454599	17454800	202	69.31	1.09e-17
12	CM001721	18979056	18979257	202	59.41	3.31e-06
12	CM001721	31680407	31680608	202	50.00	4.53e-07
12	CM001721	32040944	32041145	202	57.92	3.31e-06
12	CM001721	60441984	60442185	202	65.35	6.69e-10
12	CM001721	77279262	77279463	202	57.92	3.31e-06
12	CM001721	79807177	79807378	202	54.46	3.31e-06
12	CM001721	80187673	80187874	202	63.86	6.41e-09
12	CM001721	80690044	80690245	202	64.36	5.64e-08
12	CM001721	80808051	80808252	202	55.45	4.53e-07
12	CM001721	80822107	80822308	202	65.35	6.43e-11
12	CM001721	80911250	80911451	202	60.89	3.31e-06
12	CM001721	81053872	81054073	202	63.37	3.31e-06
12	CM001721	81090780	81090981	202	61.39	5.64e-08
13	CM001722	2010436	2010637	202	65.84	6.48e-08
13	CM001722	3288786	3288987	202	66.83	4.71e-07
13	CM001722	6291581	6291782	202	66.34	9.53e-10
13	CM001722	7844999	7845200	202	59.41	4.71e-07
13	CM001722	16364338	16364539	202	63.86	8.19e-09
13	CM001722	17392307	17392508	202	57.43	9.53e-10
13	CM001722	28357653	28357854	202	70.30	3.63e-17
13	CM001722	34777666	34777867	202	59.90	4.71e-07
13	CM001722	36851938	36852139	202	67.33	6.72e-15
13	CM001722	36908779	36908980	202	73.27	5.10e-16
13	CM001722	37085041	37085242	202	52.48	4.71e-07
13	CM001722	51913891	51914092	202	51.49	3.13e-06
13	CM001722	53111857	53112058	202	66.83	6.48e-08
13	CM001722	57285863	57286064	202	65.84	8.19e-09
13	CM001722	59299501	59299702	202	67.33	6.72e-15
13	CM001722	60989385	60989586	202	61.88	1.03e-11
13	CM001722	62614072	62614273	202	64.85	4.71e-07
13	CM001722	64526772	64526973	202	65.35	6.72e-15
13	CM001722	73211431	73211632	202	68.32	1.03e-11
13	CM001722	73394633	73394834	202	63.86	3.13e-06
13	CM001722	75057385	75057586	202	66.34	4.71e-07
13	CM001722	75790249	75790450	202	58.42	4.71e-07
13	CM001722	79249125	79249326	202	60.89	6.48e-08
13	CM001722	80114406	80114607	202	58.91	9.53e-10
13	CM001722	80259854	80260055	202	69.31	1.03e-10
14	CM001723	11334350	11334551	202	68.81	6.09e-10
14	CM001723	12709844	12710045	202	67.33	4.21e-07
14	CM001723	12913504	12913705	202	58.91	4.21e-07
14	CM001723	12978091	12978292	202	63.86	5.88e-09
14	CM001723	13520981	13521182	202	68.32	5.82e-11
14	CM001723	13696504	13696705	202	61.39	5.88e-09
14	CM001723	14089126	14089327	202	65.84	4.22e-13
14	CM001723	14284542	14284743	202	60.89	4.21e-07
14	CM001723	17677166	17677367	202	61.88	3.10e-06
14	CM001723	19644804	19645005	202	63.86	5.14e-12
14	CM001723	29653468	29653669	202	51.49	5.21e-08
14	CM001723	35817442	35817643	202	51.49	5.21e-08
14	CM001723	36905153	36905354	202	60.89	4.21e-07
14	CM001723	54289389	54289590	202	58.42	3.10e-06
14	CM001723	56863479	56863680	202	57.92	4.21e-07
14	CM001723	67186420	67186621	202	62.87	4.22e-13
14	CM001723	88709310	88709511	202	62.87	3.22e-14
14	CM001723	91428254	91428455	202	67.33	5.82e-11
14	CM001723	91562180	91562381	202	61.88	5.21e-08
15	CM001724	26732497	26732698	202	66.34	6.40e-08
15	CM001724	29062258	29062459	202	62.87	3.68e-06
15	CM001724	29689724	29689925	202	61.88	5.09e-07
15	CM001724	30480548	30480749	202	65.35	7.77e-10
15	CM001724	39141414	39141615	202	50.50	5.09e-07
15	CM001724	42458365	42458566	202	70.30	5.68e-13
15	CM001724	44799024	44799225	202	63.86	7.36e-09
15	CM001724	51886762	51886963	202	64.36	7.36e-09
15	CM001724	54796790	54796991	202	69.80	1.37e-17
15	CM001724	70768444	70768645	202	63.86	6.81e-12
15	CM001724	70800271	70800472	202	65.84	7.36e-09
15	CM001724	71645955	71646156	202	56.44	5.68e-13
15	CM001724	76371801	76372002	202	67.33	7.36e-09
15	CM001724	78169098	78169299	202	64.36	6.40e-08
16	CM001725	184685	184886	202	80.69	1.12e-06
16	CM001725	1785232	1785433	202	65.35	7.49e-06
16	CM001725	2111876	2112077	202	71.78	2.20e-11
16	CM001725	2543277	2543478	202	60.40	1.12e-06
16	CM001725	3085372	3085573	202	64.85	2.15e-09
16	CM001725	3586976	3587177	202	63.86	1.52e-07
16	CM001725	3967139	3967340	202	61.88	7.49e-06
16	CM001725	27147540	27147741	202	61.39	2.26e-10
16	CM001725	31590471	31590672	202	58.91	2.26e-10
16	CM001725	34360053	34360254	202	60.40	7.49e-06
16	CM001725	39342274	39342475	202	61.39	1.52e-07
16	CM001725	40000123	40000324	202	65.35	2.26e-10
16	CM001725	46858784	46858985	202	63.86	7.49e-06
16	CM001725	47946180	47946381	202	68.32	1.52e-07
16	CM001725	48551993	48552194	202	70.30	1.30e-14
16	CM001725	67612596	67612797	202	50.50	1.12e-06
16	CM001725	70277975	70278176	202	65.35	2.20e-11
16	CM001725	70672407	70672608	202	66.34	2.15e-09
16	CM001725	73033565	73033766	202	64.36	2.15e-09
16	CM001725	76574988	76575189	202	65.84	1.66e-13
16	CM001725	76639153	76639354	202	57.43	7.49e-06
16	CM001725	77039432	77039633	202	64.85	2.20e-11
17	CM001726	13638625	13638826	202	61.39	4.01e-11
17	CM001726	36557380	36557581	202	67.33	3.62e-09
17	CM001726	52110222	52110423	202	73.27	3.77e-12
17	CM001726	55540223	55540424	202	57.92	2.36e-07
17	CM001726	57426272	57426473	202	68.32	2.36e-07
17	CM001726	61669315	61669516	202	66.34	3.62e-09
17	CM001726	63024552	63024753	202	64.85	9.72e-18
17	CM001726	66952012	66952213	202	58.42	1.67e-06
17	CM001726	68758516	68758717	202	73.27	3.96e-10
17	CM001726	70671038	70671239	202	70.30	3.29e-13
17	CM001726	70957238	70957439	202	66.83	2.36e-07
17	CM001726	71787530	71787731	202	65.35	3.96e-10
18	CM001727	1540579	1540780	202	71.78	3.16e-11
18	CM001727	1968700	1968901	202	68.32	1.17e-07
18	CM001727	7806486	7806687	202	63.86	4.44e-06
18	CM001727	10974469	10974670	202	62.38	3.16e-11
18	CM001727	11334003	11334204	202	75.74	1.68e-08
18	CM001727	11717660	11717861	202	60.40	3.38e-13
18	CM001727	12629812	12630013	202	75.25	2.30e-16
18	CM001727	14221903	14222104	202	60.89	7.52e-07
18	CM001727	38297753	38297954	202	68.81	2.78e-15
18	CM001727	44517810	44518011	202	64.85	1.68e-08
18	CM001727	53859808	53860009	202	74.75	3.16e-11
18	CM001727	58008269	58008470	202	65.84	3.38e-13
18	CM001727	60782339	60782540	202	63.37	1.17e-07
18	CM001727	61027630	61027831	202	67.33	7.52e-07
19	CM001728	7709195	7709396	202	69.31	6.68e-11
19	CM001728	7819036	7819237	202	67.82	7.49e-12
19	CM001728	12857317	12857518	202	61.39	6.68e-11
19	CM001728	22634388	22634589	202	68.32	4.98e-17
19	CM001728	22694035	22694236	202	63.86	6.68e-11
19	CM001728	26367509	26367710	202	71.78	3.10e-08
19	CM001728	26891695	26891896	202	68.81	3.10e-08
19	CM001728	33246344	33246545	202	68.81	3.10e-08
19	CM001728	33596662	33596863	202	64.36	4.31e-09
19	CM001728	38271143	38271344	202	70.30	7.15e-06
19	CM001728	41238661	41238862	202	69.31	7.69e-14
19	CM001728	41383464	41383665	202	65.35	7.69e-14
19	CM001728	50268214	50268415	202	69.80	7.84e-13
19	CM001728	60629995	60630196	202	60.40	2.06e-07
20	CM001729	3299621	3299822	202	74.26	4.44e-13
20	CM001729	4794051	4794252	202	56.93	5.39e-08
20	CM001729	5198625	5198826	202	68.81	4.35e-07
20	CM001729	5369774	5369975	202	62.38	4.35e-07
20	CM001729	5442313	5442514	202	70.79	6.35e-10
20	CM001729	10329391	10329592	202	68.32	5.40e-12
20	CM001729	46417364	46417565	202	57.43	6.11e-09
20	CM001729	48017593	48017794	202	54.95	5.39e-08
20	CM001729	58220511	58220712	202	67.33	6.09e-11
20	CM001729	67201770	67201971	202	59.41	3.19e-06
20	CM001729	68370130	68370331	202	57.92	3.19e-06
20	CM001729	69194232	69194433	202	57.43	4.35e-07
20	CM001729	69928779	69928980	202	62.87	6.11e-09
20	CM001729	70123790	70123991	202	68.81	6.11e-09
20	CM001729	70929129	70929330	202	61.39	6.35e-10
21	CM001730	6316176	6316377	202	66.34	3.92e-07
21	CM001730	13060646	13060847	202	54.95	2.65e-06
21	CM001730	19541734	19541935	202	61.88	2.65e-06
21	CM001730	21522272	21522473	202	60.40	2.65e-06
21	CM001730	23355729	23355930	202	65.35	6.59e-09
21	CM001730	32268706	32268907	202	67.82	2.65e-06
21	CM001730	42480086	42480287	202	61.39	7.99e-11
21	CM001730	52024937	52025138	202	68.32	3.92e-07
21	CM001730	52105227	52105428	202	67.82	4.89e-15
21	CM001730	56930039	56930240	202	60.89	3.92e-07
21	CM001730	61630131	61630332	202	61.88	2.65e-06
21	CM001730	63661364	63661565	202	55.94	5.30e-08
21	CM001730	66122817	66123018	202	55.94	3.92e-07
21	CM001730	66645657	66645858	202	61.88	3.92e-07
22	CM001731	6220704	6220905	202	59.41	6.42e-07
22	CM001731	6550443	6550644	202	72.77	1.57e-10
22	CM001731	6906006	6906207	202	67.33	1.57e-10
22	CM001731	7362677	7362878	202	75.74	5.58e-23
22	CM001731	11796358	11796559	202	69.80	6.42e-07
22	CM001731	34940980	34941181	202	67.33	1.61e-11
22	CM001731	48912503	48912704	202	62.38	1.57e-10
22	CM001731	49921984	49922185	202	55.94	1.61e-11
22	CM001731	51936317	51936518	202	60.40	9.08e-08
22	CM001731	53464474	53464675	202	62.38	9.08e-08
22	CM001731	55235348	55235549	202	63.86	1.18e-08
22	CM001731	55990061	55990262	202	65.35	1.18e-08
22	CM001731	57161890	57162091	202	61.39	9.08e-08
22	CM001731	57217134	57217335	202	63.86	1.57e-10
22	CM001731	57901152	57901353	202	61.88	6.42e-07
23	CM001732	2992824	2993025	202	61.88	2.51e-07
23	CM001732	3373932	3374133	202	60.40	4.65e-09
23	CM001732	8005637	8005838	202	60.89	5.62e-10
23	CM001732	14574418	14574619	202	70.30	5.62e-10
23	CM001732	14745310	14745511	202	65.35	2.51e-07
23	CM001732	26803418	26803619	202	62.38	2.51e-07
23	CM001732	28553570	28553771	202	63.86	2.51e-07
23	CM001732	40252265	40252466	202	67.82	4.65e-09
23	CM001732	42222307	42222508	202	66.34	4.65e-09
23	CM001732	42755149	42755350	202	62.87	9.68e-06
23	CM001732	42823700	42823901	202	59.90	3.56e-08
23	CM001732	45312689	45312890	202	69.31	6.57e-12
23	CM001732	46198760	46198961	202	65.84	2.51e-07
23	CM001732	46521137	46521338	202	67.33	6.57e-12
23	CM001732	48971016	48971217	202	70.30	6.30e-11
23	CM001732	49069421	49069622	202	58.42	3.56e-08
24	CM001733	696288	696489	202	64.85	4.05e-09
24	CM001733	798011	798212	202	55.94	4.47e-10
24	CM001733	1363589	1363790	202	58.91	1.82e-06
24	CM001733	3313721	3313922	202	66.83	2.60e-07
24	CM001733	5305680	5305881	202	60.40	1.82e-06
24	CM001733	7046403	7046604	202	62.38	3.39e-08
24	CM001733	9581063	9581264	202	57.43	2.60e-07
24	CM001733	26191697	26191898	202	62.87	3.39e-08
24	CM001733	30737952	30738153	202	55.94	4.47e-10
24	CM001733	39105516	39105717	202	58.91	2.60e-07
24	CM001733	42019550	42019751	202	62.38	1.82e-06
24	CM001733	48560869	48561070	202	68.32	4.05e-09
24	CM001733	60407773	60407974	202	71.78	4.05e-09
24	CM001733	60595950	60596151	202	54.46	4.05e-09
24	CM001733	61701264	61701465	202	62.87	3.39e-08
25	CM001734	423150	423351	202	71.78	3.98e-14
25	CM001734	26805048	26805249	202	66.34	3.25e-11
25	CM001734	28685435	28685636	202	69.80	3.25e-11
25	CM001734	35444965	35445166	202	68.81	3.71e-12
25	CM001734	37453267	37453468	202	65.84	5.85e-07
25	CM001734	41038645	41038846	202	71.29	2.67e-10
25	CM001734	41218833	41219034	202	66.83	5.85e-07
26	CM001735	16247541	16247742	202	66.83	5.70e-08
26	CM001735	16787710	16787911	202	67.33	8.21e-10
26	CM001735	20391154	20391355	202	59.90	7.13e-09
26	CM001735	31874630	31874831	202	53.47	7.13e-09
26	CM001735	43061241	43061442	202	64.36	2.82e-06
26	CM001735	43129437	43129638	202	68.32	5.70e-08
26	CM001735	43735420	43735621	202	69.80	8.75e-11
26	CM001735	45609053	45609254	202	61.39	5.48e-15
26	CM001735	45749685	45749886	202	62.87	4.19e-07
26	CM001735	45810086	45810287	202	67.33	4.19e-07
26	CM001735	47476862	47477063	202	66.83	8.75e-11
26	CM001735	48338829	48339030	202	73.76	4.19e-07
26	CM001735	48888052	48888253	202	70.79	8.75e-11
26	CM001735	49343447	49343648	202	69.80	8.21e-10
26	CM001735	49495846	49496047	202	75.25	8.75e-11
26	CM001735	49556012	49556213	202	64.36	5.70e-08
26	CM001735	49819640	49819841	202	65.35	7.97e-13
27	CM001736	1013601	1013802	202	66.34	9.15e-12
27	CM001736	1073001	1073202	202	71.29	5.95e-08
27	CM001736	5364334	5364535	202	64.85	7.45e-09
27	CM001736	34807554	34807755	202	57.92	4.35e-07
27	CM001736	36300896	36301097	202	74.75	4.41e-16
27	CM001736	40247406	40247607	202	62.38	8.62e-10
27	CM001736	41684513	41684714	202	60.40	8.62e-10
27	CM001736	42538254	42538455	202	59.90	2.92e-06
28	CM001737	2036151	2036352	202	55.45	1.19e-13
28	CM001737	25310449	25310650	202	65.84	1.22e-07
28	CM001737	28674425	28674626	202	56.93	6.26e-06
28	CM001737	32950482	32950683	202	71.78	1.71e-10
28	CM001737	40119946	40120147	202	61.88	9.17e-07
28	CM001737	40743211	40743412	202	66.34	9.17e-07
28	CM001737	40979631	40979832	202	54.95	9.17e-07
28	CM001737	41327844	41328045	202	62.87	1.63e-11
28	CM001737	41740864	41741065	202	57.43	1.66e-09
28	CM001737	42050723	42050924	202	60.89	1.66e-09
29	CM001738	16567913	16568114	202	63.37	4.81e-12
29	CM001738	17121857	17122058	202	68.81	4.10e-14
29	CM001738	38110750	38110951	202	70.79	4.69e-11
29	CM001738	42630717	42630918	202	71.29	2.81e-08
29	CM001738	46375118	46375319	202	59.90	2.02e-07
29	CM001738	47237738	47237939	202	71.29	3.60e-09
30	CM001739	13004004	13004205	202	50.99	1.19e-07
30	CM001739	16082880	16083081	202	57.92	1.19e-07
30	CM001739	23707769	23707970	202	52.48	9.26e-06
30	CM001739	41520063	41520264	202	57.43	9.26e-06
30	CM001739	65677405	65677606	202	54.95	1.19e-07
30	CM001739	66953864	66954065	202	56.44	9.26e-06
30	CM001739	86336678	86336879	202	56.44	1.11e-06
30	CM001739	87473413	87473614	202	56.44	1.11e-06
30	CM001739	96419624	96419825	202	57.92	1.11e-06
30	CM001739	114972178	114972379	202	56.44	9.26e-06
30	CM001739	121129659	121129860	202	56.93	9.26e-06
30	CM001739	121850228	121850429	202	56.44	9.26e-06
1	CM001710	254566	254768	203	61.58	2.02e-15
1	CM001710	2827677	2827879	203	52.22	5.38e-06
1	CM001710	3402942	3403144	203	59.61	4.44e-13
1	CM001710	6050182	6050384	203	65.02	8.16e-10
1	CM001710	13166722	13166924	203	57.64	8.46e-09
1	CM001710	16112199	16112401	203	57.64	6.91e-07
1	CM001710	41419290	41419492	203	53.20	8.02e-08
1	CM001710	41933503	41933705	203	58.13	6.91e-07
1	CM001710	45475621	45475823	203	59.61	5.38e-06
1	CM001710	50539442	50539644	203	57.64	5.38e-06
1	CM001710	69191245	69191447	203	61.58	5.38e-06
1	CM001710	69880769	69880971	203	73.40	1.58e-24
1	CM001710	71645992	71646194	203	60.59	6.91e-07
1	CM001710	71991757	71991959	203	62.56	8.02e-08
1	CM001710	78067630	78067832	203	56.16	6.91e-07
1	CM001710	80822612	80822814	203	67.98	8.02e-08
1	CM001710	83685935	83686137	203	51.72	8.46e-09
1	CM001710	84216194	84216396	203	54.68	6.91e-07
1	CM001710	114665796	114665998	203	57.64	5.38e-06
1	CM001710	119173441	119173643	203	55.17	5.38e-06
1	CM001710	119601669	119601871	203	60.59	8.16e-10
1	CM001710	129244790	129244992	203	67.98	6.91e-07
1	CM001710	132012720	132012922	203	60.59	6.91e-07
1	CM001710	139096498	139096700	203	54.19	8.02e-08
1	CM001710	140806216	140806418	203	55.67	5.38e-06
1	CM001710	141509878	141510080	203	63.05	8.02e-08
1	CM001710	144142942	144143144	203	62.56	6.91e-07
1	CM001710	144180298	144180500	203	67.00	5.38e-06
1	CM001710	149856737	149856939	203	63.05	5.38e-06
1	CM001710	150782313	150782515	203	56.16	6.91e-07
1	CM001710	150973414	150973616	203	53.20	5.38e-06
1	CM001710	151257725	151257927	203	62.56	6.91e-07
1	CM001710	152387588	152387790	203	65.52	8.16e-10
1	CM001710	153644727	153644929	203	52.71	6.91e-07
2	CM001711	1378801	1379003	203	43.84	1.42e-06
2	CM001711	12869703	12869905	203	60.10	2.03e-08
2	CM001711	23209897	23210099	203	66.01	1.78e-07
2	CM001711	25995538	25995740	203	57.64	1.78e-07
2	CM001711	34568479	34568681	203	61.58	2.03e-08
2	CM001711	43532300	43532502	203	54.68	2.11e-09
2	CM001711	43577214	43577416	203	60.10	1.42e-06
2	CM001711	60928654	60928856	203	60.59	1.42e-06
2	CM001711	85157521	85157723	203	60.59	2.03e-08
2	CM001711	88320610	88320812	203	66.01	9.48e-20
2	CM001711	88635904	88636106	203	61.58	1.42e-06
2	CM001711	126697333	126697535	203	67.98	1.42e-06
2	CM001711	128153488	128153690	203	62.07	1.44e-12
2	CM001711	129228705	129228907	203	69.95	1.44e-12
2	CM001711	129299820	129300022	203	66.50	2.03e-08
2	CM001711	130584902	130585104	203	60.10	1.42e-06
2	CM001711	132116024	132116226	203	66.01	1.09e-13
2	CM001711	132876145	132876347	203	63.05	1.42e-06
2	CM001711	133121409	133121611	203	69.95	2.11e-09
2	CM001711	133686109	133686311	203	61.58	1.42e-06
2	CM001711	134637787	134637989	203	62.56	1.78e-07
2	CM001711	134715508	134715710	203	56.65	1.42e-06
2	CM001711	135232431	135232633	203	62.07	1.42e-06
3	CM001712	12961031	12961233	203	67.00	4.28e-07
3	CM001712	15513503	15513705	203	65.52	3.14e-06
3	CM001712	15548212	15548414	203	57.14	4.28e-07
3	CM001712	17655669	17655871	203	66.01	5.99e-09
3	CM001712	29225898	29226100	203	58.13	4.28e-07
3	CM001712	32059916	32060118	203	60.59	5.29e-08
3	CM001712	89152221	89152423	203	60.10	5.96e-11
3	CM001712	89438114	89438316	203	62.56	4.28e-07
3	CM001712	89853489	89853691	203	67.98	4.28e-07
3	CM001712	98538017	98538219	203	67.98	2.36e-15
3	CM001712	98923586	98923788	203	63.55	4.28e-07
3	CM001712	105639871	105640073	203	59.61	5.96e-11
3	CM001712	109402624	109402826	203	65.02	5.29e-08
3	CM001712	109859410	109859612	203	66.50	3.68e-24
3	CM001712	111964721	111964923	203	53.69	5.99e-09
3	CM001712	113223496	113223698	203	66.01	5.96e-11
3	CM001712	113292619	113292821	203	64.04	3.14e-06
3	CM001712	113316942	113317144	203	65.52	5.29e-08
3	CM001712	113523058	113523260	203	68.47	4.28e-07
3	CM001712	113994050	113994252	203	64.53	5.29e-08
3	CM001712	114291538	114291740	203	73.40	6.22e-10
3	CM001712	115134019	115134221	203	64.04	5.99e-09
3	CM001712	116592391	116592593	203	75.86	8.00e-23
4	CM001713	2850361	2850563	203	63.05	2.65e-07
4	CM001713	3137294	3137496	203	67.00	2.65e-07
4	CM001713	30109801	30110003	203	64.53	1.49e-14
4	CM001713	30745197	30745399	203	67.00	2.15e-19
4	CM001713	37344208	37344410	203	58.13	2.04e-06
4	CM001713	53703915	53704117	203	54.68	2.65e-07
4	CM001713	67090850	67091052	203	72.91	1.02e-15
4	CM001713	75090026	75090228	203	60.59	3.14e-08
4	CM001713	82206460	82206662	203	63.55	2.04e-06
4	CM001713	84787957	84788159	203	52.71	2.04e-06
4	CM001713	100325067	100325269	203	60.10	2.04e-06
4	CM001713	100646133	100646335	203	52.22	2.65e-07
4	CM001713	100834876	100835078	203	65.52	2.65e-07
4	CM001713	103488733	103488935	203	70.94	3.36e-10
4	CM001713	108927161	108927363	203	68.47	2.04e-06
4	CM001713	109033741	109033943	203	58.13	2.65e-07
4	CM001713	110098297	110098499	203	59.11	2.04e-06
4	CM001713	110548349	110548551	203	58.13	2.04e-06
4	CM001713	112809141	112809343	203	61.58	3.39e-09
4	CM001713	113828281	113828483	203	42.86	2.04e-06
4	CM001713	115444625	115444827	203	59.11	3.14e-08
5	CM001714	5190939	5191141	203	54.19	1.53e-09
5	CM001714	19153005	19153207	203	57.14	8.60e-07
5	CM001714	24455430	24455632	203	53.69	1.38e-08
5	CM001714	29238286	29238488	203	66.01	1.49e-11
5	CM001714	29659345	29659547	203	66.50	5.90e-06
5	CM001714	36014252	36014454	203	67.00	1.38e-08
5	CM001714	47546794	47546996	203	60.59	1.53e-09
5	CM001714	55767775	55767977	203	48.77	1.38e-08
5	CM001714	73433568	73433770	203	64.04	5.90e-06
5	CM001714	74397016	74397218	203	71.92	2.06e-23
5	CM001714	85611077	85611279	203	67.49	1.53e-09
5	CM001714	96484579	96484781	203	62.07	1.49e-11
5	CM001714	98991202	98991404	203	67.00	1.49e-11
5	CM001714	100342369	100342571	203	60.59	8.60e-07
5	CM001714	103271456	103271658	203	68.97	3.91e-17
5	CM001714	103556427	103556629	203	66.50	1.53e-09
5	CM001714	104888296	104888498	203	61.58	5.90e-06
5	CM001714	105119171	105119373	203	64.04	8.20e-15
5	CM001714	105398041	105398243	203	65.02	1.57e-10
5	CM001714	106401992	106402194	203	67.49	8.60e-07
5	CM001714	106755105	106755307	203	66.50	8.60e-07
5	CM001714	107069149	107069351	203	65.02	8.20e-15
5	CM001714	107236156	107236358	203	62.56	1.53e-09
5	CM001714	108331977	108332179	203	69.46	1.31e-12
5	CM001714	108431485	108431687	203	64.53	1.38e-08
5	CM001714	108479578	108479780	203	55.17	5.90e-06
5	CM001714	108928367	108928569	203	61.08	1.53e-09
5	CM001714	109043239	109043441	203	61.58	1.38e-08
5	CM001714	109218634	109218836	203	69.46	5.90e-06
5	CM001714	109536085	109536287	203	69.46	1.14e-07
5	CM001714	110972502	110972704	203	68.97	1.53e-09
6	CM001715	6579321	6579523	203	58.62	6.02e-13
6	CM001715	13332955	13333157	203	54.68	1.04e-09
6	CM001715	40079873	40080075	203	55.17	9.86e-08
6	CM001715	44607717	44607919	203	55.67	6.36e-06
6	CM001715	48023098	48023300	203	56.16	7.82e-12
6	CM001715	54996560	54996762	203	52.22	8.33e-07
6	CM001715	59404176	59404378	203	47.78	8.33e-07
6	CM001715	60363628	60363830	203	56.65	6.36e-06
6	CM001715	67751974	67752176	203	59.11	1.06e-08
6	CM001715	87949386	87949588	203	59.11	6.36e-06
6	CM001715	88716621	88716823	203	58.62	8.33e-07
6	CM001715	90361887	90362089	203	61.08	6.36e-06
6	CM001715	91957780	91957982	203	56.16	6.36e-06
6	CM001715	94487042	94487244	203	65.52	1.06e-08
6	CM001715	100267442	100267644	203	51.23	9.86e-08
6	CM001715	102547841	102548043	203	51.72	6.36e-06
6	CM001715	108398032	108398234	203	63.55	6.36e-06
6	CM001715	110133691	110133893	203	63.05	8.33e-07
6	CM001715	110300176	110300378	203	52.22	1.06e-08
6	CM001715	110312630	110312832	203	70.94	1.04e-09
6	CM001715	110496021	110496223	203	63.05	8.33e-07
6	CM001715	111243113	111243315	203	61.08	9.86e-08
6	CM001715	111244195	111244397	203	60.59	9.86e-08
6	CM001715	111813589	111813791	203	62.56	1.06e-08
6	CM001715	112266202	112266404	203	72.91	4.29e-14
6	CM001715	112297922	112298124	203	67.49	6.36e-06
6	CM001715	113337026	113337228	203	57.14	1.06e-08
6	CM001715	114041745	114041947	203	69.95	9.86e-08
6	CM001715	114042409	114042611	203	58.13	9.86e-08
7	CM001716	863123	863325	203	68.47	9.57e-08
7	CM001716	3321520	3321722	203	65.52	5.12e-06
7	CM001716	4263328	4263530	203	66.01	1.26e-10
7	CM001716	5054896	5055098	203	67.49	9.57e-08
7	CM001716	5908779	5908981	203	63.05	1.14e-08
7	CM001716	6311108	6311310	203	58.62	9.57e-08
7	CM001716	9794983	9795185	203	62.07	1.25e-09
7	CM001716	10760508	10760710	203	55.17	7.34e-07
7	CM001716	11529225	11529427	203	60.10	1.26e-10
7	CM001716	12207648	12207850	203	70.44	7.34e-07
7	CM001716	12304817	12305019	203	59.11	9.57e-08
7	CM001716	13673820	13674022	203	64.53	9.57e-08
7	CM001716	14247277	14247479	203	64.53	5.12e-06
7	CM001716	18019412	18019614	203	62.07	8.22e-14
7	CM001716	33616152	33616354	203	66.50	1.25e-09
7	CM001716	36706121	36706323	203	62.07	7.34e-07
7	CM001716	37689361	37689563	203	67.49	1.25e-09
7	CM001716	42624899	42625101	203	65.52	1.02e-12
7	CM001716	47484247	47484449	203	53.69	7.34e-07
7	CM001716	57418879	57419081	203	67.49	7.34e-07
7	CM001716	59116261	59116463	203	59.11	7.34e-07
7	CM001716	65219492	65219694	203	66.01	5.12e-06
7	CM001716	97149326	97149528	203	54.19	5.12e-06
7	CM001716	103225370	103225572	203	64.53	1.26e-10
7	CM001716	103816565	103816767	203	50.74	5.12e-06
7	CM001716	104578415	104578617	203	66.01	5.12e-06
8	CM001717	5228060	5228262	203	53.69	2.00e-06
8	CM001717	23983957	23984159	203	61.58	2.00e-06
8	CM001717	49579832	49580034	203	54.68	3.27e-10
8	CM001717	51716923	51717125	203	65.02	2.52e-12
8	CM001717	58282024	58282226	203	68.97	2.60e-07
8	CM001717	71989213	71989415	203	67.00	1.44e-14
8	CM001717	85173101	85173303	203	56.65	3.30e-09
8	CM001717	85913057	85913259	203	70.94	2.98e-11
[truncated: 69,368 more rows]
