# Supplementary material for: Genome-wide analysis of DNA methylation in hypothalamus and ovary of Capra hircus
Source: BMC Genomics. 2017 Jun 23;18:476. doi: 10.1186/s12864-017-3866-4 (PMC5481934; doi:10.1186/s12864-017-3866-4)
Supplement: Supplementary file 2 — Comparison between methylated CGIs per chromosome in hypothalamus and ovary vs the total number of CGIs. (XLSX 9 kb) [file 12864_2017_3866_MOESM2_ESM.xlsx]

## Sheet: CGIs per Chr
Chr	CGIs meth peaks HPT	CGIs meth peaks OV	CGIs tot	t-test	Pvalue
X	1652	1851	2783	26.5101	7.02109e-22
3	1513	1474	3679	-6.69147	2.43663e-07
14	1381	1349	2724	-5.71495	3.49094e-06
7	1421	1457	3343	3.77122	0.000741815
10	1211	1198	2860	-3.0644	0.00467978
11	1312	1340	3040	2.6552	0.0127398
21	832	823	1738	-2.50639	0.0180565
23	555	546	1185	-2.50639	0.0180565
5	1373	1365	3257	-2.36689	0.0248292
25	398	391	770	-2.22739	0.0338437
15	1020	1044	2174	2.09719	0.0448089
12	1137	1131	2543	-2.08789	0.0457014
27	682	676	1140	-2.08789	0.0457014
24	873	868	1542	-1.94838	0.0611046
26	637	632	1350	-1.94838	0.0611046
13	1038	1034	2108	-1.80888	0.0808487
18	601	620	1405	1.39967	0.172218
2	1691	1690	4102	-1.39037	0.174995
6	1425	1425	3658	-1.25087	0.220979
19	549	566	1337	1.12067	0.271624
20	1019	1036	2222	1.12067	0.271624
4	1608	1624	3679	0.981167	0.334626
1	2198	2213	4321	0.841665	0.406863
8	1408	1411	3349	-0.832364	0.412006
9	1230	1233	2975	-0.832364	0.412006
16	1055	1059	2218	-0.692862	0.493908
17	991	995	2067	-0.692862	0.493908
28	548	558	1011	0.144152	0.886377
22	774	783	1685	0.00465008	0.996322
29	551	560	1102	0.00465008	0.996322
