# Supplementary material for: Genome-wide analysis of DNA methylation in hypothalamus and ovary of Capra hircus
Source: BMC Genomics. 2017 Jun 23;18:476. doi: 10.1186/s12864-017-3866-4 (PMC5481934; doi:10.1186/s12864-017-3866-4)
Supplement: Supplementary file 3 — List of DMRs and DMGs between hypothalamus and ovary. For every DMR a P-value and a FDR is shown. (XLSX 395 kb) [file 12864_2017_3866_MOESM3_ESM.xlsx]

## Sheet: list of DMRs and DMGs
peak	logFC	logCPM	LR	PValue	FDR	gene
CM001724_917030_918157	0.890375	0.686705	9.97281	0.00158868	0.0465188	AASDHPPT
CM001717_92725996_92727749	1.02886	1.46868	18.6344	1.58e-05	0.00194687	ABCA1
CM001716_39732671_39733702	-1.26295	0.461623	15.7393	7.27e-05	0.00583832	ABCA7
CM001713_30509348_30510429	1.25292	1.04473	17.2829	3.22e-05	0.00326929	ABCB4
CM001713_30467365_30468623	0.861568	1.8044	16.2709	5.49e-05	0.00480398	ABCB4
CM001721_78995954_78997035	1.27976	1.1189	13.7464	0.000209216	0.0119111	ABHD13
CM001730_18529565_18530472	1.54265	0.573485	18.9901	1.31e-05	0.0016937	ABHD2
CM001730_18622838_18623653	1.69583	0.384913	17.9737	2.24e-05	0.00252241	ABHD2
CM001731_42848504_42851442	1.00991	2.28774	24.4144	7.77e-07	0.000200931	ABHD6
CM001731_42870587_42871392	1.16945	0.340568	11.759	0.000605488	0.0246658	ABHD6
CM001735_33366615_33367475	1.06762	0.655627	12.7379	0.000358313	0.0173814	ABLIM1
CM001716_56848553_56849561	-0.925299	0.932564	10.2666	0.00135461	0.0419258	ABLIM3
CM001728_21134649_21135428	1.99418	0.701307	37.9894	7.11e-10	6.52e-07	ABR
CM001724_61482330_61483356	1.14769	0.825641	16.6865	4.41e-05	0.00412524	ABTB2
CM001724_61410317_61412159	1.019	1.29477	15.2895	9.22e-05	0.0067804	ABTB2
CM001724_61362355_61364893	0.906588	1.83538	14.215	0.000163067	0.010046	ABTB2
CM001724_61534119_61535422	0.958945	1.10006	13.3928	0.000252585	0.0135921	ABTB2
CM001724_61462774_61463643	1.67948	0.0528386	13.0464	0.000303869	0.0154816	ABTB2
CM001724_61429209_61430140	1.41095	0.268638	12.3546	0.00043991	0.0198998	ABTB2
CM001724_61366362_61367370	1.18393	0.526304	10.7776	0.00102733	0.035205	ABTB2
CM001728_12895392_12897540	0.83114	1.91306	12.9405	0.000321541	0.0161019	ACACA
CM001728_12913887_12916002	0.840036	2.24097	12.7344	0.00035899	0.0174005	ACACA
CM001726_63558982_63561177	-0.807849	2.02631	13.5883	0.000227595	0.0126415	ACACB
CM001731_56392358_56393643	1.03593	1.15261	13.9883	0.000183949	0.0108961	ACAD9
CM001728_41219458_41221594	0.75582	1.97683	11.0426	0.000890407	0.0321085	ACLY
CM001714_103754627_103756174	1.29647	1.26476	22.0519	2.65e-06	0.000510157	ACO2
CM001714_103762559_103764511	0.823023	1.56651	11.7595	0.000605327	0.0246658	ACO2
CM001725_44603372_44606082	0.839337	2.20443	15.0237	0.000106167	0.00739754	ACOT7
CM001731_42675447_42677001	1.03291	0.944072	11.9694	0.000540806	0.0227815	ACOX2
CM001720_1371339_1372450	-0.952569	1.20277	12.8994	0.000328684	0.0163684	ACOXL
CM001716_18936663_18937403	1.32225	0.0202782	11.0371	0.000893085	0.0321474	ACSL6
CM001735_9683075_9683824	-1.20306	0.192806	12.6919	0.000367237	0.0177186	ACTA2
CM001735_9680988_9681994	-0.814373	0.922721	10.5583	0.00115665	0.0379609	ACTA2
CM001713_111149106_111150264	1.22817	0.976357	18.1629	2.03e-05	0.00233576	ACTR3B
CM001713_111155085_111156489	1.33467	0.767421	12.7013	0.000365393	0.0176423	ACTR3B
CM001722_71093176_71094125	-1.04407	0.908834	13.104	0.000294664	0.0151501	ADA
CM001727_9938231_9939226	-1.40552	0.749836	15.0377	0.000105384	0.00736783	ADAD2
CM001735_44116695_44117377	1.63517	0.0882109	14.6235	0.000131266	0.00861626	ADAM12
CM001735_43910827_43911433	1.6735	-0.0960524	11.5682	0.000670889	0.0264427	ADAM12
CM001735_44192007_44193371	-0.772213	1.75061	11.2709	0.000787323	0.0295209	ADAM12
CM001720_86735315_86736334	1.5713	0.938775	30.6299	3.12e-08	1.54e-05	ADAM17
CM001713_69786102_69786715	1.61053	-0.259322	10.2226	0.00138727	0.0425942	ADAM22
CM001710_8814101_8814931	-1.2718	0.184968	9.92364	0.00163169	0.0473473	ADAMTS1
CM001729_67258019_67260772	-0.625701	2.69199	13.0701	0.000300041	0.0153379	ADAMTS16
CM001729_67225247_67226570	0.739445	1.28138	9.94473	0.00161311	0.0469705	ADAMTS16
CM001730_4371293_4372116	1.25927	0.32462	11.1869	0.000823783	0.030506	ADAMTS17
CM001727_3925883_3926898	-1.29729	1.13814	18.0562	2.14e-05	0.00244105	ADAMTS18
CM001716_1539257_1540470	-1.57832	1.12174	24.7576	6.5e-07	0.000175172	ADAMTS2
CM001712_7793972_7794989	2.00845	0.490648	36.7892	1.32e-09	1.09e-06	ADAMTS4
CM001730_28199755_28201896	0.850714	1.98135	16.5262	4.8e-05	0.0043838	ADAMTS7
CM001722_44334730_44335613	1.25402	0.299228	12.5475	0.000396743	0.0186157	ADARB2
CM001729_65021516_65022713	1.89885	0.611573	33.3173	7.83e-09	4.91e-06	ADCY2
CM001729_64869679_64870445	1.53156	0.283523	19.8569	8.35e-06	0.00121592	ADCY2
CM001727_18134225_18134632	2.07137	-0.392957	9.89306	0.00165903	0.0478629	ADCY7
CM001723_20594140_20595273	1.01007	0.533939	10.8713	0.000976645	0.0340343	ADCY8
CM001713_62799534_62800563	1.31916	0.641465	18.1811	2.01e-05	0.00231781	ADCYAP1R1
CM001713_62792223_62793114	1.38456	0.369445	13.9015	0.000192642	0.0112478	ADCYAP1R1
CM001715_112783426_112784246	1.77778	0.183836	22.3601	2.26e-06	0.000449232	ADD1
CM001715_112774155_112777057	0.942719	1.87617	15.3024	9.16e-05	0.00675801	ADD1
CM001735_29122364_29123113	1.10675	0.451412	9.8946	0.00165765	0.0478457	ADD3
CM001722_76912843_76914290	1.23344	1.22829	16.7599	4.24e-05	0.00401612	ADNP
CM001725_323245_324366	0.915866	0.978289	10.7616	0.00103629	0.0353814	ADORA1
CM001728_32660768_32661600	1.53933	0.705015	23.7764	1.08e-06	0.000258983	ADORA2B
CM001712_29701495_29702896	1.21906	0.892479	12.6285	0.000379911	0.0181161	ADORA3
CM001732_41793268_41794185	-1.65376	0.909245	27.0365	2e-07	6.92e-05	ADTRP
CM001715_111052292_111053208	1.10541	0.605459	13.1762	0.000283535	0.0147239	AFAP1
CM001735_33190076_33190689	-1.46749	0.0732305	12.412	0.000426583	0.0194891	AFAP1L2
CM001715_99053872_99055785	0.748192	1.39357	10.0719	0.00150549	0.0449568	AFF1
CM001720_5091962_5093323	0.880278	1.14301	12.1392	0.00049372	0.0215316	AFF3
CM001720_4774797_4775599	-1.23901	0.627875	11.7043	0.000623545	0.0251429	AFF3
CM001720_5093505_5094287	1.58296	-0.000982914	11.4419	0.000718056	0.0276784	AFF3
CM001712_111693905_111695044	1.03633	0.935777	15.9497	6.5e-05	0.00538665	AGAP1
CM001712_111810305_111811622	0.954022	1.23578	13.9246	0.000190293	0.0111639	AGAP1
CM001712_111519684_111521724	0.997268	1.82385	12.2703	0.000460227	0.0205415	AGAP1
CM001712_111704199_111707318	0.788042	2.203	11.9561	0.000544675	0.0228827	AGAP1
CM001724_73756877_73757985	1.66267	0.97232	34.1474	5.11e-09	3.48e-06	AGBL2
CM001718_83009678_83011820	0.885892	1.38804	12.8804	0.000332045	0.0164809	AGPAT4
CM001718_83059278_83060934	0.848251	1.54429	12.8045	0.000345783	0.0169136	AGPAT4
CM001718_82972039_82974325	0.903992	1.97954	10.9023	0.000960438	0.0337488	AGPAT4
CM001713_23707879_23708626	1.44928	-0.020649	12.497	0.000407617	0.0189282	AHR
CM001729_70301559_70304398	-0.605684	2.59103	12.1818	0.000482584	0.0212629	AHRR
CM001720_99722384_99724287	1.49651	1.58659	28.9504	7.43e-08	3.07e-05	AIF1L
CM001720_99719922_99720697	1.26994	0.278049	11.8487	0.000577001	0.0237857	AIF1L
CM001730_57966791_57967692	-1.10176	0.724843	15.1325	0.000100224	0.00714983	AK7
CM001720_101215507_101216637	1.44285	0.649088	17.0308	3.68e-05	0.00362291	AK8
CM001720_101229776_101230794	-1.95888	0.509008	15.654	7.61e-05	0.00598979	AK8
CM001716_7406060_7408220	1.00344	1.87313	13.5603	0.000231021	0.0127447	AKAP8
CM001716_7402015_7404130	0.803907	1.77392	11.1024	0.000862158	0.0313447	AKAP8
CM001711_132545387_132547370	-0.955167	2.1193	14.8418	0.000116915	0.00793728	AKR7A2
CM001727_54646996_54648078	0.894414	1.2221	13.6786	0.000216909	0.0122456	AKT1S1
CM001731_48472337_48474356	0.952537	1.62568	12.6736	0.000370855	0.0178017	ALAS1
CM001727_54351838_54352467	1.44899	0.164919	11.0136	0.000904449	0.032424	ALDH16A1
CM001728_19374017_19374767	1.46162	0.415654	17.5569	2.79e-05	0.00296106	ALDOC
CM001712_46122770_46123709	1.38493	0.598444	12.4194	0.000424891	0.0194753	ALG14
CM001717_108908033_108908824	-1.50071	0.371802	24.0468	9.4e-07	0.000232912	ALLC
CM001733_57670231_57672504	-0.695327	2.48929	11.4523	0.000714056	0.0275636	ALPK2
CM001733_57678027_57678935	-0.985068	0.696282	11.0713	0.00087673	0.0317455	ALPK2
CM001724_72787167_72788015	1.22972	0.220311	9.97337	0.00158821	0.0465188	AMBRA1
CM001711_4657645_4658924	0.945539	0.845519	10.0739	0.00150384	0.0449568	AMMECR1L
CM001736_5485059_5485794	-1.95573	0.220732	12.9963	0.000312107	0.0157642	ANGPT2
CM001736_5444323_5445190	1.10461	0.60411	10.0859	0.00149409	0.0448521	ANGPT2
CM001720_96329972_96332361	0.848841	1.60922	11.1927	0.00082118	0.0304516	ANGPTL2
CM001736_35144683_35145720	-0.895396	1.13474	14.3704	0.000150143	0.00946351	ANK1
CM001715_11066835_11067926	1.21627	0.369629	11.9	0.000561325	0.0233822	ANK2
CM001715_10803922_10805344	0.909569	0.935444	10.1988	0.00140533	0.0430114	ANK2
CM001729_57962331_57965064	0.776701	1.92983	11.8272	0.000583724	0.0239602	ANKH
CM001726_44040566_44042276	0.711865	1.55131	10.527	0.00117644	0.0383396	ANKLE2
CM001712_115644835_115646191	1.14353	0.469515	12.6448	0.000376612	0.0179842	ANKMY1
CM001728_20180624_20180960	2.01215	-0.259454	12.3139	0.000449595	0.0202022	ANKRD13B
CM001712_71396589_71397420	1.50016	0.359098	21.6764	3.23e-06	0.000580666	ANKRD13C
CM001722_16627056_16628521	1.09501	0.628298	9.98045	0.00158211	0.0464291	ANKRD26
CM001710_150229599_150231544	0.842875	1.78477	15.2562	9.39e-05	0.00685969	ANKRD28
CM001710_150285936_150287037	1.11967	0.983801	14.9634	0.000109616	0.00758688	ANKRD28
CM001710_150234352_150235757	1.18259	0.64969	14.6406	0.000130083	0.0085678	ANKRD28
CM001710_150232333_150233401	1.02057	0.636489	11.9482	0.000546999	0.0229419	ANKRD28
CM001710_150250631_150251351	1.52954	-0.0835481	10.9428	0.00093969	0.0332167	ANKRD28
CM001730_23335128_23336687	-0.710866	1.61253	10.2099	0.00139688	0.042821	ANKRD34C
CM001711_84878442_84879359	1.93207	0.0406884	12.9385	0.000321892	0.0161103	ANKRD44
CM001732_8679373_8680048	-1.87455	0.348178	25.6958	4e-07	0.00012077	ANKS1A
CM001731_15124418_15125093	1.18526	0.172769	10.6116	0.00112381	0.0372642	ANO10
CM001714_95510371_95511201	-2.15118	0.0824176	25.8376	3.71e-07	0.000112715	ANO2
CM001714_95520444_95521531	-0.931656	0.890768	10.761	0.00103663	0.0353835	ANO2
CM001716_5371673_5372474	1.40486	0.259116	15.6368	7.67e-05	0.00603032	ANO8
CM001719_8885992_8886732	1.86733	0.018518	14.4146	0.00014666	0.00929618	AP3B1
CM001719_9068911_9069834	1.09589	0.125532	9.81006	0.0017356	0.049291	AP3B1
CM001724_44640154_44641429	0.834969	1.36504	10.6318	0.00111156	0.0370126	APBB1
CM001715_57899432_57902253	1.24539	1.8607	23.5398	1.22e-06	0.000285272	APBB2
CM001715_57933492_57934481	1.48419	0.465324	19.9057	8.14e-06	0.00119133	APBB2
CM001715_58089164_58089874	2.17441	-0.312226	16.2845	5.45e-05	0.00477894	APBB2
CM001715_57910233_57911143	1.38947	0.152536	13.5601	0.000231046	0.0127447	APBB2
CM001715_58090550_58091239	1.39535	-0.102308	9.80574	0.00173968	0.0493562	APBB2
CM001727_45353089_45353766	1.19764	0.3524	13.2506	0.000272487	0.0143269	APLP1
CM001732_14598484_14599406	-1.1093	0.847099	12.5388	0.000398582	0.0186565	APOBEC2
CM001710_9759048_9761043	0.809596	1.47	11.0783	0.000873431	0.0316732	APP
CM001714_66605951_66607291	0.928018	0.9954	10.7759	0.00102831	0.0352244	APPL2
CM001722_75222303_75223458	0.822523	1.14293	11.4483	0.000715578	0.0276145	ARFGEF2
CM001726_4750736_4753075	0.785256	1.8502	14.5424	0.000137041	0.0088742	ARFIP1
CM001726_9936567_9937206	2.61829	-0.0158742	31.2307	2.29e-08	1.2e-05	ARHGAP10
CM001728_38249870_38251039	0.825535	1.46852	10.2533	0.0013644	0.042111	ARHGAP23
CM001716_50057788_50058735	2.09369	0.25803	33.4194	7.43e-09	4.71e-06	ARHGAP26
CM001716_50380980_50381701	1.47877	-0.0115748	10.0807	0.00149832	0.0449124	ARHGAP26
CM001727_52440295_52441298	1.53121	0.870148	24.2954	8.26e-07	0.000211708	ARHGAP35
CM001727_52437510_52438223	1.88842	0.151265	24.087	9.21e-07	0.000229119	ARHGAP35
CM001727_52495307_52498434	0.816314	2.61632	16.4915	4.89e-05	0.0044377	ARHGAP35
CM001727_52445413_52446332	1.31746	0.778524	11.4045	0.000732682	0.0281055	ARHGAP35
CM001727_52485031_52486087	1.22472	0.643602	11.0146	0.000903968	0.032424	ARHGAP35
CM001727_52428507_52433128	0.616884	3.45669	9.92783	0.00162798	0.0472708	ARHGAP35
CM001724_7319969_7320775	1.32765	0.379601	12.5199	0.00040265	0.0188012	ARHGAP42
CM001711_134226046_134227548	1.0471	1.15294	15.3127	9.11e-05	0.00673807	ARHGEF10L
CM001724_49390559_49392757	-1.00977	1.68428	19.3095	1.11e-05	0.00150386	ARHGEF17
CM001712_13861781_13862883	1.17199	0.644256	12.1311	0.000495874	0.0215976	ARHGEF2
CM001710_111335048_111335983	2.08668	-0.00393199	19.9949	7.77e-06	0.0011537	ARHGEF26
CM001731_43867755_43868545	1.10822	0.364783	11.9141	0.000557101	0.0232571	ARHGEF3
CM001731_44072610_44073611	0.829198	1.42099	11.8278	0.000583529	0.0239595	ARHGEF3
CM001731_43910974_43911685	1.18994	0.167176	10.6521	0.00109943	0.0367909	ARHGEF3
CM001731_43859011_43859956	1.22609	0.32544	9.7986	0.00174645	0.0494883	ARHGEF3
CM001711_125578934_125580422	1.67452	0.98964	35.735	2.26e-09	1.76e-06	ARID1A
CM001711_125582719_125585879	0.631952	2.46858	12.1677	0.000486253	0.0213309	ARID1A
CM001718_79958070_79958896	1.07528	0.284245	11.3644	0.000748642	0.0284585	ARID1B
CM001731_50767315_50769510	0.899377	1.90438	16.8259	4.1e-05	0.00392685	ARIH2
CM001731_50770382_50771473	1.69607	0.468467	12.3723	0.000435739	0.0197775	ARIH2
CM001723_40558183_40558874	1.33167	0.0780948	10.9569	0.000932582	0.0330892	ARMC1
CM001718_28298065_28298849	1.48862	0.154765	13.5086	0.000237475	0.0129929	ARMC2
CM001711_118569543_118571798	1.17831	1.73936	17.5585	2.79e-05	0.00296094	ARMC9
CM001730_24198105_24199023	1.37104	0.40333	16.8171	4.12e-05	0.00393946	ARNT2
CM001730_24302248_24303046	1.78389	0.0370066	14.4639	0.000142871	0.00912897	ARNT2
CM001731_9524237_9525015	1.46383	0.027799	12.9884	0.000313432	0.0158074	ARPP21
CM001716_4728441_4729187	1.50739	0.0603688	11.825	0.000584407	0.023981	ARRDC2
CM001715_10093796_10094582	1.60465	0.0394317	11.0168	0.000902896	0.0324028	ARSJ
CM001715_88072891_88074210	-0.911132	1.74507	13.0594	0.000301769	0.015396	ART3
CM001723_21100866_21101718	1.47917	0.23481	17.7712	2.49e-05	0.0027316	ASAP1
CM001723_21057654_21058287	2.2105	-0.282915	13.6304	0.000222556	0.0124496	ASAP1
CM001723_21058906_21060632	0.844006	1.65422	13.2712	0.000269513	0.0142316	ASAP1
CM001723_21071791_21072958	1.06891	0.77931	13.0874	0.000297288	0.0152355	ASAP1
CM001723_21173375_21174862	-0.846156	1.03882	11.5406	0.000680909	0.0267106	ASAP1
CM001720_86835938_86837809	1.58816	1.502	29.7065	5.03e-08	2.26e-05	ASAP2
CM001720_86896372_86897453	1.15446	0.562455	12.7604	0.000354029	0.017217	ASAP2
CM001720_86814467_86816588	0.845242	1.66704	11.8282	0.000583397	0.0239595	ASAP2
CM001711_128595065_128595963	1.6434	0.0639461	13.3309	0.000261062	0.0139438	ASAP3
CM001712_112014929_112017416	-1.39399	1.91463	40.8235	1.67e-10	1.87e-07	ASB18
CM001712_111944787_111947532	-0.672948	2.45857	11.4748	0.000705451	0.0273569	ASB18
CM001728_15571933_15572562	-2.2933	0.394898	14.3738	0.00014987	0.00945514	ASIC2
CM001728_15812563_15813275	-1.07609	0.56115	11.221	0.000808769	0.0300906	ASIC2
CM001728_49841630_49843156	0.898867	1.27135	13.097	0.000295762	0.0151891	ASPSCR1
CM001725_55939153_55940044	1.60197	0.447256	17.593	2.74e-05	0.00291689	ASTN1
CM001717_104123909_104124667	2.17806	-0.297587	15.5127	8.2e-05	0.00626406	ASTN2
CM001717_104448848_104449605	1.456	-0.0498015	11.6067	0.000657145	0.0261014	ASTN2
CM001717_103684011_103686202	-0.69525	1.74091	10.9548	0.000933594	0.0330929	ASTN2
CM001733_23543292_23544235	1.23992	1.04125	21.92	2.84e-06	0.000538015	ASXL3
CM001712_109228585_109230674	0.770792	1.58117	10.1755	0.00142317	0.0434097	ATG16L1
CM001731_55070476_55072086	0.779933	1.66229	13.125	0.000291387	0.0150296	ATG7
CM001716_68360262_68361109	1.08977	0.35923	11.4777	0.000704377	0.027331	ATP10B
CM001728_23837475_23840546	-0.569153	2.775	10.5636	0.00115339	0.0379094	ATP2A3
CM001728_41756822_41757672	-1.13741	0.942935	14.2592	0.000159279	0.00988674	ATP6V0A1
CM001714_100204957_100212632	0.625388	3.72506	15.2043	9.65e-05	0.00699016	ATP6V1E1
CM001721_31186276_31187289	-1.60746	0.80281	17.3941	3.04e-05	0.00313676	ATP8A2
CM001721_31167332_31168246	-1.11014	0.388272	13.3987	0.000251793	0.013567	ATP8A2
CM001722_77555683_77559660	0.690252	2.80821	12.5796	0.000389989	0.0184142	ATP9A
CM001735_34147854_34148605	1.40973	0.388219	11.327	0.000763885	0.0288846	ATRNL1
CM001714_107389849_107391499	1.59963	1.08976	36.8968	1.25e-09	1.04e-06	ATXN10
CM001714_107286098_107289282	1.07138	2.54579	33.32	7.82e-09	4.91e-06	ATXN10
CM001714_107278885_107280938	1.251	1.65461	33.1876	8.37e-09	5.1e-06	ATXN10
CM001714_107394158_107395588	1.10264	1.23962	21.0473	4.48e-06	0.000750698	ATXN10
CM001714_107281534_107285931	0.744644	3.04551	14.5316	0.000137829	0.00890826	ATXN10
CM001731_37336942_37337908	1.21084	0.799662	11.9918	0.00053435	0.0226021	ATXN7
CM001713_44290745_44292183	0.833751	1.10286	10.6653	0.00109165	0.0365943	ATXN7L1
CM001734_29799906_29801058	1.98085	0.843652	28.9081	7.59e-08	3.12e-05	AUTS2
CM001734_30198749_30199467	1.34017	0.520984	19.0762	1.26e-05	0.0016401	AUTS2
CM001734_30035290_30036327	0.948625	1.22225	10.06	0.0015152	0.045134	AUTS2
CM001734_273866_275035	1.1673	1.14473	10.7022	0.0010701	0.0361505	AXIN1
CM001725_9884379_9885306	0.902227	0.580789	10.1315	0.00145758	0.0441096	B3GALT2
CM001728_48865444_48867079	0.794855	1.86523	14.3896	0.000148621	0.00938952	B3GNTL1
CM001728_50547882_50552662	1.06103	2.9986	39.2614	3.71e-10	3.73e-07	BAIAP2
CM001728_50510643_50513432	1.01817	2.63009	22.0193	2.7e-06	0.000516688	BAIAP2
CM001728_50559672_50562797	0.714901	2.71322	16.5007	4.86e-05	0.00442202	BAIAP2
CM001728_50546450_50547529	1.32986	1.11455	15.6176	7.75e-05	0.00607554	BAIAP2
CM001734_37315173_37315966	1.24348	0.53609	13.5013	0.000238404	0.0130332	BAIAP2L1
CM001727_12944157_12945105	-1.14497	0.81838	16.2919	5.43e-05	0.0047723	BANP
CM001727_1981693_1983050	1.6388	1.26266	40.4397	2.03e-10	2.24e-07	BCAR1
CM001722_78629823_78631747	1.15158	1.75349	19.3823	1.07e-05	0.00146048	BCAS1
CM001722_78577784_78578589	1.42312	0.318548	13.8941	0.000193409	0.0112876	BCAS1
CM001722_78622753_78624523	0.981058	1.76395	13.4294	0.000247716	0.0133902	BCAS1
CM001728_11216703_11217733	-1.8106	1.0075	41.7478	1.04e-10	1.27e-07	BCAS3
CM001728_11215669_11216223	-2.09799	0.373684	28.7987	8.03e-08	3.27e-05	BCAS3
CM001722_76856578_76857470	1.13411	0.543356	12.4388	0.000420499	0.0193332	BCAS4
CM001720_42667809_42668525	1.19325	0.160791	10.5169	0.00118289	0.0384847	BCL11A
CM001730_61110158_61111442	0.880452	1.16943	10.9523	0.000934896	0.0330929	BCL11B
CM001733_61092854_61094631	-1.1343	1.66739	27.4239	1.63e-07	5.98e-05	BCL2
CM001733_61166517_61167104	-1.55737	-0.0673413	12.0529	0.000517122	0.0221931	BCL2
CM001733_61228374_61229135	-1.15303	0.312669	10.5285	0.00117547	0.038336	BCL2
CM001733_61117904_61119544	-0.723612	1.49688	10.2204	0.00138897	0.0426367	BCL2
CM001720_1303147_1304238	1.20322	0.862044	16.0367	6.21e-05	0.0052194	BCL2L11
CM001720_1281714_1284650	0.746983	2.10788	13.8716	0.000195736	0.0113645	BCL2L11
CM001727_7307013_7307575	-1.001	0.604295	12.7703	0.000352174	0.0171639	BCMO1
CM001727_7288330_7289125	-1.08061	0.644099	10.4485	0.00122751	0.0395168	BCMO1
CM001722_26833828_26834767	1.04814	0.59976	10.406	0.00125603	0.0399608	BEND7
CM001712_97639704_97640574	1.62056	0.284401	14.8405	0.000116999	0.00793884	BEST4
CM001737_12168194_12168875	-1.47621	0.0937009	15.8319	6.92e-05	0.00564347	BICC1
CM001714_105099380_105100215	-1.51055	0.516092	23.4508	1.28e-06	0.000293198	BIK
CM001730_19779369_19780660	1.45548	0.803915	23.8905	1.02e-06	0.000247417	BLM
CM001730_19781355_19783127	0.994676	1.50896	15.7853	7.1e-05	0.00574936	BLM
CM001737_39044457_39045278	1.44673	0.221351	17.6655	2.63e-05	0.00284597	BMPR1A
CM001713_95699157_95700303	0.991209	0.770858	10.7453	0.00104542	0.0355844	BPGM
CM001722_60234681_60236176	0.930622	1.04317	9.89412	0.00165808	0.0478457	BPIFB2
CM001731_50327098_50327541	-1.80059	-0.340686	10.011	0.00155608	0.0459855	BSN
CM001722_4843735_4844478	1.61037	0.230344	21.6148	3.33e-06	0.00059485	BTBD3
CM001722_4848000_4849638	0.736504	1.78873	10.9852	0.000918445	0.0327342	BTBD3
CM001732_11699361_11700362	1.99774	0.698435	31.0784	2.48e-08	1.27e-05	BTBD9
CM001732_11669931_11671401	1.2231	1.12868	21.1431	4.26e-06	0.000724304	BTBD9
CM001732_15320108_15321609	0.89295	1.63568	14.3756	0.00014973	0.00945073	BYSL
CM001719_32304625_32305808	1.42955	0.586297	16.6329	4.54e-05	0.00420385	C10H15orf52
CM001720_9117799_9118966	1.04872	1.01143	17.264	3.25e-05	0.00328856	C11H2orf49
CM001720_97750403_97751131	1.23512	0.0955055	12.1774	0.000483731	0.0212889	C11H9orf114
CM001720_101014584_101020566	-0.87366	3.41589	24.7542	6.51e-07	0.000175172	C11H9orf171
CM001720_100921274_100922833	-0.884753	1.69515	13.3206	0.00026251	0.0139879	C11H9orf171
CM001720_100982210_100984781	-0.78626	2.25318	12.9185	0.000325342	0.01625	C11H9orf171
CM001720_100973687_100974819	-0.959058	0.860303	12.5646	0.000393132	0.0185171	C11H9orf171
CM001720_102757176_102764639	-0.58307	4.16257	10.9041	0.000959508	0.0337337	C11H9orf96
CM001722_59810457_59811176	1.51731	0.110572	10.1262	0.00146175	0.0441862	C13H20orf112
CM001722_59796548_59797387	1.15957	0.269952	9.82988	0.00171699	0.0489655	C13H20orf112
CM001722_59802869_59804820	0.704799	1.97819	9.82204	0.00172433	0.0490951	C13H20orf112
CM001724_73298217_73299542	1.61313	0.916577	22.6222	1.97e-06	0.000405698	C15H11orf49
CM001724_31832919_31834064	-1.2196	0.453817	12.1676	0.000486269	0.0213309	C15H11orf63
CM001725_63291910_63292868	1.16525	0.561032	12.4228	0.000424118	0.0194465	C16H1orf21
CM001726_51875050_51875876	1.83017	0.296637	11.3212	0.000766261	0.0289324	C17H12orf65
CM001710_80481074_80481848	1.94238	-0.0642283	18.6039	1.61e-05	0.00196748	C1H3orf70
CM001715_107533004_107534697	-1.25041	1.51813	13.2948	0.000266139	0.0141365	C1QTNF7
CM001730_29263278_29263738	-1.74327	-0.246846	11.7014	0.000624525	0.0251599	C21H15orf27
CM001730_29257109_29257937	-0.9073	0.593859	9.99666	0.00156824	0.0462052	C21H15orf27
CM001734_17291013_17292185	1.49034	1.09036	19.631	9.39e-06	0.00132434	C25H16orf62
CM001734_17230819_17231312	1.29692	0.000677533	10.2119	0.00139536	0.0427841	C25H16orf62
CM001735_44314647_44315308	-1.5765	0.333745	22.097	2.59e-06	0.000501544	C26H10orf90
CM001737_41960628_41961824	1.07663	0.597604	10.639	0.00110725	0.0369306	C28H10orf10
CM001737_30086736_30088033	1.67463	1.01952	24.2001	8.68e-07	0.000219525	C28H10orf11
CM001737_29838520_29839600	1.14208	0.782793	17.357	3.1e-05	0.00318399	C28H10orf11
CM001737_29605941_29606803	1.15823	0.311328	10.9858	0.000918102	0.0327342	C28H10orf11
CM001737_41010934_41012137	-0.837131	1.41013	12.4153	0.000425839	0.0194856	C28H10orf71
CM001737_1821184_1823639	0.78203	1.78541	11.4252	0.000724548	0.0278411	C28H1orf198
CM001716_12150811_12151875	1.17507	0.646472	12.7801	0.000350318	0.0170982	C7H19orf80
CM001717_1634720_1637433	-1.04738	2.31664	24.645	6.89e-07	0.000183378	C8H4orf27
CM001717_1533815_1535049	1.11655	0.716407	12.2474	0.000465916	0.0207214	C8H4orf27
CM001717_79609783_79610585	1.38198	0.0176189	9.92536	0.00163017	0.047314	C8H9orf3
CM001719_42960549_42961358	1.53468	0.0954417	11.1414	0.000844204	0.0309579	CA12
CM001727_12853258_12854927	-1.72034	1.46837	31.6693	1.83e-08	1e-05	CA5A
CM001711_118035631_118036653	1.26389	0.38345	15.3453	8.95e-05	0.00666309	CAB39
CM001711_118047782_118049416	0.856325	1.0953	10.7536	0.00104077	0.035491	CAB39
CM001714_99576152_99576889	-1.81371	0.0422196	19.7044	9.04e-06	0.00128821	CACNA1C
CM001714_99676609_99678915	-1.18768	1.57528	18.9533	1.34e-05	0.0017209	CACNA1C
CM001714_99583728_99584688	-1.37734	0.527281	17.961	2.25e-05	0.00253417	CACNA1C
CM001714_99672922_99673927	-1.31727	0.378744	17.074	3.6e-05	0.00355702	CACNA1C
CM001714_99686061_99687677	-1.0585	1.28071	16.8738	3.99e-05	0.0038399	CACNA1C
CM001714_99839894_99841755	1.09937	1.47716	12.1225	0.000498158	0.0216481	CACNA1C
CM001714_99653886_99656081	-0.705979	1.96229	12.0281	0.000524055	0.0223373	CACNA1C
CM001714_99714128_99718284	-0.568519	3.22886	9.78565	0.00175879	0.0496984	CACNA1C
CM001714_102224473_102225383	-1.41224	0.856359	24.9851	5.78e-07	0.000162199	CACNA1I
CM001714_102183634_102184538	-1.32932	0.64932	15.6171	7.75e-05	0.00607554	CACNA1I
CM001714_102245576_102247267	-1.08401	1.57569	15.5637	7.98e-05	0.00614626	CACNA1I
CM001714_99401137_99403231	1.45842	1.65719	34.3949	4.5e-09	3.13e-06	CACNA2D4
CM001711_43569381_43570939	1.16339	1.3475	20.7842	5.14e-06	0.000832587	CACNB4
CM001724_24008838_24009436	2.58887	-0.260386	20.7496	5.23e-06	0.000842723	CADM1
CM001724_24103590_24104752	1.47116	0.660893	20.306	6.6e-06	0.00101289	CADM1
CM001724_24081490_24083037	1.34745	0.767957	16.361	5.24e-05	0.00466587	CADM1
CM001724_24087721_24088629	1.15495	0.311405	9.84074	0.00170689	0.0487944	CADM1
CM001713_84380318_84381191	1.51549	0.267513	15.856	6.83e-05	0.00559336	CADPS2
CM001735_22339592_22340321	-1.02677	0.381229	9.88917	0.00166254	0.0479114	CALHM3
CM001719_98012240_98013254	1.25027	0.538493	14.6993	0.000126094	0.00837425	CALM1
CM001722_16247283_16248018	-1.27925	0.458852	17.6001	2.73e-05	0.00291054	CAMK1D
CM001715_10440933_10442625	1.4946	0.826643	18.0273	2.18e-05	0.00246862	CAMK2D
CM001715_10435909_10436800	1.48251	0.296422	15.351	8.93e-05	0.00664651	CAMK2D
CM001715_10466981_10467633	1.87335	-0.349064	11.8643	0.000572207	0.0236678	CAMK2D
CM001715_10438327_10439127	1.70824	-0.126889	10.9855	0.000918297	0.0327342	CAMK2D
CM001737_27531798_27532468	1.30008	0.129807	12.37	0.00043629	0.0197891	CAMK2G
CM001725_76959009_76962299	1.02302	2.28725	24.5469	7.25e-07	0.000190218	CAMSAP2
CM001725_76980732_76983668	0.956678	2.22058	19.2871	1.12e-05	0.00151706	CAMSAP2
CM001725_77022633_77023476	1.32324	0.238917	13.2332	0.00027504	0.0144105	CAMSAP2
CM001725_77002741_77004269	0.99589	1.01872	12.4754	0.000412349	0.0190709	CAMSAP2
CM001725_77020003_77022375	0.737187	1.91714	11.0042	0.00090908	0.0325317	CAMSAP2
CM001725_43596776_43597728	1.44809	0.590496	19.2225	1.16e-05	0.00155536	CAMTA1
CM001725_43938449_43939433	1.47709	0.562707	16.1937	5.72e-05	0.00493997	CAMTA1
CM001725_43218255_43219573	0.926536	0.938719	11.1309	0.000849021	0.0310647	CAMTA1
CM001725_44147789_44148618	1.36214	0.203545	11.012	0.000905234	0.0324435	CAMTA1
CM001725_44123398_44124482	0.931171	0.828815	10.6474	0.00110229	0.0368275	CAMTA1
CM001725_43418043_43418962	-0.974588	0.75375	10.4098	0.00125351	0.0399435	CAMTA1
CM001716_14910004_14911467	0.887005	1.23035	10.6471	0.00110244	0.0368275	CAPS
CM001711_132489935_132492376	-0.863727	2.39541	14.1602	0.000167887	0.0102484	CAPZB
CM001711_132518754_132519718	1.2719	0.599018	12.2099	0.000475374	0.0210379	CAPZB
CM001734_40091211_40093328	-0.775081	2.12633	13.2617	0.000270891	0.0142708	CARD11
CM001734_40069431_40070974	-0.638505	2.22027	10.7518	0.00104179	0.0355057	CARD11
CM001728_54892367_54894137	1.23553	1.36204	22.7807	1.82e-06	0.000380545	CASKIN2
CM001728_54890691_54891680	1.19745	0.87787	17.8683	2.37e-05	0.00262136	CASKIN2
CM001713_103130816_103132713	-0.747422	2.44237	13.5356	0.000234081	0.0128752	CASP2
CM001725_40477677_40478433	-1.19164	0.232581	11.4763	0.000704905	0.0273436	CASZ1
CM001727_13588469_13589099	-1.11848	0.175336	9.84874	0.00169948	0.0486652	CBFA2T3
CM001710_49166561_49167377	1.69151	0.389577	23.0232	1.6e-06	0.00034642	CBLB
CM001713_46357852_46358644	1.52783	0.119543	15.5833	7.89e-05	0.00611662	CBLL1
CM001717_1000625_1001981	1.58536	1.03375	27.5394	1.54e-07	5.7e-05	CBR4
CM001717_976703_978371	-0.685295	1.73689	10.1576	0.00143711	0.0436568	CBR4
CM001710_140865895_140866341	-2.4272	-0.446873	18.3443	1.84e-05	0.00218135	CBS
CM001728_51488486_51489969	1.16466	1.36483	20.6344	5.56e-06	0.000885474	CBX4
CM001733_58519820_58520591	-1.41692	0.380573	15.789	7.08e-05	0.00574777	CCBE1
CM001733_58517387_58518940	-1.10316	1.21756	13.7726	0.000206319	0.011791	CCBE1
CM001733_58515759_58516461	1.44667	0.249253	13.1478	0.000287861	0.0149122	CCBE1
CM001733_8431686_8432102	-3.7464	1.3145	107.849	2.9e-25	9.77e-21	CCDC102B
CM001731_52293091_52294333	0.874627	1.23158	12.1821	0.000482507	0.0212629	CCDC12
CM001731_14634475_14635182	1.14101	0.209767	10.7057	0.00106806	0.0361365	CCDC13
CM001713_8438581_8439704	0.800754	1.28271	11.5766	0.000667886	0.0263938	CCDC132
CM001713_8462432_8464594	0.834616	1.35847	10.7351	0.00105123	0.0357279	CCDC132
CM001732_10988683_10989183	2.15147	0.0867018	24.0962	9.16e-07	0.000228693	CCDC167
CM001719_67908968_67909811	1.48157	0.0589693	10.4268	0.00124203	0.0397845	CCDC175
CM001710_74462583_74463390	1.27014	0.169866	12.0632	0.000514283	0.0220994	CCDC50
CM001730_53096134_53097181	1.59728	0.878344	30.152	3.99e-08	1.9e-05	CCDC88C
CM001730_53110643_53111794	1.01534	0.631337	11.1012	0.000862714	0.0313447	CCDC88C
CM001730_53106871_53109945	0.678201	2.48176	10.0969	0.00148518	0.0447192	CCDC88C
CM001711_68854386_68855201	0.960925	0.514333	9.99742	0.00156759	0.0462052	CCDC93
CM001714_96896678_96897894	1.79537	0.803745	27.4988	1.57e-07	5.8e-05	CCND2
CM001716_67915645_67916631	0.896341	0.667984	10.0304	0.0015398	0.045705	CCNJL
CM001727_50325653_50327149	-0.943898	1.46561	17.615	2.7e-05	0.00289246	CD177
CM001733_7395184_7395962	-1.124	0.286271	9.97591	0.00158602	0.046493	CD226
CM001724_70930928_70932072	1.32264	0.475224	18.9891	1.31e-05	0.0016937	CD82
CM001714_95248443_95249264	1.67068	0.345348	24.2141	8.62e-07	0.000218348	CD9
CM001714_95254578_95255475	1.71355	0.235896	21.2675	3.99e-06	0.000686573	CD9
CM001722_15758167_15759882	0.80985	1.50864	12.5805	0.000389799	0.0184117	CDC123
CM001731_51447526_51448308	-1.14285	0.312016	10.1671	0.00142969	0.0435203	CDC25A
CM001716_19558463_19559531	1.33786	0.85345	20.8444	4.98e-06	0.000814681	CDC42SE2
CM001716_19517064_19518149	1.30211	0.670572	18.8977	1.38e-05	0.00175833	CDC42SE2
CM001716_19520548_19523279	0.797058	2.1916	17.9503	2.27e-05	0.00254426	CDC42SE2
CM001716_19515321_19516283	1.3585	0.424784	17.4522	2.95e-05	0.00306578	CDC42SE2
CM001716_19518405_19519293	1.3681	0.396902	16.7192	4.33e-05	0.00406719	CDC42SE2
CM001716_19574364_19575137	1.25321	0.154821	12.8221	0.000342551	0.0168025	CDC42SE2
CM001716_19535979_19536910	1.54295	0.176698	12.5141	0.000403896	0.0188268	CDC42SE2
CM001725_9884379_9885306	0.902227	0.580789	10.1315	0.00145758	0.0441096	CDC73
CM001727_32067367_32068425	1.1538	0.893242	18.2941	1.89e-05	0.00222241	CDH11
CM001727_9003549_9004150	1.1091	0.168352	10.7602	0.00103706	0.0353892	CDH13
CM001733_28817328_28817962	1.43739	0.0700791	10.5244	0.00117806	0.0383647	CDH2
CM001733_59748745_59750700	1.40323	1.66047	35.723	2.27e-09	1.76e-06	CDH20
CM001722_53216381_53218108	1.57657	1.38246	34.1446	5.12e-09	3.48e-06	CDH4
CM001722_53337909_53338633	1.57014	-0.0329153	13.6699	0.000217924	0.0122813	CDH4
CM001722_53416677_53418648	-0.680695	2.30127	13.5797	0.000228648	0.0126646	CDH4
CM001734_3734045_3735005	1.2693	1.06603	21.2989	3.93e-06	0.00067715	CDIP1
CM001734_3728610_3729191	1.36905	0.217289	16.1287	5.92e-05	0.00504424	CDIP1
CM001734_3737080_3737547	1.67801	-0.188605	12.75	0.000356003	0.0172945	CDIP1
CM001713_6220310_6221821	1.10622	0.888415	15.6416	7.66e-05	0.00602204	CDK14
CM001713_6348257_6349218	-1.16446	0.280061	13.6943	0.000215111	0.0121594	CDK14
CM001713_6451966_6452845	1.2856	0.0870395	12.0314	0.000523111	0.0223202	CDK14
CM001713_6076662_6077463	-1.08405	0.532359	10.2574	0.00136138	0.0420484	CDK14
CM001718_26603382_26604874	0.94159	1.11206	11.1574	0.000836974	0.030799	CDK19
CM001717_107971253_107973391	1.50286	1.8612	39.7441	2.9e-10	3e-07	CDK5RAP2
CM001717_107968804_107970075	1.23788	0.545565	14.0372	0.000179234	0.0107252	CDK5RAP2
CM001717_107885070_107890992	0.605451	3.2234	13.2389	0.000274202	0.014389	CDK5RAP2
CM001717_107991446_107995360	0.626772	2.64142	10.2019	0.00140296	0.0429488	CDK5RAP2
CM001713_7808562_7809417	1.34682	0.197148	16.3457	5.28e-05	0.00468965	CDK6
CM001713_7915541_7917104	1.07511	1.28169	12.7631	0.000353516	0.0172045	CDK6
CM001713_7995613_7996618	1.19973	0.352709	12.5533	0.000395508	0.0185836	CDK6
CM001713_7839115_7841858	0.70431	2.05868	10.8704	0.000977157	0.0340387	CDK6
CM001713_7804219_7804978	1.0968	0.168889	10.7206	0.00105948	0.035927	CDK6
CM001732_34102949_34103657	1.13432	0.114611	10.4069	0.00125543	0.0399608	CDKAL1
CM001715_96436623_96437354	-1.50398	-0.144444	10.0657	0.00151054	0.0450348	CDS1
CM001727_13494369_13495133	-0.946815	0.80574	10.7175	0.00106129	0.0359683	CDT1
CM001724_73599376_73600068	1.19396	0.0503247	10.2701	0.00135205	0.0418777	CELF1
CM001722_14765620_14766503	1.44914	0.350665	20.2958	6.63e-06	0.00101598	CELF2
CM001722_14852736_14853602	-1.28463	0.59142	17.4238	2.99e-05	0.00309292	CELF2
CM001733_19691786_19692692	-1.65877	0.63792	16.6245	4.56e-05	0.00421956	CELF4
CM001733_19797381_19798538	-1.20293	0.70809	13.2363	0.00027458	0.0143976	CELF4
CM001733_19784130_19785287	-1.17082	1.17792	12.8776	0.00033254	0.0164812	CELF4
CM001716_17015583_17016481	-1.05036	0.499343	12.2307	0.000470087	0.0208931	CELF5
CM001731_51001979_51004623	-0.803311	2.80734	18.1135	2.08e-05	0.00238286	CELSR3
CM001725_46856068_46857063	1.37928	0.646387	20.4004	6.28e-06	0.000975265	CEP104
CM001728_61132161_61133265	1.2421	0.963514	18.0389	2.16e-05	0.00246137	CEP112
CM001728_61181492_61181990	-1.27242	0.0971928	12.6449	0.000376583	0.0179842	CEP112
CM001728_61325058_61327580	0.79305	2.46284	11.8367	0.000580732	0.0238811	CEP112
CM001724_26316447_26317423	1.31851	0.265829	14.8495	0.000116437	0.00792469	CEP164
CM001725_58892679_58893797	1.03771	0.81776	10.16	0.00143523	0.0436404	CEP350
CM001720_62366527_62367700	1.60971	0.70117	26.7958	2.26e-07	7.58e-05	CEP68
CM001716_3891226_3892438	1.38634	0.940078	23.3691	1.34e-06	0.000304568	CERS1
CM001716_3895925_3897100	1.07696	0.654424	14.8135	0.000118684	0.00801686	CERS1
CM001711_26849775_26850984	0.871331	1.06119	10.6437	0.00110448	0.0368854	CERS6
CM001716_39601750_39602519	1.94511	-0.133408	11.6927	0.000627463	0.025248	CFD
CM001714_103555879_103557385	1.08541	1.41388	20.8283	5.02e-06	0.00081837	CHADL
CM001737_41257744_41259706	-0.704594	1.73668	10.4989	0.00119445	0.0387487	CHAT
CM001713_93962469_93963602	1.32272	1.00385	24.3246	8.14e-07	0.000209716	CHCHD3
CM001713_93971013_93971875	1.18469	0.391591	12.5611	0.000393849	0.018537	CHCHD3
CM001713_94046945_94048097	1.09949	0.607708	12.5453	0.000397196	0.0186209	CHCHD3
CM001713_93854632_93855419	1.19422	0.0951585	11.4783	0.000704151	0.0273301	CHCHD3
CM001730_12104154_12107438	0.986519	2.46398	20.8371	5e-06	0.0008168	CHD2
CM001730_12133402_12134141	1.31784	0.149115	14.4477	0.000144104	0.00920043	CHD2
CM001723_36985792_36986706	1.76041	0.445561	24.4659	7.56e-07	0.000196395	CHD7
CM001727_21194441_21195174	1.48104	0.271696	13.5823	0.000228322	0.0126566	CHD9
CM001738_43419248_43420466	0.797334	1.18832	10.4588	0.0012207	0.0393537	CHKA
CM001722_52490146_52491107	-1.04495	0.519886	10.387	0.00126904	0.0402194	CHRNA4
CM001736_36004892_36005725	-1.03463	0.170564	10.4148	0.00125009	0.0399035	CHRNB3
CM001728_25778448_25779851	1.21642	1.16548	22.3043	2.33e-06	0.000460432	CHRNE
CM001720_5583805_5585012	1.06598	0.829329	14.336	0.000152911	0.00959758	CHST10
CM001714_66138704_66140133	1.764	0.653746	18.8374	1.42e-05	0.0017995	CHST11
CM001714_66093605_66094567	1.68714	0.480409	18.3842	1.81e-05	0.00214927	CHST11
CM001719_32428440_32429423	1.03692	0.603561	10.5096	0.00118758	0.0386	CHST14
CM001735_42095864_42096984	-1.84186	0.570182	23.5775	1.2e-06	0.000282169	CHST15
CM001716_3360954_3363151	0.686059	1.72628	10.2863	0.00134019	0.0416989	CILP2
CM001711_72441447_72442684	1.19015	0.602867	12.3957	0.000430334	0.019598	CLASP1
CM001711_72570478_72571818	0.987149	0.808859	11.0587	0.000882731	0.0318829	CLASP1
CM001711_72545307_72546114	1.13419	0.294118	10.1225	0.00146468	0.0442649	CLASP1
CM001717_1488796_1492382	0.906762	2.61636	21.5037	3.53e-06	0.00062535	CLCN3
CM001710_95190801_95191698	1.79065	0.048052	20.1963	6.99e-06	0.00105997	CLDN11
CM001734_9868381_9869142	1.98476	0.456176	29.2611	6.33e-08	2.7e-05	CLEC16A
CM001734_9901084_9903140	-0.930969	1.76882	16.7107	4.35e-05	0.00408268	CLEC16A
CM001734_9728800_9729392	1.26613	0.298375	15.1328	0.000100205	0.00714983	CLEC16A
CM001734_33058913_33060737	0.922815	2.18198	12.2947	0.000454246	0.0203502	CLIP2
CM001735_45656595_45657471	-1.6133	0.422955	12.1134	0.000500615	0.0217198	CLRN3
CM001717_10910060_10912379	0.864666	1.7582	11.5729	0.000669182	0.0264133	CLU
CM001727_7626674_7627729	-1.21685	0.613145	10.794	0.00101827	0.0349961	CMIP
CM001731_6846145_6847972	1.53325	1.57619	29.8053	4.78e-08	2.17e-05	CMTM6
CM001733_4009547_4011535	-0.932085	1.84756	17.1505	3.45e-05	0.00344266	CNDP1
CM001731_7049758_7050687	-1.2748	0.683591	10.3987	0.00126102	0.0400263	CNOT10
CM001725_2191724_2193142	1.2187	1.19358	16.4302	5.05e-05	0.00455877	CNTN2
CM001713_107260609_107261351	1.41203	0.168818	10.3558	0.00129071	0.0406483	CNTNAP2
CM001713_2649748_2651021	1.25016	0.992512	15.3002	9.17e-05	0.00676057	COBL
CM001713_2573225_2574208	1.11514	0.831255	13.8236	0.000200797	0.0115588	COBL
CM001737_43169942_43173301	0.769155	2.62292	17.516	2.85e-05	0.00300183	COG2
CM001713_46115426_46116203	1.29057	0.194734	14.6189	0.000131589	0.00862065	COG5
CM001723_91670047_91672857	-0.710752	2.41509	14.8395	0.000117061	0.00793902	COL14A1
CM001728_35624078_35625037	-2.55019	0.530924	51.8523	5.98e-13	1.58e-09	COL1A1
CM001728_35618974_35619859	-1.84127	0.733093	29.4746	5.67e-08	2.5e-05	COL1A1
CM001728_35627925_35628598	-1.6122	0.277239	24.6466	6.89e-07	0.000183378	COL1A1
CM001722_52536200_52539001	-0.611359	2.54408	10.9013	0.000960984	0.0337504	COL20A1
CM001717_101449185_101450135	-1.96554	0.156644	29.458	5.71e-08	2.51e-05	COL27A1
CM001713_13222547_13223488	1.07071	0.391011	10.38	0.00127389	0.0403259	COL28A1
CM001721_80312428_80317038	-0.530504	3.08095	9.81227	0.00173352	0.0492735	COL4A1
CM001721_80451655_80455225	-0.699088	2.94904	16.1097	5.98e-05	0.00508538	COL4A2
CM001721_80444468_80447529	0.719166	2.54074	13.2671	0.000270099	0.0142458	COL4A2
CM001720_104527134_104528892	-0.814786	1.87173	12.0073	0.000529921	0.0224878	COL5A1
CM001720_104458304_104459232	-1.23061	0.847357	11.6405	0.00064533	0.0257669	COL5A1
CM001710_143350879_143354422	-1.07667	2.52051	33.9599	5.63e-09	3.77e-06	COL6A1
CM001710_143511151_143512227	-1.40516	0.904101	22.6708	1.92e-06	0.000399221	COL6A2
CM001710_149181994_149182927	-1.01322	0.526866	10.2596	0.00135973	0.042032	COL6A6
CM001723_3714196_3714992	1.69765	0.210742	22.9116	1.7e-06	0.000360544	COL9A1
CM001723_3715959_3716750	1.15934	0.425275	13.1273	0.000291029	0.0150205	COL9A1
CM001733_35487452_35488197	-1.19574	0.208444	12.3493	0.000441147	0.0199423	COLEC12
CM001710_149939551_149940111	-0.969121	0.598472	10.4032	0.00125795	0.039981	COLQ
CM001710_149925529_149929670	0.554666	2.66273	9.90019	0.00165261	0.0477648	COLQ
CM001713_91802230_91803271	1.02915	0.326369	10.1032	0.00148011	0.0446198	COPG2
CM001720_97390385_97392301	-0.787181	1.70932	14.6321	0.000130667	0.00858955	COQ4
CM001727_24549109_24550219	1.67953	0.978776	21.0591	4.45e-06	0.000749224	CPNE2
CM001723_77319810_77321909	0.804582	1.4914	12.2286	0.000470616	0.0209028	CPQ
CM001723_77317744_77318618	1.00006	0.319471	10.4084	0.00125442	0.0399608	CPQ
CM001735_41868870_41869641	1.04964	0.448446	10.3408	0.00130123	0.040881	CPXM2
CM001725_73979641_73981201	-1.60214	1.09898	21.7075	3.18e-06	0.000575159	CRB1
CM001725_73992630_73995811	-0.643773	2.81093	12.0464	0.000518927	0.0222351	CRB1
CM001720_92962904_92964301	1.04142	1.12047	11.0266	0.000898115	0.032289	CRB2
CM001734_3171651_3172469	1.92908	0.770384	29.8262	4.73e-08	2.17e-05	CREBBP
CM001734_3140010_3140572	1.63506	0.0664159	17.2242	3.32e-05	0.00334307	CREBBP
CM001722_17152493_17153180	1.35483	0.116166	12.5784	0.000390238	0.0184195	CREM
CM001720_18699382_18700467	1.10929	0.541228	9.8943	0.00165792	0.0478457	CRIM1
CM001727_10459397_10461041	0.916502	1.6018	15.1836	9.75e-05	0.00704455	CRISPLD2
CM001715_100466770_100468744	0.993531	1.14253	15.3246	9.05e-05	0.00671045	CRMP1
CM001724_72181552_72182483	1.1806	0.270167	9.92042	0.00163455	0.0473951	CRY2
CM001726_65936036_65936876	-1.45803	0.414882	16.3484	5.27e-05	0.00468756	CRYBA4
CM001736_3508849_3509629	1.02886	0.522565	11.8538	0.000575428	0.0237492	CSMD1
CM001736_3322776_3323833	0.890768	1.03932	9.88844	0.0016632	0.0479114	CSMD1
CM001712_108189619_108190464	1.24896	0.274668	13.9814	0.000184629	0.0109316	CSMD2
CM001712_108241201_108243730	-0.701769	1.69753	10.2433	0.00137179	0.0422436	CSMD2
CM001712_108301857_108304233	0.744769	1.75143	9.79807	0.00174695	0.0494883	CSMD2
CM001711_29982115_29983024	1.49599	0.120617	10.7625	0.0010358	0.0353814	CSRNP3
CM001714_5845925_5846990	1.16562	0.852315	13.9298	0.000189766	0.0111475	CSRP2
CM001733_48522817_48523430	1.69867	-0.151152	11.5358	0.000682698	0.0267517	CTIF
CM001716_46372965_46373697	1.68786	0.14799	16.7357	4.3e-05	0.00403751	CTNNA1
CM001716_46433795_46434654	1.29757	0.420595	14.7029	0.000125854	0.00836606	CTNNA1
CM001716_46374326_46375051	1.52919	0.15762	13.8767	0.000195202	0.0113495	CTNNA1
CM001725_41280138_41282689	-0.7758	2.21679	15.0905	0.000102477	0.00724362	CTNNBIP1
CM001722_64829610_64830134	1.90748	-0.174259	12.4187	0.000425048	0.0194759	CTNNBL1
CM001724_76605284_76608395	0.626311	2.02413	9.77334	0.0017706	0.0499065	CTNND1
CM001729_61496384_61497166	1.35326	0.180456	14.9036	0.000113148	0.00774807	CTNND2
CM001712_101418424_101419484	-1.3166	0.681952	16.6536	4.49e-05	0.00416971	CTPS1
CM001712_101405781_101407497	-1.10222	1.36958	12.7249	0.000360828	0.017472	CTPS1
CM001717_7335044_7335879	-1.18317	0.340254	11.8516	0.000576132	0.0237644	CTSB
CM001722_55369145_55370182	0.97246	0.577793	10.7914	0.0010197	0.0350364	CTSZ
CM001728_8096951_8098381	0.988272	1.39334	14.6769	0.000127603	0.00845708	CUEDC1
CM001728_8100235_8101306	1.05161	0.994484	12.3045	0.000451858	0.0202608	CUEDC1
CM001713_108342766_108344761	0.834474	1.82675	15.9224	6.6e-05	0.00544254	CUL1
CM001713_108338882_108341035	0.763199	1.99594	13.5241	0.000235518	0.0129173	CUL1
CM001713_108305444_108307906	0.732981	1.88926	10.5421	0.00116683	0.0381648	CUL1
CM001716_47067115_47068076	1.60182	0.724235	23.3129	1.38e-06	0.000310246	CXXC5
CM001711_1093641_1094855	1.01176	0.654394	9.85283	0.00169571	0.0485881	CYFIP1
CM001719_67717459_67718238	1.38498	0.230125	12.7474	0.0003565	0.0173122	DAAM1
CM001732_13413162_13413884	1.1707	0.143211	11.3056	0.000772729	0.0291358	DAAM2
CM001719_66969527_66970496	1.51748	0.282018	18.1531	2.04e-05	0.00234379	DACT1
CM001734_37921527_37922694	0.787147	1.24546	10.2469	0.00136914	0.0421909	DAGLB
CM001731_50739492_50740540	1.14492	0.494044	14.3538	0.000151474	0.00952956	DALRD3
CM001720_102980330_102981369	0.999065	0.695339	10.8576	0.000983907	0.0341731	DBH
CM001712_650422_652133	1.02403	1.23716	10.2415	0.00137313	0.0422661	DCAF6
CM001721_23451711_23453782	0.747631	1.82852	12.5278	0.000400945	0.0187346	DCLK1
CM001726_7470086_7470744	2.75037	-0.106245	30.1546	3.99e-08	1.9e-05	DCLK2
CM001726_7566942_7569744	0.983814	1.97509	21.3082	3.91e-06	0.000675623	DCLK2
CM001726_7629177_7630692	1.14075	1.11	17.2777	3.23e-05	0.00327051	DCLK2
CM001726_7536484_7537536	1.22521	1.06155	17.0008	3.74e-05	0.00366989	DCLK2
CM001726_7534093_7535611	1.02025	1.31781	15.947	6.51e-05	0.00538726	DCLK2
CM001726_7555786_7556681	1.03682	0.518034	11.8313	0.000582418	0.0239285	DCLK2
CM001726_7483746_7484520	1.22606	0.260305	11.0904	0.000867756	0.0315024	DCLK2
CM001738_28528694_28529323	1.84285	0.237579	24.3442	8.06e-07	0.000207999	DCPS
CM001738_28541676_28542185	1.5785	0.0208814	14.9251	0.000111863	0.00769494	DCPS
CM001716_8424205_8425560	0.9511	1.00106	12.5134	0.000404037	0.0188268	DDX39A
CM001720_93007998_93010334	0.776064	1.72916	12.5993	0.000385897	0.0182979	DENND1A
CM001713_101002543_101006235	0.638042	2.31681	10.5587	0.00115643	0.0379609	DENND2A
CM001726_71708842_71717554	0.513495	4.09271	10.5756	0.00114593	0.037784	DGCR8
CM001712_109374793_109376734	0.961555	1.69024	10.6988	0.00107207	0.0361719	DGKD
CM001728_34355211_34355938	-1.24819	0.942571	17.6523	2.65e-05	0.00285435	DHRS7B
CM001731_51657344_51658844	0.780632	1.25296	10.1562	0.00143815	0.0436787	DHX30
CM001710_111273057_111273822	1.83081	-0.0847428	14.0961	0.0001737	0.0105061	DHX36
CM001725_61587184_61588514	1.00022	0.722712	12.2814	0.000457484	0.0204476	DHX9
CM001730_56645677_56646436	1.06611	0.289948	10.064	0.00151195	0.0450519	DICER1
CM001722_44863580_44864268	2.92001	0.170469	44.3921	2.69e-11	3.98e-08	DIP2C
CM001737_2823187_2824684	-0.986553	1.01483	9.85116	0.00169724	0.0486219	DISC1
CM001724_20542452_20543271	1.51851	-2.89e-05	10.2553	0.00136293	0.0420855	DIXDC1
CM001731_11398006_11398505	-1.25959	0.118088	11.5296	0.000684958	0.0268247	DLEC1
CM001738_11372850_11374218	1.44929	1.24607	27.0691	1.96e-07	6.82e-05	DLG2
CM001738_10446149_10446993	1.14974	0.641763	13.024	0.00030753	0.0156032	DLG2
CM001736_999692_1000456	-1.07645	0.960807	18.7817	1.47e-05	0.00183901	DLGAP2
CM001731_48318223_48321156	-0.669351	2.60391	11.7909	0.000595219	0.0243579	DNAH1
CM001728_52575502_52576887	0.768029	1.66826	11.3338	0.000761099	0.0288263	DNAH17
CM001728_29819795_29820554	-0.85395	1.21678	12.6577	0.00037403	0.0179181	DNAH9
CM001717_74036825_74037584	1.60228	-0.100585	10.6126	0.0011232	0.0372534	DNAI1
CM001728_55972048_55973432	1.08171	1.36334	15.4304	8.56e-05	0.00647972	DNAI2
CM001728_55957612_55959089	0.963557	1.35318	10.2762	0.00134759	0.0417949	DNAI2
CM001728_55966550_55969838	0.581151	2.7206	9.87024	0.00167973	0.0482844	DNAI2
CM001716_8347408_8348292	1.37157	0.141727	14.8255	0.000117931	0.00798198	DNAJB1
CM001711_106622175_106623126	1.20056	0.448329	13.3476	0.000258755	0.0138561	DNAJB2
CM001725_44285552_44286217	1.441	0.0813401	13.3689	0.000255829	0.013735	DNAJC11
CM001721_68450969_68452400	0.911887	1.42143	11.3902	0.000738345	0.0282092	DNAJC3
CM001723_40974691_40975435	-0.911668	0.717912	9.99097	0.0015731	0.0463057	DNAJC5B
CM001711_116969578_116970375	1.67307	-0.132924	11.8489	0.000576942	0.0237857	DNER
CM001711_116900355_116901300	1.05631	0.513784	9.97005	0.00159107	0.04654	DNER
CM001716_11791159_11792266	1.22176	0.614398	16.5802	4.66e-05	0.00428967	DNM2
CM001716_11747431_11749253	1.34757	0.945404	15.9084	6.65e-05	0.00547277	DNM2
CM001722_60081572_60083233	1.08798	1.65474	19.9318	8.03e-06	0.00118457	DNMT3B
CM001710_141893565_141895760	-1.44168	1.26357	17.4284	2.98e-05	0.00309257	DNMT3L
CM001735_44965807_44967738	1.10937	1.87892	25.4187	4.61e-07	0.000135766	DOCK1
CM001735_45232246_45233638	1.46548	0.992782	21.7388	3.12e-06	0.000569533	DOCK1
CM001735_44832663_44835653	0.908223	2.47636	20.8725	4.91e-06	0.000804771	DOCK1
CM001735_44930481_44932190	1.06615	1.35736	20.6179	5.61e-06	0.000889953	DOCK1
CM001735_45284761_45285460	1.16027	0.314001	13.1901	0.000281434	0.0146487	DOCK1
CM001735_44994690_44995235	1.16995	0.109104	9.8377	0.00170971	0.0488515	DOCK1
CM001711_112291437_112292369	0.931722	0.65915	10.4336	0.00123747	0.0397044	DOCK10
CM001729_1863777_1864793	-1.33774	0.581936	20.9286	4.77e-06	0.000789219	DOCK2
CM001729_1554084_1554983	-1.22792	0.575219	12.4752	0.000412388	0.0190709	DOCK2
CM001729_1700895_1701608	-1.57758	0.0315993	12.1438	0.000492502	0.0214994	DOCK2
CM001716_12150811_12151875	1.17507	0.646472	12.7801	0.000350318	0.0170982	DOCK6
CM001716_12125188_12126149	-1.43036	0.366681	10.1583	0.00143651	0.0436568	DOCK6
CM001721_71262435_71263298	-1.33641	0.292483	17.67	2.63e-05	0.00284381	DOCK9
CM001721_71228282_71229035	1.73449	0.0894103	14.4818	0.000141517	0.00905533	DOCK9
CM001721_71226447_71227184	1.25433	0.232178	13.1405	0.000288987	0.0149494	DOCK9
CM001721_71118318_71119376	1.04076	0.759854	12.4449	0.000419139	0.0192904	DOCK9
CM001722_79170849_79172303	0.791199	1.33198	10.4447	0.00123001	0.0395495	DOK5
CM001733_7504494_7505080	1.38863	-0.0417932	11.5052	0.000694022	0.0270382	DOK6
CM001733_7533810_7535952	-0.6065	2.4176	9.96515	0.00159531	0.0465944	DOK6
CM001718_10293523_10294506	1.62465	0.246532	18.5127	1.69e-05	0.00204718	DOPEY1
CM001727_14041075_14042062	-0.996752	0.836044	13.1595	0.000286069	0.0148326	DPEP1
CM001727_14037366_14038834	0.860624	1.83618	12.3528	0.000440323	0.0199117	DPEP1
CM001719_80310485_80311287	2.11889	0.185385	33.801	6.1e-09	4.03e-06	DPF3
CM001719_80377748_80378457	1.91374	-0.275735	12.5357	0.00039924	0.0186744	DPF3
CM001720_105245368_105247358	1.20438	2.00099	17.3285	3.14e-05	0.00321659	DPH7
CM001713_112562019_112562840	1.56784	0.0502632	14.2065	0.000163805	0.0100749	DPP6
CM001713_112410954_112415878	0.669297	2.90333	14.1729	0.000166755	0.0102097	DPP6
CM001713_112846772_112849532	-0.784257	2.07133	13.8519	0.000197795	0.0114397	DPP6
CM001713_112834250_112835018	-0.888468	0.997604	10.8411	0.000992721	0.0344179	DPP6
CM001717_72029333_72030239	1.90738	0.236285	23.2663	1.41e-06	0.000315736	DPYSL2
CM001717_72033213_72034340	1.30514	0.844705	16.9173	3.9e-05	0.00378245	DPYSL2
CM001717_72051220_72052829	1.01633	0.783184	11.7223	0.000617545	0.0250133	DPYSL2
CM001717_72040479_72041747	1.02717	0.739097	11.5543	0.000675918	0.0265505	DPYSL2
CM001724_26622141_26623136	1.03107	0.613812	9.78789	0.00175665	0.049655	DSCAML1
CM001732_3119628_3120812	1.97179	1.34445	47.0967	6.76e-12	1.26e-08	DST
CM001732_3141892_3142892	2.51153	0.464848	44.3728	2.71e-11	3.98e-08	DST
CM001732_3362068_3364500	1.17765	2.01985	27.8082	1.34e-07	5.08e-05	DST
CM001732_3090087_3091157	1.24649	1.00081	18.452	1.74e-05	0.00209468	DST
CM001732_3146633_3147621	1.46122	0.832808	17.1552	3.44e-05	0.00344266	DST
CM001732_3317283_3319044	1.00058	1.5541	16.3059	5.39e-05	0.00474781	DST
CM001732_3292787_3293721	1.09833	0.678267	13.4166	0.000249406	0.0134599	DST
CM001732_3163295_3165230	0.732119	2.18245	12.1463	0.000491848	0.0214847	DST
CM001732_3298133_3299036	1.19334	0.57704	10.6483	0.0011017	0.0368275	DST
CM001732_3477341_3478037	1.0723	0.526683	9.88455	0.00166672	0.0480027	DST
CM001722_37190637_37191415	1.67921	0.298231	17.635	2.68e-05	0.00286953	DTD1
CM001727_34779206_34779964	1.26919	0.29705	14.3404	0.000152554	0.0095796	DUS2
CM001714_89596407_89598617	0.690004	1.99757	12.2736	0.000459406	0.0205199	DUSP16
CM001726_69091234_69091912	1.84531	-0.116219	14.0697	0.000176158	0.0105994	DUSP18
CM001731_48616744_48618485	1.48789	1.76919	23.152	1.5e-06	0.000331228	DUSP7
CM001713_11128087_11129133	-1.4067	0.311404	18.4787	1.72e-05	0.00207835	DYNC1I1
CM001731_6902137_6903176	0.961999	0.746582	9.81321	0.00173263	0.0492586	DYNC1LI1
CM001710_147142837_147144156	1.00081	1.29035	14.027	0.000180208	0.0107644	DYRK1A
CM001710_147186499_147187270	1.6515	-0.0217082	13.4727	0.000242056	0.0131635	DYRK1A
CM001710_147153227_147153990	1.28168	0.0454458	10.3777	0.00127548	0.0403476	DYRK1A
CM001720_12842183_12843651	0.898112	1.51984	15.4276	8.57e-05	0.00648285	DYSF
CM001720_12846945_12847806	1.64668	0.046996	12.4364	0.000421046	0.0193451	DYSF
CM001720_12854508_12855510	0.926398	0.937838	11.1891	0.000822777	0.0304939	DYSF
CM001723_87557866_87558558	1.56242	0.0686313	16.0581	6.14e-05	0.00518011	E2F5
CM001710_149925529_149929670	0.554666	2.66273	9.90019	0.00165261	0.0477648	EAF1
CM001716_66397377_66398294	1.27701	0.334142	12.6487	0.000375832	0.0179661	EBF1
CM001717_71423352_71424206	1.33085	0.0506027	11.5232	0.000687329	0.0268863	EBF2
CM001711_130598362_130601245	-1.03814	2.01727	11.5103	0.000692118	0.0270059	ECE1
CM001711_130629052_130633071	-0.571501	3.18587	10.7961	0.00101716	0.0349671	ECE1
CM001725_63379866_63380766	1.36162	0.494167	16.5469	4.75e-05	0.00434492	EDEM3
CM001716_80355854_80356582	1.69945	0.0300952	12.997	0.000311982	0.0157638	EDIL3
CM001712_95865249_95865907	1.51724	-0.170086	9.90096	0.00165193	0.0477636	EFCAB14
CM001725_29970279_29971226	-1.04845	0.341521	10.9667	0.000927615	0.03297	EFCAB2
CM001714_97388529_97389942	-0.952262	1.16431	14.7571	0.000122286	0.0081863	EFCAB4B
CM001714_105690856_105691776	-1.65617	0.366474	19.3792	1.07e-05	0.00146048	EFCAB6
CM001714_105598582_105600541	-0.922199	2.10864	16.2311	5.61e-05	0.00487455	EFCAB6
CM001714_105469158_105475078	-0.71796	3.52218	16.0773	6.08e-05	0.00514312	EFCAB6
CM001714_105513964_105517246	-0.683361	2.69459	13.8088	0.000202391	0.0116229	EFCAB6
CM001714_105519204_105521452	-0.815332	1.69874	11.7525	0.000607621	0.0247302	EFCAB6
CM001714_105500503_105503629	-0.585514	2.66777	10.0895	0.00149113	0.0448073	EFCAB6
CM001710_154607883_154610683	-0.586641	2.94424	10.1903	0.00141181	0.0431313	EFHB
CM001716_102409691_102410437	1.59422	-0.120546	9.91064	0.00164326	0.0475811	EFNA5
CM001729_35729222_35730017	1.49471	0.173153	14.4034	0.000147535	0.00933403	EGFLAM
CM001727_48886004_48886740	1.44645	0.490705	16.3993	5.13e-05	0.0045999	EGLN2
CM001710_80304356_80305399	1.17181	0.464275	11.426	0.000724227	0.0278367	EHHADH
CM001719_98926958_98929066	0.742335	1.75646	10.4814	0.0012058	0.0389948	EIF3J
CM001716_13250445_13252104	0.951951	1.27713	13.6074	0.000225301	0.0125553	ELAVL1
CM001714_58398792_58399595	1.58416	0.0560715	13.8511	0.000197882	0.0114398	ELK3
CM001722_73184245_73185100	1.05566	0.347758	10.0536	0.00152047	0.0452508	ELMO2
CM001719_81180066_81181891	0.787113	1.82649	9.82637	0.00172027	0.049021	ELMSAN1
CM001734_33277797_33278674	-1.37281	0.755978	9.77768	0.00176643	0.049841	ELN
CM001715_13791130_13791906	1.50443	0.154498	14.2267	0.000162056	0.0100066	ELOVL6
CM001733_37269788_37270894	-1.34656	1.05532	14.5783	0.000134457	0.00875742	EMILIN2
CM001730_61628685_61629507	1.77906	0.311306	26.063	3.3e-07	0.000102607	EML1
CM001720_97750403_97751131	1.23512	0.0955055	12.1774	0.000483731	0.0212889	ENDOG
CM001720_96996644_96997321	-1.34362	-0.0878028	9.96232	0.00159777	0.0466345	ENG
CM001717_74066755_74067727	1.02387	0.703082	12.0221	0.00052572	0.0223627	ENHO
CM001733_35685620_35687169	0.953208	1.5242	15.2095	9.62e-05	0.0069859	ENOSF1
CM001733_35679102_35680114	1.08232	0.969207	15.0177	0.000106507	0.00741739	ENOSF1
CM001715_13452081_13453030	-1.58824	0.846876	13.2745	0.000269038	0.0142177	ENPEP
CM001711_123611591_123612841	1.03867	0.295322	10.4147	0.00125013	0.0399035	EPB41
CM001719_1535533_1536320	-1.33774	0.392149	15.9867	6.38e-05	0.00529628	EPB41L4A
CM001711_108908758_108909637	1.30157	0.22651	13.1753	0.000283659	0.0147247	EPHA4
CM001710_131831826_131832559	-1.76786	-0.15364	11.0509	0.000886457	0.0319832	EPHB1
CM001711_129145355_129147202	1.30069	1.21287	20.6696	5.46e-06	0.000870369	EPHB2
CM001711_129143325_129144512	1.2458	0.412715	12.6027	0.000385186	0.0182835	EPHB2
CM001728_33308832_33309337	1.47676	0.215851	14.7153	0.000125028	0.00833671	EPN2
CM001728_33300696_33301921	0.857672	1.53591	13.0358	0.000305597	0.0155356	EPN2
CM001728_33298243_33299049	1.23385	0.668263	12.0253	0.000524827	0.0223404	EPN2
CM001716_6143768_6145287	1.10981	1.0302	15.0859	0.000102728	0.00724362	EPS15L1
CM001716_6151368_6152514	1.07681	1.08277	14.7344	0.000123765	0.00827295	EPS15L1
CM001716_6145753_6148669	0.679377	2.34988	10.766	0.00103381	0.0353336	EPS15L1
CM001721_10948227_10948938	-2.02894	0.176862	35.0013	3.29e-09	2.45e-06	EPSTI1
CM001714_99023803_99024398	2.47151	-0.316704	17.5047	2.87e-05	0.00301489	ERC1
CM001737_41143540_41145883	0.658829	1.9877	10.5775	0.00114475	0.0377729	ERCC6
CM001737_41127823_41128743	1.17491	0.363574	10.0336	0.00153711	0.0456552	ERCC6
CM001729_4630989_4632174	-1.62769	0.867079	15.9309	6.57e-05	0.00542513	ERGIC1
CM001729_4709863_4710868	1.22932	0.223078	10.6858	0.00107961	0.0363444	ERGIC1
CM001712_98211619_98213357	0.88272	1.42724	15.7168	7.36e-05	0.00586421	ERI3
CM001718_75212907_75213715	1.29231	0.396815	11.4677	0.000708158	0.0274382	ESR1
CM001719_83888748_83889696	-1.60159	0.213169	18.6249	1.59e-05	0.00195474	ESRRB
CM001719_83818746_83819572	-1.8474	-0.045759	13.287	0.000267259	0.0141737	ESRRB
CM001719_83779143_83779855	-1.38843	-0.0770143	10.737	0.00105015	0.0357178	ESRRB
CM001719_83768570_83770769	-0.827537	1.39649	10.5304	0.00117424	0.038305	ESRRB
CM001738_30719799_30720513	1.38149	0.405419	16.5934	4.63e-05	0.00426881	ETS1
CM001738_30670821_30672271	0.749194	1.22053	9.81027	0.0017354	0.049291	ETS1
CM001714_90513767_90514936	1.07114	0.563853	10.2877	0.00133921	0.0416989	ETV6
CM001732_49076230_49077144	0.981335	0.681878	10.8652	0.00097988	0.0340941	EXOC2
CM001725_40164340_40165212	1.15763	0.194681	11.6886	0.000628851	0.0252812	EXOSC10
CM001725_40160919_40161903	0.986193	0.699425	10.4102	0.00125322	0.0399434	EXOSC10
CM001712_40315698_40316381	1.75452	-0.156158	12.7082	0.000364059	0.0175905	EXTL2
CM001717_9734981_9736807	1.36962	1.04536	26.208	3.07e-07	9.74e-05	EXTL3
CM001717_9739145_9741453	1.11828	1.96533	24.7683	6.47e-07	0.000174599	EXTL3
CM001717_9745199_9746680	1.33366	0.730795	17.6739	2.62e-05	0.00284239	EXTL3
CM001732_46012032_46012752	-1.27954	0.389511	17.5278	2.83e-05	0.00299024	F13A1
CM001732_46014636_46017117	-0.578934	2.58631	11.1666	0.000832852	0.03069	F13A1
CM001724_72950242_72955407	-0.607734	3.35795	10.4221	0.00124516	0.0398375	F2
CM001714_28947213_28948142	1.04099	0.378234	10.927	0.000947715	0.0334123	FAIM2
CM001720_97097672_97098995	1.64833	1.04645	31.7277	1.77e-08	9.8e-06	FAM102A
CM001720_97090434_97092276	1.07179	1.31748	15.6235	7.73e-05	0.00606603	FAM102A
CM001720_97083663_97084912	1.00211	1.24705	15.0352	0.000105522	0.00736783	FAM102A
CM001720_97088759_97089534	1.77879	0.0391248	10.6734	0.00108685	0.0365232	FAM102A
CM001729_58048477_58049495	1.48379	0.413262	19.377	1.07e-05	0.00146048	FAM105B
CM001731_42630689_42631296	1.76579	-0.0457142	15.4395	8.52e-05	0.00646038	FAM107A
CM001710_81226391_81227411	1.14565	0.631966	13.5921	0.000227136	0.0126272	FAM131A
CM001737_12870856_12871994	1.34427	1.09524	18.2938	1.89e-05	0.00222241	FAM13C
CM001721_78555124_78556523	1.16397	1.05506	20.4302	6.18e-06	0.000965736	FAM155A
CM001721_78389099_78390056	-1.00798	0.880675	12.7267	0.000360465	0.0174607	FAM155A
CM001721_78511385_78513577	0.729152	1.97527	11.6431	0.000644423	0.025746	FAM155A
CM001721_78300732_78301628	0.973385	0.707795	10.7096	0.00106581	0.0360963	FAM155A
CM001721_78274863_78276488	0.783597	1.35873	9.94723	0.00161092	0.0469168	FAM155A
CM001726_6089686_6090978	-0.871045	1.56163	14.0764	0.000175532	0.0105789	FAM160A1
CM001711_1997414_1998381	1.18263	0.58946	10.8367	0.000995054	0.034462	FAM168B
CM001716_89285005_89285937	1.47837	0.254145	14.1507	0.000168731	0.010284	FAM172A
CM001718_19173864_19174643	1.50955	0.263295	16.5819	4.66e-05	0.00428928	FAM184A
CM001713_62995323_62998313	0.692168	2.5081	11.5963	0.000660837	0.026178	FAM188B
CM001715_112944942_112947815	0.930834	1.70827	14.791	0.00012011	0.00807567	FAM193A
CM001735_44994690_44995235	1.16995	0.109104	9.8377	0.00170971	0.0488515	FAM196A
CM001731_14789610_14792623	0.767881	2.30209	14.9756	0.000108912	0.00754981	FAM198A
CM001731_14794534_14796051	0.83564	1.54704	10.5194	0.0011813	0.0384516	FAM198A
CM001710_142483400_142485492	-1.9766	1.10393	43.6827	3.86e-11	5.42e-08	FAM207A
CM001728_19515972_19517403	1.32216	1.63365	18.9092	1.37e-05	0.00175433	FAM222B
CM001735_42615167_42616169	1.85134	0.544383	31.1067	2.44e-08	1.26e-05	FAM53B
CM001735_42616449_42620711	1.12946	2.94245	25.3092	4.88e-07	0.000141529	FAM53B
CM001735_42624342_42629853	0.781661	3.29818	13.221	0.000276824	0.0144842	FAM53B
CM001735_42643036_42647031	0.797291	2.864	12.6222	0.000381197	0.0181542	FAM53B
CM001712_48130074_48131042	1.12547	0.701744	14.1908	0.000165176	0.0101315	FAM69A
CM001720_40317658_40318503	1.18191	0.333704	10.9453	0.000938433	0.0331833	FANCL
CM001721_70675967_70677062	1.10892	1.18897	19.2701	1.13e-05	0.00152842	FARP1
CM001721_70748316_70749220	1.15145	0.564229	13.7813	0.000205367	0.0117515	FARP1
CM001721_70678398_70679477	0.905015	0.976358	11.8536	0.000575511	0.0237492	FARP1
CM001712_116419151_116421268	0.750329	1.81861	10.3378	0.00130331	0.0409208	FARP2
CM001738_1794785_1795364	1.56117	-0.0394992	12.6903	0.000367552	0.0177211	FAT3
CM001714_107558841_107560130	-1.71536	0.87354	21.2482	4.03e-06	0.000692638	FBLN1
CM001714_107541272_107545822	-0.578892	2.87429	12.1516	0.000490468	0.0214384	FBLN1
CM001714_107525043_107528686	-0.562145	2.68867	10.4152	0.00124981	0.0399035	FBLN1
CM001716_22109544_22110578	0.942573	0.859581	12.0496	0.000518039	0.0222112	FBN2
CM001716_103033879_103034697	1.93922	0.135511	22.4347	2.17e-06	0.000438601	FBXL17
CM001716_103021211_103022125	1.14497	0.606509	15.9489	6.51e-05	0.00538665	FBXL17
CM001716_103004141_103005727	0.833496	1.54937	14.0531	0.000177717	0.0106723	FBXL17
CM001726_57482908_57484068	1.00625	0.771569	12.6362	0.000378341	0.018054	FBXO21
CM001726_57473911_57475401	0.962261	0.930825	10.6923	0.00107585	0.036263	FBXO21
CM001711_135045149_135045936	1.67867	-0.184011	12.1232	0.000497982	0.0216481	FBXO42
CM001711_135061735_135062758	1.34126	0.118082	10.6289	0.00111335	0.0370141	FBXO42
CM001729_3726195_3727363	1.86026	0.600601	30.7181	2.98e-08	1.48e-05	FBXW11
CM001729_3764220_3765580	1.06163	1.20798	14.7497	0.00012277	0.00821461	FBXW11
CM001729_3760960_3761767	1.6529	0.119804	13.9804	0.00018473	0.0109316	FBXW11
CM001717_108158032_108159140	1.03554	0.656766	12.6882	0.00036798	0.0177291	FBXW2
CM001735_20746154_20747362	1.38729	0.895421	19.4523	1.03e-05	0.00142117	FBXW4
CM001733_56782296_56783043	-1.18171	0.228117	11.6192	0.00065276	0.026002	FECH
CM001716_103692925_103693914	1.89277	0.179041	21.3512	3.82e-06	0.000664892	FER
CM001716_104140179_104141906	1.10614	1.39912	17.3445	3.12e-05	0.00319764	FER
CM001716_104132600_104133616	1.10158	0.616634	13.3641	0.000256493	0.013761	FER
CM001720_2836983_2838234	0.991105	0.902914	11.1109	0.000858202	0.0312735	FER1L5
CM001738_27771925_27773606	0.968071	1.4044	15.5694	7.95e-05	0.0061418	FEZ1
CM001738_27759964_27762141	0.772884	2.10531	13.7315	0.000210886	0.0119808	FEZ1
CM001720_18822938_18823924	1.34375	0.941814	18.4968	1.7e-05	0.0020624	FEZ2
CM001735_39965014_39967009	1.50986	1.39798	31.278	2.24e-08	1.18e-05	FGFR2
CM001735_39951298_39952492	1.56879	1.10471	26.9159	2.13e-07	7.27e-05	FGFR2
CM001735_39947758_39949697	1.23665	1.97993	19.3479	1.09e-05	0.00147837	FGFR2
CM001735_39865972_39866611	1.32449	0.244508	14.9112	0.000112693	0.00773051	FGFR2
CM001735_39882093_39883411	1.0112	1.26528	14.4416	0.000144576	0.00921169	FGFR2
CM001735_39943875_39944659	1.40338	0.128798	12.807	0.000345329	0.0169037	FGFR2
CM001735_39939493_39940370	1.06602	0.620241	10.417	0.00124862	0.0399035	FGFR2
CM001735_39919359_39920093	1.52223	0.149982	9.9866	0.00157683	0.0463448	FGFR2
CM001731_40410121_40410964	1.37479	0.386734	12.5363	0.000399124	0.0186744	FHIT
CM001720_9138672_9141517	-0.870099	2.35325	20.551	5.81e-06	0.000916204	FHL2
CM001726_64058351_64059710	0.779748	1.20012	10.1524	0.00144115	0.0437502	FICD
CM001728_34078742_34079257	1.24361	0.137279	11.1686	0.000831925	0.0306726	FLCN
CM001731_43047019_43047436	-1.84311	-0.454945	10.2586	0.00136047	0.042032	FLNB
CM001728_44023100_44023833	-1.28216	0.285526	14.0164	0.000181225	0.0107917	FMNL1
CM001714_29142322_29144972	0.684282	2.295	10.9089	0.000957016	0.0336637	FMNL3
CM001720_98755665_98756682	1.07667	0.471139	10.208	0.00139832	0.0428552	FNBP1
CM001724_73792135_73793023	2.24689	0.621945	39.9453	2.61e-10	2.75e-07	FNBP4
CM001717_22521521_22522816	1.6758	0.432405	25.4106	4.63e-07	0.000136037	FOCAD
CM001717_22553295_22554942	1.28364	0.937454	16.937	3.86e-05	0.00375447	FOCAD
CM001728_49164427_49165057	1.09744	0.195093	9.83099	0.00171596	0.0489551	FOXK2
CM001720_30187331_30188172	1.06464	0.380628	10.1506	0.00144256	0.0437732	FOXN2
CM001719_96862511_96863371	1.6619	0.481259	24.7737	6.45e-07	0.000174481	FOXN3
CM001719_96967056_96972429	0.778869	3.10324	19.4009	1.06e-05	0.00145383	FOXN3
CM001719_96837483_96840327	0.80537	2.38057	16.995	3.75e-05	0.00367562	FOXN3
CM001719_97032486_97033623	1.06128	0.909403	11.8345	0.000581424	0.023895	FOXN3
CM001719_96865679_96870253	0.633563	3.07002	10.3749	0.00127738	0.0403794	FOXN3
CM001719_96906538_96907529	1.14984	0.524555	9.78764	0.00175689	0.049655	FOXN3
CM001732_15030547_15031462	1.37494	0.729105	22.5751	2.02e-06	0.000412	FOXP4
CM001714_72451311_72452535	0.961118	1.10286	11.9725	0.000539924	0.0227526	FOXRED2
CM001726_14036701_14037789	-0.822331	1.02643	11.2393	0.000800851	0.0298749	FREM3
CM001721_26673314_26674457	0.949739	0.941231	10.3431	0.00129956	0.0408601	FRY
CM001721_26499328_26500162	0.957597	0.424124	9.80278	0.00174249	0.0494137	FRY
CM001721_26718171_26719075	0.986031	0.588051	9.80071	0.00174445	0.0494485	FRY
CM001723_80271424_80272414	0.989363	0.598347	11.1029	0.000861946	0.0313447	FSBP
CM001716_41200373_41202250	1.25665	1.38919	16.9435	3.85e-05	0.00374736	FSTL4
CM001716_41288577_41289949	1.55807	0.831649	14.4857	0.000141226	0.00904771	FSTL4
CM001727_21758208_21758810	1.34232	0.209526	15.3994	8.7e-05	0.00654717	FTO
CM001727_21590698_21591458	1.12365	0.591932	10.2074	0.00139878	0.0428598	FTO
CM001736_27860206_27860716	1.9819	-0.106262	14.0502	0.000177992	0.0106841	FUT10
CM001719_73675031_73675731	1.55155	-0.00440506	12.1962	0.000478862	0.0211298	FUT8
CM001724_26799116_26799845	1.51816	0.0360317	11.9724	0.000539951	0.0227526	FXYD6
CM001731_53063997_53065344	0.939114	0.906851	12.7565	0.000354769	0.0172468	FYCO1
CM001731_53091277_53093984	-0.635254	2.87267	10.7746	0.00102904	0.0352405	FYCO1
CM001718_25724894_25725940	1.89375	0.687069	29.0046	7.22e-08	3e-05	FYN
CM001718_25851180_25852462	1.67665	0.569841	23.7587	1.09e-06	0.000260909	FYN
CM001718_25729207_25729953	2.57336	-0.105403	21.4833	3.57e-06	0.000631228	FYN
CM001718_25755729_25757307	1.23132	0.891152	17.8165	2.43e-05	0.00267387	FYN
CM001718_25828338_25829346	1.45198	0.441008	17.6678	2.63e-05	0.00284492	FYN
CM001718_25864814_25865870	1.07849	1.03344	13.9998	0.000182826	0.0108617	FYN
CM001718_25844954_25845838	1.40101	0.310425	11.4435	0.000717426	0.0276621	FYN
CM001718_25861124_25861975	1.13165	0.224229	10.7724	0.00103027	0.0352556	FYN
CM001732_27035208_27036002	1.07966	0.457193	12.0253	0.000524831	0.0223404	GABBR1
CM001717_61971314_61972436	1.69024	0.260616	16.5008	4.86e-05	0.00442202	GABBR2
CM001711_24961657_24962927	-2.15809	0.856854	10.7508	0.00104235	0.0355158	GAD1
CM001715_113993993_113994974	-1.07431	1.2867	12.412	0.000426581	0.0194891	GAK
CM001712_116679201_116681980	-0.634507	2.34843	11.1425	0.000843732	0.0309555	GAL3ST2
CM001719_95709820_95710481	1.6777	-0.232615	10.0006	0.00156486	0.0461538	GALC
CM001733_21523468_21524101	1.83808	0.0510669	16.1885	5.73e-05	0.00494369	GALNT1
CM001733_21532063_21532753	1.05361	0.199356	9.78081	0.00176342	0.0497978	GALNT1
CM001716_61975131_61977276	0.970125	1.49146	14.4929	0.000140687	0.00902796	GALNT10
CM001716_61799110_61800051	0.917928	0.77004	10.0817	0.00149745	0.0449029	GALNT10
CM001713_110586319_110587840	1.28419	1.07502	22.0708	2.63e-06	0.000506599	GALNT11
CM001713_110587989_110588657	1.68169	-0.308844	10.0253	0.00154408	0.0457618	GALNT11
CM001710_150681048_150683456	-1.53932	2.25349	45.8173	1.3e-11	2.19e-08	GALNT15
CM001724_39685533_39686939	1.57408	0.741361	25.2839	4.95e-07	0.000143093	GALNT18
CM001724_39706867_39708422	0.887716	1.31534	13.6067	0.000225376	0.0125553	GALNT18
CM001724_39486570_39487267	1.64633	-0.222181	11.8452	0.000578105	0.0238021	GALNT18
CM001724_39457455_39459199	1.05082	1.14576	11.5077	0.000693094	0.0270176	GALNT18
CM001737_1341688_1342608	1.94706	0.402394	26.9001	2.14e-07	7.27e-05	GALNT2
CM001737_1345133_1345974	1.45122	0.287455	17.0948	3.56e-05	0.00352609	GALNT2
CM001737_1348695_1349903	1.09971	0.867535	14.2428	0.000160676	0.00996428	GALNT2
CM001737_1340227_1340998	1.15469	0.375342	12.2169	0.000473579	0.020993	GALNT2
CM001737_1405576_1406567	1.02072	0.453534	9.9651	0.00159535	0.0465944	GALNT2
CM001726_44511933_44513012	-0.792521	1.06077	10.1421	0.00144919	0.0439529	GALNT9
CM001727_7362234_7363563	1.16221	1.37924	23.1744	1.48e-06	0.000328471	GAN
CM001727_7365494_7366355	1.38532	0.527486	19.7036	9.04e-06	0.00128821	GAN
CM001727_7356678_7357846	0.966237	1.45597	11.1608	0.000835455	0.0307607	GAN
CM001727_7384639_7385545	0.96514	0.754741	10.9351	0.000943573	0.0333038	GAN
CM001727_7383613_7384477	1.05213	0.811776	10.0256	0.0015438	0.0457618	GAN
CM001717_7410396_7411043	-2.46847	-0.415869	19.7506	8.82e-06	0.00126761	GATA4
CM001726_62163639_62164510	1.18143	0.531392	12.0857	0.000508091	0.0219172	GCN1L1
CM001720_101405212_101408167	-0.610194	2.63993	12.0368	0.000521599	0.0222808	GFI1B
CM001732_40323185_40325044	0.735807	1.94142	10.7629	0.00103553	0.0353814	GFOD1
CM001732_40316642_40317284	1.20872	0.109736	10.4231	0.00124447	0.0398249	GFOD1
CM001735_34983119_34984388	0.927292	1.25761	13.4671	0.000242783	0.0131873	GFRA1
CM001714_100616630_100618423	1.83195	1.45965	47.6858	5e-12	9.77e-09	GGA1
CM001731_49872836_49874511	1.13475	1.51277	16.1226	5.94e-05	0.00505423	GI2
CM001728_20177007_20177824	1.20134	0.824087	11.5252	0.000686583	0.0268648	GIT1
CM001726_62944774_62945590	1.06941	0.443768	11.6269	0.000650035	0.025924	GIT2
CM001713_13895906_13897042	0.976881	0.872647	12.9779	0.000315185	0.0158505	GLCCI1
CM001719_55133420_55134213	1.41506	0.0269781	11.3604	0.000750272	0.0285044	GLDN
CM001727_1328362_1329945	1.0639	1.30334	19.5713	9.69e-06	0.00135196	GLG1
CM001727_1365287_1366218	1.40104	0.455597	12.9856	0.000313889	0.0158245	GLG1
CM001712_89200286_89201215	1.64411	0.425781	23.0187	1.6e-06	0.00034642	GLIS1
CM001727_23749493_23750347	1.63479	0.419456	23.8885	1.02e-06	0.000247417	GNAO1
CM001727_23755777_23756840	1.45204	0.837884	23.3678	1.34e-06	0.000304568	GNAO1
CM001727_23712049_23713194	1.50486	1.18979	21.7273	3.14e-06	0.000571373	GNAO1
CM001727_23833619_23834451	1.02418	0.792661	12.9814	0.000314594	0.0158423	GNAO1
CM001727_23783633_23784532	1.10847	0.541393	11.6074	0.000656898	0.0261014	GNAO1
CM001727_23731296_23732473	0.784705	1.21956	10.5853	0.0011399	0.0376588	GNAO1
CM001727_23780663_23781039	1.98524	-0.394536	10.3996	0.00126045	0.0400226	GNAO1
CM001727_23717876_23718329	1.83927	-0.299685	9.85755	0.00169136	0.0485153	GNAO1
CM001725_48460191_48461087	1.28769	0.435638	13.7206	0.000212112	0.0120302	GNB1
CM001737_2274324_2276336	0.725131	1.53679	10.2799	0.00134486	0.0417709	GNPAT
CM001711_105665114_105666207	1.0966	0.632875	12.0467	0.000518829	0.0222351	GPBAR1
CM001721_66552863_66553664	1.04164	0.218245	10.0797	0.00149913	0.0449171	GPC6
CM001731_6540651_6541328	1.59442	0.11551	17.4738	2.91e-05	0.00304298	GPD1L
CM001722_51400758_51401819	1.42228	0.236197	10.57	0.00114936	0.0378509	GPDYN
CM001736_6317550_6318117	1.53802	0.0110826	11.049	0.000887369	0.0320075	GPM6A
CM001739_117966852_117968656	1.31788	0.946777	17.7743	2.49e-05	0.00272946	GPM6B
CM001734_17479979_17481408	1.00242	1.93292	14.6352	0.000130456	0.00858398	GPRC5B
CM001727_14811509_14812509	0.89303	1.14535	11.8457	0.000577953	0.0238021	GPT2
CM001724_32448583_32449777	1.26001	0.65336	12.8517	0.000337178	0.0166622	GRAMD1B
CM001724_32409534_32410188	1.59526	-0.161291	10.0055	0.00156074	0.0460728	GRAMD1B
CM001713_3147971_3148691	1.3939	0.0268546	11.7655	0.000603395	0.0246177	GRB10
CM001728_54995420_54996248	1.37995	0.603443	12.3409	0.000443131	0.0199985	GRB2
CM001737_38253559_38254501	1.99459	0.0917271	16.2504	5.55e-05	0.00483428	GRID1
CM001737_38310263_38311623	1.0104	1.33546	14.6762	0.000127649	0.00845708	GRID1
CM001737_38485096_38486065	1.205	0.6872	14.5316	0.00013783	0.00890826	GRID1
CM001737_38401533_38402904	0.958237	1.03752	12.6769	0.000370201	0.0177852	GRID1
CM001737_38568936_38569828	1.17238	0.492327	11.9072	0.000559172	0.0233146	GRID1
CM001737_38497489_38498564	1.23625	0.689455	10.8129	0.00100795	0.0347301	GRID1
CM001737_38565794_38567087	0.743903	1.33909	10.0667	0.00150971	0.0450298	GRID1
CM001724_29805926_29807131	1.14403	0.605031	15.5839	7.89e-05	0.00611662	GRIK4
CM001724_29496767_29497392	2.06278	-0.241981	15.2702	9.32e-05	0.00682401	GRIK4
CM001724_29715321_29716608	1.08141	0.587409	11.5939	0.000661701	0.0262032	GRIK4
CM001732_7843582_7844240	-1.43315	0.182415	16.1689	5.79e-05	0.00497955	GRM4
CM001738_6000445_6001867	-2.6492	3.31425	57.9819	2.65e-14	9.64e-11	GRM5
CM001733_58156424_58158212	-1.03621	1.70865	22.801	1.8e-06	0.000377146	GRP
CM001727_11011567_11012282	1.97188	0.374853	27.8782	1.29e-07	4.95e-05	GSE1
CM001727_11042356_11044733	1.09635	2.09004	17.5935	2.74e-05	0.00291689	GSE1
CM001727_10867207_10870291	0.812995	2.73277	16.1914	5.73e-05	0.00494264	GSE1
CM001727_10883428_10885924	0.689716	2.28807	11.4736	0.000705915	0.0273658	GSE1
CM001727_11052888_11053803	0.959873	0.732987	9.97285	0.00158865	0.0465188	GSE1
CM001717_108721512_108723260	-0.972943	1.22982	10.8758	0.000974274	0.0339775	GSN
CM001725_41858415_41859085	-1.42842	0.163361	16.6034	4.61e-05	0.00425513	H6PD
CM001720_72186325_72187151	1.61787	0.229939	13.406	0.000250824	0.0135202	HADHA
CM001730_18391420_18392529	-0.760572	1.23182	10.5628	0.00115388	0.0379163	HAPLN3
CM001713_25220242_25220719	-1.42689	0.237121	15.7919	7.07e-05	0.00574326	HDAC9
CM001726_61610235_61611098	0.958441	0.680411	10.0105	0.00155648	0.0459872	HECTD4
CM001710_67992291_67993704	-1.08429	1.02182	14.7791	0.000120866	0.0081154	HEG1
CM001710_67931601_67932885	1.26846	0.819341	14.3619	0.00015082	0.00949692	HEG1
CM001728_61937072_61937515	-1.85423	-0.109522	14.5456	0.00013681	0.00886355	HELZ
CM001728_61980551_61981677	0.964344	0.933752	12.0279	0.000524091	0.0223373	HELZ
CM001719_42647455_42648375	0.967419	0.616648	10.8935	0.000965032	0.0337957	HERC1
CM001725_70616423_70618204	1.81582	1.31878	50.2022	1.39e-12	3.11e-09	HHAT
CM001725_70611725_70612708	-1.416	0.610466	19.3789	1.07e-05	0.00146048	HHAT
CM001725_70458282_70459450	1.20666	0.769618	14.4303	0.000145447	0.00924535	HHAT
CM001725_70497380_70498228	1.19614	0.360124	14.1231	0.000171232	0.0103988	HHAT
CM001725_70419709_70421323	0.856395	1.1235	10.8684	0.000978206	0.0340576	HHAT
CM001726_52230064_52231908	1.32563	1.69161	28.6719	8.57e-08	3.46e-05	HIP1R
CM001726_52215437_52220108	0.711225	2.95606	15.2966	9.19e-05	0.0067698	HIP1R
CM001726_52226475_52229919	0.635775	2.58558	10.5706	0.00114901	0.0378486	HIP1R
CM001713_100234101_100236402	1.17038	1.76184	26.0771	3.28e-07	0.000102272	HIPK2
CM001713_100300645_100303481	0.994732	2.15886	21.59	3.38e-06	0.000600197	HIPK2
CM001713_100259781_100262743	1.15802	1.85554	18.0134	2.19e-05	0.00247986	HIPK2
CM001713_100238323_100239508	1.08586	0.967153	15.6069	7.8e-05	0.00609106	HIPK2
CM001713_100294492_100296327	0.968437	1.50483	13.4131	0.000249879	0.0134801	HIPK2
CM001713_100155443_100156878	1.05843	0.740987	12.4118	0.000426638	0.0194891	HIPK2
CM001737_23360078_23361021	1.42884	0.551457	21.9746	2.76e-06	0.000525092	HKDC1
CM001710_146540644_146542313	1.4417	1.08915	21.7367	3.13e-06	0.000569533	HLCS
CM001710_146561187_146562411	1.11799	0.701603	15.7184	7.35e-05	0.00586421	HLCS
CM001710_146543155_146545521	0.867934	1.5302	12.4873	0.000409725	0.0189934	HLCS
CM001728_5088253_5089630	0.838846	1.60609	11.9917	0.000534368	0.0226021	HLF
CM001717_9478578_9479370	1.07489	0.354356	10.7365	0.0010504	0.0357178	HMBOX1
CM001720_99016931_99020426	-1.16134	2.46792	37.795	7.86e-10	7.05e-07	HMCN2
CM001719_6523050_6524866	0.949917	1.88415	17.8988	2.33e-05	0.00259024	HMGCR
CM001719_6510622_6512207	0.998864	1.02721	10.5942	0.00113442	0.037524	HMGCR
CM001730_21087192_21088240	-1.06133	0.965493	18.1881	2e-05	0.00231486	HOMER2
CM001713_66444384_66445286	3.88449	0.248218	51.6773	6.54e-13	1.63e-09	HOXA3
CM001713_66425431_66426337	2.60835	0.0800336	30.5738	3.21e-08	1.58e-05	HOXA3
CM001713_66458747_66459478	2.24159	-0.384832	13.2627	0.000270736	0.0142708	HOXA3
CM001713_66421719_66423378	5.05718	1.09909	160.675	8.06e-37	1.09e-31	HOXA6
CM001728_37104547_37105787	2.67547	1.10229	55.9957	7.26e-14	2.39e-10	HOXB1
CM001714_25264583_25265071	7.81853	-0.487063	49.1253	2.4e-12	5.14e-09	HOXC5
CM001711_20063899_20064574	5.88944	-0.429438	46.1821	1.08e-11	1.88e-08	HOXD3
CM001717_58593236_58594293	-1.00571	1.00798	9.89664	0.00165581	0.047811	HRCT1
CM001724_70086606_70087131	2.25559	-0.491685	12.4802	0.000411291	0.0190463	HSD17B12
CM001727_8055842_8056523	-1.2702	0.883399	18.3083	1.88e-05	0.00221326	HSD17B2
CM001730_63865572_63866488	0.960019	0.778604	10.3654	0.00128396	0.0405494	HSP90AA1
CM001711_130116492_130118755	-0.934462	2.08997	22.6116	1.98e-06	0.000406093	HSPG2
CM001715_112639641_112643847	0.637451	2.6603	11.9253	0.000553762	0.0231464	HTT
CM001710_2908914_2909806	1.10227	0.310769	11.2782	0.000784241	0.0294463	HUNK
CM001732_24489213_24490306	1.01658	1.13525	16.5752	4.68e-05	0.00429518	ICK
CM001728_55264428_55266891	0.706459	2.26631	10.0358	0.00153528	0.0456311	ICT1
CM001714_94986512_94990294	0.815124	2.57718	20.4151	6.23e-06	0.000971227	IFFO1
CM001710_1522063_1523086	1.74279	0.551654	15.4201	8.61e-05	0.00650136	IFNAR1
CM001734_1194285_1197136	0.666578	2.75866	12.2905	0.000455272	0.0203758	IFT140
CM001713_29765110_29766353	1.15273	0.881662	15.5128	8.19e-05	0.00626406	IGF2BP3
CM001718_82404351_82409070	-0.81758	3.20796	23.4926	1.25e-06	0.000289348	IGF2R
CM001734_1371129_1371905	-0.985534	0.696686	11.7147	0.000620098	0.025079	IGFALS
CM001728_39856134_39857039	-1.04842	0.536813	10.0265	0.00154305	0.0457609	IGFBP4
CM001711_104043892_104045198	-1.18521	1.21751	23.5247	1.23e-06	0.000286027	IGFBP-5
CM001711_104040840_104041785	-1.37356	0.403866	16.212	5.66e-05	0.00490811	IGFBP-5
CM001730_6016003_6017511	1.79613	1.0242	37.0103	1.18e-09	9.9e-07	IGF-IR
CM001730_5957375_5958231	2.21269	0.198674	32.3043	1.32e-08	7.59e-06	IGF-IR
CM001730_6001097_6003028	1.35969	1.522	16.3181	5.36e-05	0.0047351	IGF-IR
CM001730_6007401_6008843	1.19931	0.972434	15.2714	9.31e-05	0.00682332	IGF-IR
CM001730_5908518_5910633	0.943899	1.98638	13.6627	0.000218758	0.0123087	IGF-IR
CM001730_5995604_5998235	0.715972	2.4138	11.5694	0.000670456	0.0264334	IGF-IR
CM001730_6025181_6026709	0.98477	1.21812	10.8903	0.000966715	0.0338231	IGF-IR
CM001730_6040911_6042687	0.80913	1.85659	10.703	0.0010696	0.0361505	IGF-IR
CM001725_77305448_77306623	-0.763102	1.435	11.2754	0.000785419	0.0294823	IGFN1
CM001725_77304621_77305330	-1.7043	-0.368556	10.0212	0.00154747	0.0458315	IGFN1
CM001711_133585736_133589264	-0.784763	2.65218	16.7492	4.27e-05	0.00402382	IGSF21
CM001711_133557360_133558422	1.15672	0.546998	9.91114	0.00164282	0.0475785	IGSF21
CM001712_24626971_24628003	0.909637	0.858418	11.025	0.000898921	0.0322948	IGSF3
CM001712_9002260_9006011	0.627916	2.6245	10.8066	0.0010114	0.0348046	IGSF8
CM001738_31963175_31965267	0.734726	1.81984	10.9691	0.000926424	0.0329401	IGSF9B
CM001713_3540984_3541714	1.63102	0.0627005	15.0956	0.000102199	0.00723703	IKZF1
CM001711_127960194_127961177	-1.13319	0.344931	10.767	0.00103323	0.0353336	IL22RA1
CM001716_11666017_11668360	0.877117	1.57442	11.2462	0.000797844	0.0298253	ILF3
CM001730_66148147_66150298	0.77138	1.85741	13.0456	0.000303998	0.0154823	INF2
CM001730_66142279_66142873	1.45715	0.0403224	12.7185	0.000362057	0.0175189	INF2
CM001713_113131689_113133182	1.41682	1.46635	33.5233	7.04e-09	4.54e-06	INSIG1
CM001713_113141961_113143015	1.37607	0.591705	20.2993	6.62e-06	0.0010153	INSIG1
CM001713_113133768_113141726	0.671683	4.02392	14.6568	0.000128967	0.00851822	INSIG1
CM001717_63595608_63596456	-1.40118	0.192701	16.2867	5.44e-05	0.00477658	INVS
CM001731_50225762_50226949	1.16397	1.20785	16.64	4.52e-05	0.00419668	IP6K1
CM001731_50234142_50234832	1.41226	0.182843	15.787	7.09e-05	0.00574777	IP6K1
CM001712_98533622_98535460	1.10601	1.45605	23.926	1e-06	0.000244744	IPO13
CM001712_112193629_112194794	-1.03117	0.56153	11.17	0.000831315	0.030667	IQCA1
CM001712_112104794_112106666	-0.855264	1.8449	10.4148	0.00125009	0.0399035	IQCA1
CM001712_112175178_112176285	-1.01177	0.818503	10.0491	0.00152423	0.0453326	IQCA1
CM001714_98245630_98246289	-1.17936	0.206064	10.4399	0.00123322	0.0396094	IQSEC3
CM001736_13795085_13795597	1.77928	-0.23487	11.9046	0.000559947	0.0233376	IRF2
CM001732_49204474_49205337	-1.01046	0.929555	13.9214	0.000190614	0.0111711	IRF4
CM001730_32203960_32205521	-1.41754	2.00301	38.5834	5.25e-10	4.88e-07	ISLR
CM001722_61824479_61826201	1.05081	1.96335	23.7262	1.11e-06	0.00026442	ITCH
CM001719_14895760_14896992	-0.924703	1.05124	12.3039	0.000452012	0.0202608	ITGA11
CM001731_10798922_10799823	1.10674	0.459916	10.5443	0.00116548	0.0381419	ITGA9
CM001710_67694927_67697101	1.85927	1.61658	53.7415	2.29e-13	7e-10	ITGB5
CM001710_67703403_67705512	1.0097	1.84084	23.5576	1.21e-06	0.000284121	ITGB5
CM001710_67712776_67714855	1.0908	1.39478	18.2301	1.96e-05	0.00228007	ITGB5
CM001710_67728695_67731200	0.85335	2.05947	15.4758	8.36e-05	0.00636618	ITGB5
CM001710_67697376_67699060	0.841534	1.46251	10.7231	0.00105808	0.0358885	ITGB5
CM001713_26882702_26883386	2.32116	-0.238831	10.8973	0.000963064	0.033778	ITGB8
CM001730_54592155_54593964	1.01353	1.43016	16.0511	6.17e-05	0.00519288	ITPK1
CM001725_27485968_27486941	1.20646	0.612755	13.5286	0.000234956	0.0129075	ITPKB
CM001731_21442542_21443341	1.03006	0.570088	11.5641	0.00067238	0.0264833	ITPR1
CM001714_80790362_80791245	1.06285	0.403256	11.3529	0.000753303	0.0285954	ITPR2
CM001710_1043777_1044435	1.3103	0.0895186	11.8079	0.000589804	0.0241657	ITSN1
CM001711_5057304_5058143	1.34959	0.233967	15.9932	6.36e-05	0.00528804	IWS1
CM001727_54825219_54826075	1.39106	0.71963	18.2252	1.96e-05	0.00228323	IZUMO2
CM001722_3411941_3412735	2.14628	0.268054	37.8925	7.48e-10	6.76e-07	JAG1
CM001722_3407711_3409142	1.41531	1.05569	20.9828	4.63e-06	0.000770033	JAG1
CM001722_3400188_3400703	2.29547	-0.563143	11.1854	0.000824449	0.0305106	JAG1
CM001730_66500953_66502240	-0.922978	0.821942	11.8563	0.000574653	0.0237325	JAG2
CM001710_10026574_10027386	1.28652	0.173273	11.7182	0.000618929	0.0250392	JAM2
CM001732_38706864_38707797	2.03468	0.542985	36.7411	1.35e-09	1.11e-06	JARID2
CM001732_38821264_38822800	1.39887	1.41636	32.2803	1.33e-08	7.62e-06	JARID2
CM001732_38863612_38864416	1.85979	0.661997	23.8042	1.07e-06	0.000255728	JARID2
CM001732_38773785_38775117	1.30182	1.00079	19.5387	9.86e-06	0.0013705	JARID2
CM001732_38743895_38744966	1.34339	0.539722	19.3992	1.06e-05	0.00145383	JARID2
CM001732_38667353_38668746	1.00616	1.52761	16.2552	5.54e-05	0.00483224	JARID2
CM001732_38768199_38768651	2.41939	-0.489056	15.992	6.36e-05	0.00528804	JARID2
CM001732_38726261_38727170	1.48698	0.442378	15.361	8.88e-05	0.00662622	JARID2
CM001732_38719049_38719769	1.48455	0.36841	11.6531	0.000640961	0.0256305	JARID2
CM001732_38766934_38767577	1.347	0.178911	10.8576	0.000983924	0.0341731	JARID2
CM001732_38669078_38670902	0.751706	2.22575	10.8108	0.0010091	0.0347568	JARID2
CM001732_38646402_38647149	1.06314	0.548987	10.0313	0.00153905	0.0456928	JARID2
CM001723_48111350_48112329	1.17272	0.685408	16.0437	6.19e-05	0.00520684	JPH1
CM001723_48069852_48071207	0.867212	1.28977	10.5117	0.00118624	0.0385658	JPH1
CM001716_12109646_12110450	-1.3257	0.0288712	12.2926	0.000454746	0.0203658	KANK2
CM001720_2760960_2761953	1.87891	0.374714	26.3007	2.92e-07	9.33e-05	KANSL3
CM001710_154738497_154743117	0.996855	2.73771	28.3267	1.02e-07	4.05e-05	KAT2B
CM001710_154793054_154795161	1.1185	1.71306	25.5169	4.39e-07	0.000130168	KAT2B
CM001710_154744456_154745864	0.956297	1.06419	12.3931	0.000430922	0.0196027	KAT2B
CM001710_154768235_154769604	0.835522	1.37396	11.3921	0.000737578	0.0282092	KAT2B
CM001710_154810090_154811701	0.688694	1.67203	10.6503	0.00110055	0.03681	KAT2B
CM001736_35426878_35428436	1.46307	1.22776	32.9482	9.46e-09	5.64e-06	KAT6A
CM001736_35363434_35364220	1.54588	0.16549	16.0132	6.29e-05	0.00526177	KAT6A
CM001736_35452667_35453385	1.47629	0.0954148	14.0236	0.000180532	0.0107694	KAT6A
CM001725_50031836_50032451	1.55872	-0.0941209	11.2307	0.000804542	0.0299739	KAZN
CM001731_57095775_57096367	-3.06517	0.284762	53.585	2.48e-13	7.25e-10	KBTBD12
CM001710_109371771_109373163	-0.854838	1.34635	12.4706	0.000413405	0.0190983	KCNAB1
CM001713_82206243_82207788	0.867724	1.68466	14.1494	0.000168851	0.0102866	KCND2
CM001713_82327009_82327876	1.24434	0.300796	11.8629	0.000572648	0.0236787	KCND2
CM001712_29213655_29214701	1.84807	0.453077	27.91	1.27e-07	4.89e-05	KCND3
CM001711_110607021_110608172	-1.67178	0.717983	29.1515	6.69e-08	2.82e-05	KCNE4
CM001710_154099817_154101340	1.06062	1.2628	18.2242	1.96e-05	0.00228323	KCNH8
CM001710_153844639_153845528	1.04067	0.396514	11.6143	0.000654461	0.0260466	KCNH8
CM001729_2361163_2362165	1.25032	0.549635	15.7474	7.24e-05	0.00581691	KCNIP1
CM001729_2396987_2397701	-1.31018	0.253246	13.8215	0.000201022	0.0115668	KCNIP1
CM001729_2601263_2602336	0.963104	0.666079	10.2754	0.00134816	0.041803	KCNIP1
CM001712_9036510_9037846	1.3513	1.16014	24.8979	6.04e-07	0.000167609	KCNJ10
CM001719_95936201_95937568	-1.01612	1.29085	13.2702	0.000269655	0.0142335	KCNK10
CM001719_95962133_95962822	2.1827	-0.269396	12.7345	0.000358963	0.0174005	KCNK10
CM001712_14863060_14863759	1.71951	-0.135106	12.4138	0.000426166	0.0194891	KCNN3
CM001712_14929111_14929849	-1.66763	0.134774	12.1591	0.000488493	0.0213826	KCNN3
CM001712_14916738_14917510	1.46912	0.0587309	11.2843	0.000781647	0.0293734	KCNN3
CM001738_46602898_46604167	1.19178	1.16078	20.2701	6.72e-06	0.0010262	KCNQ1
CM001738_46705815_46710068	0.709676	3.00373	15.4482	8.48e-05	0.0064415	KCNQ1
CM001736_30799646_30800933	-0.722352	1.67749	10.0155	0.00155226	0.0459354	KCNU1
CM001733_30502375_30503488	1.2032	1.06333	16.8811	3.98e-05	0.00383059	KCTD1
CM001728_55234965_55236765	0.990964	1.53385	14.5697	0.00013507	0.0087804	KCTD2
CM001720_47880317_47880911	1.72599	-0.307068	10.5399	0.00116827	0.0381749	KDM3A
CM001716_15601324_15605475	0.800099	2.67173	19.4133	1.05e-05	0.00144613	KDM4B
CM001716_15629799_15636135	0.791882	3.17509	18.9065	1.37e-05	0.00175433	KDM4B
CM001716_15555303_15559311	0.797488	2.67213	16.5606	4.71e-05	0.00432256	KDM4B
CM001716_15581101_15584221	0.76693	2.05789	11.8723	0.00056975	0.0235915	KDM4B
CM001716_15598080_15599076	0.955613	0.741438	10.6503	0.00110053	0.03681	KDM4B
CM001716_15589979_15593776	0.578075	2.69273	10.321	0.00131527	0.0412001	KDM4B
CM001716_15574441_15576025	0.867111	1.2923	10.29	0.00133756	0.0416949	KDM4B
CM001716_15578862_15579435	1.98515	-0.285814	10.2617	0.00135819	0.0420074	KDM4B
CM001716_15548182_15549534	0.830926	1.26832	9.87272	0.00167747	0.0482399	KDM4B
CM001732_821226_822046	-1.0848	0.302517	10.8325	0.000997343	0.0345058	KHDRBS2
CM001723_17093239_17094070	2.26733	0.128387	34.4697	4.33e-09	3.04e-06	KHDRBS3
CM001723_17072466_17073240	2.13696	0.232963	31.005	2.57e-08	1.31e-05	KHDRBS3
CM001723_17115437_17117034	0.878672	1.70225	16.1744	5.78e-05	0.0049713	KHDRBS3
CM001723_17039067_17039968	1.21362	0.505212	12.7115	0.000363408	0.0175746	KHDRBS3
CM001721_14328880_14329696	1.61069	0.325864	13.2437	0.0002735	0.0143633	KIAA0226L
CM001719_77498144_77499205	1.17983	0.852739	14.9701	0.000109228	0.00756393	KIAA0247
CM001718_11039499_11040554	1.17334	0.727124	16.5296	4.79e-05	0.00437895	KIAA0408
CM001734_25374315_25377326	0.798466	2.48074	20.346	6.46e-06	0.00099759	KIAA0556
CM001734_25364715_25365002	-1.80113	-0.220568	14.0474	0.000178259	0.0106906	KIAA0556
CM001734_25272875_25273571	1.37509	0.67628	13.9951	0.000183286	0.0108711	KIAA0556
CM001734_25213178_25214372	-1.0164	0.97933	11.3531	0.000753239	0.0285954	KIAA0556
CM001714_106408669_106409865	0.930383	1.14633	13.0931	0.000296387	0.0152038	KIAA0930
CM001729_67153390_67153957	-2.46333	-0.180517	19.4687	1.02e-05	0.00141191	KIAA0947
CM001729_67137775_67139293	1.06336	1.48858	15.3788	8.8e-05	0.00658589	KIAA0947
CM001713_101977431_101978444	1.42232	0.775959	17.3275	3.15e-05	0.00321659	KIAA1147
CM001719_4815239_4816608	1.04486	1.18541	18.0617	2.14e-05	0.0024361	KIAA1191
CM001717_37741142_37741888	1.29092	0.0731412	10.6977	0.00107267	0.0361831	KIAA1432
CM001733_60347475_60348341	1.46807	0.337675	15.5088	8.21e-05	0.00627364	KIAA1468
CM001733_60356185_60357698	0.97904	1.37547	15.1143	0.000101192	0.00718839	KIAA1468
CM001726_64869490_64870896	1.24524	1.26564	18.6477	1.57e-05	0.00193857	KIAA1671
CM001726_64927165_64928528	0.981695	0.901961	13.5771	0.000228962	0.0126764	KIAA1671
CM001726_64889000_64889790	1.41975	0.197414	13.301	0.000265258	0.0141009	KIAA1671
CM001719_84408848_84410887	0.970658	1.87813	11.4932	0.000698514	0.0271823	KIAA1737
CM001719_84411858_84412774	1.10448	0.51441	11.1899	0.000822435	0.0304896	KIAA1737
CM001720_87351430_87352625	0.910578	1.14276	12.2173	0.00047348	0.020993	KIDINS220
CM001732_36779050_36779860	1.54029	0.563334	21.772	3.07e-06	0.000564024	KIF13A
CM001717_9242814_9243712	1.15874	0.341707	10.547	0.00116376	0.0381295	KIF13B
CM001722_9521473_9522258	1.08672	0.438687	10.8237	0.00100207	0.0346338	KIF16B
CM001722_9707721_9709508	0.740381	1.44315	10.1955	0.00140785	0.0430593	KIF16B
CM001728_55891664_55892422	1.21362	0.28601	14.0252	0.000180381	0.0107694	KIF19
CM001725_40883456_40884796	1.08599	1.5507	22.6147	1.98e-06	0.000406093	KIF1B
CM001725_77155360_77159929	1.245	3.07339	47.1059	6.73e-12	1.26e-08	KIF21B
CM001725_29374167_29375634	-1.1626	1.53881	13.49	0.000239837	0.0130797	KIF26B
CM001727_25160431_25160950	1.45427	0.188243	17.5684	2.77e-05	0.00294951	KIFC3
CM001732_16286166_16286849	-1.38454	0.489695	17.6359	2.67e-05	0.00286953	KLC4
CM001711_94700861_94702332	0.832307	1.39542	10.8901	0.000966819	0.0338231	KLF7
CM001728_41179955_41181503	0.730549	1.65073	9.85596	0.00169283	0.0485263	KLHL10
CM001730_14668511_14669925	0.972693	1.5426	15.2506	9.41e-05	0.00686142	KLHL25
CM001730_14656564_14662164	0.674438	3.44811	11.696	0.000626341	0.0252104	KLHL25
CM001720_74160447_74161221	1.24582	0.148816	10.9911	0.000915513	0.0326729	KLHL29
CM001727_55415578_55416185	-1.27332	0.255535	14.2699	0.000158379	0.00984447	KLK7
CM001726_67985880_67988385	1.62496	1.95579	50.502	1.19e-12	2.77e-09	KREMEN1
CM001728_40155285_40156023	-1.59091	0.51067	12.5445	0.000397383	0.0186209	KRT27
CM001728_40816717_40817605	-0.921853	1.00619	10.2951	0.00133383	0.0416268	KRT35
CM001728_18557292_18558252	1.243	0.775467	18.2673	1.92e-05	0.00224962	KSR1
CM001726_56924592_56925306	-2.09134	0.159254	14.3139	0.000154715	0.00966575	KSR2
CM001720_99635248_99640511	-0.930381	3.22786	30.6411	3.1e-08	1.54e-05	LAMC3
CM001711_121990762_121991715	-1.1406	0.191662	10.6336	0.00111054	0.0369974	LAPTM5
CM001714_69809681_69810436	1.26311	0.196513	9.99407	0.00157045	0.0462481	LARGE
CM001734_33164977_33165533	-1.27228	0.044247	10.3806	0.00127345	0.0403212	LAT2
CM001721_14154870_14155954	-1.26271	0.688527	19.9709	7.86e-06	0.0011644	LCP1
CM001729_2192484_2194139	1.02318	1.25129	13.8065	0.000202636	0.0116229	LCP2
CM001715_109051149_109052209	1.46238	0.298903	16.9335	3.87e-05	0.00375573	LDB2
CM001715_108842689_108843430	1.81911	-0.0553045	14.6016	0.000132805	0.00868486	LDB2
CM001724_63123737_63124662	1.68507	0.406213	26.9359	2.1e-07	7.23e-05	LDLRAD3
CM001724_63324097_63325034	1.58773	0.596192	21.8526	2.94e-06	0.000549268	LDLRAD3
CM001724_63239402_63240233	1.7248	0.302204	21.8017	3.02e-06	0.000560419	LDLRAD3
CM001724_63249244_63250693	1.45122	0.545955	20.2445	6.81e-06	0.00103534	LDLRAD3
CM001724_63205898_63209042	0.80177	2.26103	16.6345	4.53e-05	0.00420312	LDLRAD3
CM001724_63135696_63137026	0.944369	1.21908	12.603	0.000385133	0.0182835	LDLRAD3
CM001724_63212003_63213024	1.10647	0.539064	11.0893	0.000868288	0.0315133	LDLRAD3
CM001724_63147421_63148893	0.962345	1.03927	10.668	0.00109002	0.0365578	LDLRAD3
CM001717_67695631_67697542	0.823763	2.05301	17.7604	2.51e-05	0.00274276	LGI3
CM001714_932664_933621	1.06734	0.696131	11.9798	0.00053781	0.0227121	LGR5
CM001719_9347686_9348432	2.4223	-0.205161	15.753	7.22e-05	0.00580296	LHFPL2
CM001713_43654172_43655556	0.89781	1.28486	12.1395	0.000493654	0.0215316	LHFPL3
CM001720_91720318_91721630	1.25835	0.779328	12.0361	0.000521812	0.0222808	LHX6
CM001728_14420667_14421765	1.16915	0.877698	18.3392	1.85e-05	0.00218142	LIG3
CM001715_58585649_58586629	1.37008	0.446854	15.5999	7.83e-05	0.00610294	LIMCH1
CM001731_53400390_53401315	1.2513	0.605466	17.2313	3.31e-05	0.00333307	LIMD1
CM001731_53372620_53374393	0.846976	1.61907	12.5091	0.000404971	0.0188508	LIMD1
CM001734_10293317_10293991	1.01911	0.66496	11.6725	0.000634305	0.0254549	LITAF
CM001728_33564281_33564943	1.14727	0.428632	9.92042	0.00163455	0.0473951	LLGL1
CM001734_713456_714652	1.23174	1.38618	25.8845	3.62e-07	0.000111015	LMF1
CM001734_714760_715837	0.923313	1.15584	10.7043	0.00106889	0.0361478	LMF1
CM001713_9598997_9599970	-1.35673	0.668812	18.5876	1.62e-05	0.00198073	LOC100860940
CM001727_2255487_2257349	0.882957	1.70194	15.9694	6.44e-05	0.00533518	LOC100861246
CM001720_90977578_90978056	-1.74643	-0.302761	10.7171	0.0010615	0.0359683	LOC102168270
CM001710_2366189_2368383	1.00313	1.74018	18.8874	1.39e-05	0.00176576	LOC102168484
CM001736_1147814_1149662	0.860893	2.15634	13.512	0.000237043	0.0129746	LOC102168603
CM001721_31994858_31997009	0.851825	2.05699	16.909	3.92e-05	0.00379629	LOC102168739
CM001728_44304121_44304992	1.10898	0.619471	11.0394	0.000891962	0.0321388	LOC102168861
CM001720_102662923_102664250	-0.887112	0.962838	10.1776	0.00142156	0.0433703	LOC102168916
CM001734_40445539_40448235	-0.714374	2.49585	11.3089	0.000771372	0.0290928	LOC102169725
CM001728_60377090_60377858	-1.84569	0.471629	21.0612	4.45e-06	0.000749224	LOC102169796
CM001728_60364581_60365104	-1.57167	0.0596167	17.3511	3.11e-05	0.00319058	LOC102169796
CM001738_44963395_44964213	-1.2805	0.587524	17.1	3.55e-05	0.00351902	LOC102170206
CM001730_63849936_63851537	-0.823829	1.94065	12.5671	0.000392588	0.018498	LOC102170558
CM001713_109078425_109079224	2.56479	-0.267564	20.8961	4.85e-06	0.000797831	LOC102170666
CM001738_45842203_45847034	-0.710636	3.23407	18.2319	1.96e-05	0.00227982	LOC102171308
CM001738_45709282_45709803	-1.35676	0.204817	15.6798	7.5e-05	0.00593294	LOC102171308
CM001738_45774408_45775438	1.07972	0.87959	14.1804	0.000166093	0.0101785	LOC102171308
CM001738_45853046_45860938	-0.541665	4.30157	11.294	0.000777584	0.0292701	LOC102171308
CM001738_45690219_45692137	-0.619351	2.39174	10.9693	0.00092633	0.0329401	LOC102171308
CM001716_691733_692865	0.959274	0.854759	12.8286	0.000341358	0.016772	LOC102171417
CM001725_74179632_74180496	1.43914	0.413927	16.7419	4.28e-05	0.00403268	LOC102171637
CM001725_74299603_74300286	1.49393	0.112037	11.3769	0.000743622	0.0283316	LOC102171637
CM001725_74153544_74154633	0.829169	1.11521	10.3714	0.00127985	0.0404479	LOC102171637
CM001726_44228696_44229432	1.52504	0.0128769	10.2147	0.00139328	0.0427301	LOC102171639
CM001710_142140366_142142442	-0.831324	1.87218	13.8498	0.00019802	0.0114429	LOC102171929
CM001721_59968557_59970336	1.11719	1.87073	15.1995	9.67e-05	0.00700066	LOC102171990
CM001722_62647732_62648657	1.67081	0.428417	24.2782	8.34e-07	0.000212793	LOC102172278
CM001736_23209792_23210595	1.31031	0.721725	20.1729	7.07e-06	0.00107001	LOC102172788
CM001736_23178635_23179347	1.60048	0.261361	16.1076	5.98e-05	0.00508791	LOC102172788
CM001736_23206213_23206944	1.11651	0.530252	12.5051	0.000405852	0.0188626	LOC102172788
CM001738_46296546_46297205	-1.35884	0.281301	15.4168	8.62e-05	0.00650891	LOC102172875
CM001738_46287030_46288690	-0.911972	1.5366	13.0065	0.000310416	0.0157141	LOC102172875
CM001735_42916890_42921051	0.984323	3.11718	20.3981	6.29e-06	0.000975265	LOC102173064
CM001735_42912439_42915282	0.729946	2.48085	15.7709	7.15e-05	0.00576979	LOC102173064
CM001735_42921985_42923107	0.970649	0.902349	11.3495	0.000754677	0.0286395	LOC102173064
CM001725_3099092_3099998	1.06829	0.320492	11.4075	0.000731465	0.0280828	LOC102173110
CM001714_107525043_107528686	-0.562145	2.68867	10.4152	0.00124981	0.0399035	LOC102173451
CM001714_104676814_104680024	-1.21028	2.56387	39.9752	2.57e-10	2.73e-07	LOC102173645
CM001723_88207913_88208928	1.26499	0.736471	19.5132	9.99e-06	0.00138372	LOC102174135
CM001723_88323525_88324452	1.33831	0.447336	14.2371	0.000161159	0.00997587	LOC102174135
CM001723_88582639_88583298	1.97504	-0.173727	12.1699	0.000485666	0.0213309	LOC102174135
CM001739_41059458_41060463	1.50782	0.186086	11.7919	0.000594899	0.0243546	LOC102174371
CM001718_87924968_87927752	0.957222	2.16066	20.6768	5.44e-06	0.00086819	LOC102174742
CM001712_99541004_99542046	1.2796	0.883326	21.9103	2.86e-06	0.000539974	LOC102174800
CM001713_47675293_47676713	1.20253	1.5158	21.7023	3.18e-06	0.000575313	LOC102175459
CM001710_62400795_62401739	1.26854	0.372752	14.4311	0.000145384	0.00924535	LOC102175521
CM001728_56820862_56821716	0.910088	0.765688	9.92669	0.00162899	0.0472899	LOC102176458
CM001729_31328002_31330272	0.696364	2.25328	9.87458	0.00167578	0.0482119	LOC102177002
CM001718_78044553_78045645	2.24372	0.289162	37.1123	1.12e-09	9.45e-07	LOC102177342
CM001722_63215077_63215739	-1.3655	0.0775733	14.9727	0.000109077	0.00755732	LOC102177352
CM001728_55481458_55482675	1.17633	1.3588	16.9008	3.94e-05	0.00380195	LOC102177376
CM001732_25795043_25796407	-1.25315	1.37588	17.6057	2.72e-05	0.00290439	LOC102177484
CM001711_4247977_4251781	0.75463	2.69446	15.663	7.57e-05	0.00597453	LOC102177666
CM001731_12240800_12242750	0.836378	1.76439	13.9984	0.000182966	0.0108617	LOC102177669
CM001728_52269943_52271756	-0.842171	1.72517	13.9528	0.000187454	0.0110529	LOC102177834
CM001738_47497090_47501331	-0.747424	3.30961	15.5341	8.1e-05	0.00620769	LOC102177873
CM001722_63718811_63721056	-0.951958	1.97513	21.0551	4.46e-06	0.000749837	LOC102178087
CM001722_63721237_63722095	-1.31326	0.724351	19.5553	9.77e-06	0.00136194	LOC102178087
CM001726_70463409_70465147	-1.07901	1.30263	16.7518	4.26e-05	0.0040231	LOC102178098
CM001730_61623617_61624313	-1.89543	0.311758	20.6198	5.6e-06	0.000889953	LOC102178217
CM001730_61611591_61612261	-1.44667	0.173061	13.0954	0.000296021	0.0151908	LOC102178217
CM001727_13923229_13925103	1.36002	1.65622	27.2798	1.76e-07	6.33e-05	LOC102178385
CM001727_13866215_13868826	0.733356	2.14702	14.4287	0.00014557	0.00924884	LOC102178385
CM001738_47681156_47683642	0.937959	2.18797	15.996	6.35e-05	0.00528423	LOC102178433
CM001734_1000941_1003921	-0.670936	2.62871	11.3288	0.000763144	0.0288795	LOC102178685
CM001722_78763655_78764526	1.53215	0.515376	16.0742	6.09e-05	0.00514605	LOC102178921
CM001715_95043457_95044394	-1.57641	-0.0304796	9.98666	0.00157679	0.0463448	LOC102178994
CM001720_104402846_104404849	-1.40187	1.75739	40.3932	2.08e-10	2.28e-07	LOC102179958
CM001735_32025432_32027045	1.14981	1.26812	19.9888	7.79e-06	0.0011561	LOC102180102
CM001735_32024318_32024961	1.44684	0.216922	16.605	4.6e-05	0.00425433	LOC102180102
CM001735_32067004_32067736	1.18816	0.340437	14.0374	0.000179213	0.0107252	LOC102180102
CM001735_32072043_32073554	0.975226	1.41317	13.8365	0.000199429	0.0114947	LOC102180102
CM001735_31999091_32000083	1.08157	0.781765	12.5815	0.000389592	0.0184084	LOC102180102
CM001730_62516651_62519486	-0.749153	2.43425	16.4392	5.02e-05	0.00454038	LOC102180161
CM001726_70234478_70236098	-0.870277	2.07316	12.4666	0.000414287	0.0191193	LOC102180247
CM001730_17899476_17900663	-1.08777	1.27654	16.7687	4.22e-05	0.00400993	LOC102180540
CM001738_48237017_48239911	-0.684323	3.12924	18.1792	2.01e-05	0.00231781	LOC102180655
CM001727_50119157_50120111	-0.798983	1.21359	10.6227	0.00111708	0.037096	LOC102180695
CM001738_16387328_16387732	-2.07513	0.00378663	18.8305	1.43e-05	0.00179972	LOC102181101
CM001716_48258373_48259114	2.12853	0.0153391	24.7992	6.36e-07	0.000173556	LOC102181119
CM001729_5827188_5827875	1.38191	0.0310436	10.9043	0.0009594	0.0337337	LOC102181163
CM001722_17048159_17049478	0.760963	1.26765	9.87788	0.00167277	0.048146	LOC102181314
CM001726_63114370_63115827	0.740944	1.53663	10.4147	0.00125019	0.0399035	LOC102181416
CM001726_63125924_63127054	0.84298	1.00743	10.1141	0.00147136	0.0444104	LOC102181416
CM001721_74466166_74467013	-1.76353	0.601582	22.8567	1.75e-06	0.000368669	LOC102181510
CM001731_16085492_16086227	1.60122	0.199893	20.9891	4.62e-06	0.000768476	LOC102181545
CM001716_7002429_7003036	-1.84224	-0.300684	12.507	0.000405423	0.0188588	LOC102181586
CM001722_17135133_17135815	1.4126	-0.0633862	10.1916	0.00141085	0.0431215	LOC102181609
CM001735_49339321_49340310	-1.15664	0.831758	16.403	5.12e-05	0.00459699	LOC102181650
CM001732_48271558_48272482	1.21074	0.931627	16.3342	5.31e-05	0.00470732	LOC102181740
CM001732_48318348_48320849	0.736581	2.38481	13.8676	0.000196153	0.0113838	LOC102181740
CM001717_109095724_109096844	-1.60288	1.03056	37.4981	9.15e-10	8.06e-07	LOC102181868
CM001735_49420591_49421359	-1.42053	0.349331	12.2634	0.000461935	0.0205845	LOC102181924
CM001713_110631446_110632763	1.54124	0.729938	29.2035	6.52e-08	2.76e-05	LOC102181925
CM001713_110617927_110620125	0.934425	1.87231	15.5283	8.13e-05	0.00622335	LOC102181925
CM001713_110774819_110775895	1.42262	0.44104	15.1087	0.000101496	0.0071986	LOC102181925
CM001713_110693950_110694957	1.19434	0.788173	14.6495	0.000129466	0.00853133	LOC102181925
CM001713_110635909_110637467	1.03577	1.27407	11.9735	0.000539629	0.0227526	LOC102181925
CM001713_110777615_110778423	1.34009	0.103298	11.0936	0.000866244	0.031456	LOC102181925
CM001735_49660043_49661373	-0.985163	1.78203	19.6243	9.43e-06	0.00132455	LOC102182194
CM001735_49568330_49569131	-1.11376	0.610583	9.91627	0.00163824	0.0474664	LOC102182194
CM001721_18338124_18339017	1.22023	0.692126	16.3694	5.21e-05	0.00465127	LOC102182418
CM001712_12175003_12175536	-0.804231	1.50971	11.4618	0.000710408	0.0274937	LOC102182460
CM001735_49862428_49863187	-1.15466	0.49482	12.7993	0.000346757	0.0169538	LOC102182756
CM001724_72216299_72218881	0.668726	2.24429	10.1577	0.00143702	0.0436568	LOC102183347
CM001714_110939009_110941147	0.68535	2.07666	10.4073	0.00125521	0.0399608	LOC102183674
CM001728_50503604_50505979	1.00409	2.289	21.687	3.21e-06	0.000578241	LOC102184092
CM001730_14374140_14374945	2.00902	0.187803	26.5745	2.54e-07	8.28e-05	LOC102184558
CM001726_70959999_70961675	1.17691	1.67535	21.7374	3.13e-06	0.000569533	LOC102184649
CM001738_47906736_47908415	0.914214	1.72435	13.0072	0.000310288	0.0157141	LOC102184977
CM001728_7653876_7657047	1.49812	2.57395	38.9153	4.43e-10	4.23e-07	LOC102185031
CM001728_7557195_7559320	1.24004	1.9222	36.2046	1.78e-09	1.42e-06	LOC102185031
CM001728_7535379_7536780	1.33533	1.28386	29.3475	6.05e-08	2.62e-05	LOC102185031
CM001728_7743666_7746969	1.15826	2.92544	29.1865	6.57e-08	2.78e-05	LOC102185031
CM001728_7843692_7845192	1.42142	1.11144	24.9248	5.96e-07	0.000165632	LOC102185031
CM001728_7773005_7775021	1.16479	1.58631	22.4503	2.16e-06	0.000437155	LOC102185031
CM001728_7639518_7641192	1.2892	1.35848	19.2666	1.14e-05	0.00152882	LOC102185031
CM001728_7758160_7761194	0.76739	2.67122	18.2422	1.95e-05	0.00226958	LOC102185031
CM001728_7578265_7579601	1.00078	1.29311	16.1845	5.75e-05	0.0049511	LOC102185031
CM001728_7679386_7681441	0.888081	2.06298	15.7778	7.12e-05	0.00576505	LOC102185031
CM001728_7524956_7525672	1.41292	0.573085	15.6078	7.79e-05	0.00609106	LOC102185031
CM001728_7755621_7757872	0.878905	1.88124	15.1591	9.88e-05	0.00709484	LOC102185031
CM001728_7724179_7725573	1.13218	1.35578	14.6708	0.000128015	0.00846871	LOC102185031
CM001728_7823160_7824720	0.917596	1.59219	14.3308	0.000153332	0.00961233	LOC102185031
CM001728_7729241_7731065	0.926786	1.78732	14.1557	0.00016829	0.0102617	LOC102185031
CM001728_7605065_7606501	0.966131	1.4817	13.7177	0.000212439	0.0120437	LOC102185031
CM001728_7764724_7766422	0.789116	1.88349	13.6405	0.000221364	0.0123987	LOC102185031
CM001728_7674446_7676371	0.754186	2.19316	13.3329	0.00026079	0.0139348	LOC102185031
CM001728_7812095_7815862	0.651291	2.99476	13.2752	0.000268938	0.0142177	LOC102185031
CM001728_7852874_7858931	0.6317	3.81034	12.4026	0.000428729	0.0195515	LOC102185031
CM001728_7552263_7553880	0.751246	1.71805	12.1588	0.000488557	0.0213826	LOC102185031
CM001728_7749230_7751134	0.71244	1.89877	11.7062	0.000622925	0.0251405	LOC102185031
CM001728_7702722_7705572	0.686462	2.58719	11.3662	0.000747909	0.0284467	LOC102185031
CM001728_7668571_7670126	0.714805	2.0253	11.3594	0.000750661	0.0285112	LOC102185031
CM001728_7562096_7564556	0.682095	2.25768	11.0779	0.000873636	0.0316732	LOC102185031
CM001728_7677029_7678371	1.03537	1.34825	10.8763	0.000974019	0.0339775	LOC102185031
CM001728_7573324_7575275	0.805639	1.67218	10.6744	0.0010863	0.0365146	LOC102185031
CM001728_7645457_7647432	0.634259	2.19831	10.5523	0.00116045	0.0380763	LOC102185031
CM001713_13684337_13686703	0.783344	1.47455	10.3855	0.00127011	0.0402439	LOC102185335
CM001726_71090136_71094413	-0.732021	3.32882	14.7908	0.000120118	0.00807567	LOC102185492
CM001729_70830877_70833269	-0.832912	2.544	21.3412	3.84e-06	0.000667491	LOC102186632
CM001736_35090629_35091177	-2.14226	-0.0894145	22.1964	2.46e-06	0.000482091	LOC102186831
CM001723_12115123_12116101	-1.35908	0.377118	11.5552	0.000675608	0.0265505	LOC102187146
CM001731_53252501_53254047	0.971228	1.35044	15.0851	0.000102771	0.00724362	LOC102187355
CM001720_24539523_24540615	1.55253	0.861142	25.1053	5.43e-07	0.000154002	LOC102187496
CM001720_101623031_101625471	-0.645736	2.22121	10.2632	0.00135709	0.0419831	LOC102187687
CM001731_16956031_16956455	1.71062	-0.209242	9.96159	0.0015984	0.0466345	LOC102187720
CM001711_129804583_129805842	1.54437	0.467566	23.8748	1.03e-06	0.000248291	LOC102187819
CM001711_129885948_129887299	-1.33453	0.882599	19.514	9.99e-06	0.00138372	LOC102187819
CM001711_129862534_129864507	-1.05927	1.6244	16.9564	3.82e-05	0.00373267	LOC102187819
CM001711_129800419_129803773	0.757733	2.56881	15.1572	9.89e-05	0.00709563	LOC102187819
CM001711_129882480_129885190	-0.67479	2.13537	12.1429	0.000492748	0.0215031	LOC102187819
CM001722_55369145_55370182	0.97246	0.577793	10.7914	0.0010197	0.0350364	LOC102188607
CM001722_72365409_72366479	-1.03606	1.21716	17.8703	2.36e-05	0.00262077	LOC102188783
CM001726_71398835_71399716	-0.846326	1.58594	11.7373	0.000612612	0.0248658	LOC102188791
CM001730_20749385_20750926	1.98846	1.15188	51.5393	7.02e-13	1.69e-09	LOC102189073
CM001726_67985880_67988385	1.62496	1.95579	50.502	1.19e-12	2.77e-09	LOC102189423
CM001712_31613284_31614132	-1.44718	0.340234	16.8903	3.96e-05	0.00381698	LOC102189813
CM001734_39257927_39259015	-0.924181	1.44125	15.117	0.000101047	0.00718839	LOC102190095
CM001734_39255534_39257594	-0.787185	2.24752	15.0745	0.000103352	0.00726904	LOC102190095
CM001734_39324653_39326382	1.00088	1.3888	13.7096	0.000213361	0.0120807	LOC102190095
CM001713_109110206_109111241	-1.93269	0.338654	25.2331	5.08e-07	0.000145352	LOC102190100
CM001729_12540452_12541346	-1.05864	0.252616	11.1115	0.000857918	0.0312735	LOC102190263
CM001727_42878449_42878932	2.12912	-0.264142	17.0875	3.57e-05	0.00353452	LOC102190632
CM001726_71864006_71867159	0.86617	2.70328	23.0281	1.6e-06	0.00034642	LOC102190724
CM001722_7543272_7543932	1.37855	0.179378	12.0501	0.000517892	0.0222112	LOC102190888
CM001721_31097066_31097943	-0.916211	0.912015	11.5121	0.000691446	0.0269982	LOC102190971
CM001712_94901081_94903146	1.20637	1.40205	27.331	1.71e-07	6.23e-05	LOC102191200
CM001712_94839874_94840644	1.80111	0.00518518	18.7341	1.5e-05	0.00187497	LOC102191200
CM001712_94750404_94751425	1.96383	0.488222	17.2169	3.33e-05	0.00334569	LOC102191200
CM001712_94771815_94772759	1.29694	0.33031	15.8804	6.75e-05	0.0055343	LOC102191200
CM001716_48743669_48745756	1.25666	1.65353	29.0861	6.92e-08	2.91e-05	LOC102191519
CM001716_48761399_48763098	1.24299	1.47451	28.506	9.34e-08	3.75e-05	LOC102191519
CM001716_48747764_48751364	0.652149	2.83075	14.2402	0.000160894	0.00996588	LOC102191519
CM001716_48736601_48737932	0.970406	0.859196	11.1799	0.000826888	0.0305706	LOC102191519
CM001737_41611992_41612878	0.949205	0.558277	10.0837	0.00149585	0.0448748	LOC102191770
CM001717_763914_765267	-1.09352	0.883019	13.8794	0.000194919	0.0113415	LOC102191795
CM001717_742646_744708	-0.640362	2.42465	11.1967	0.000819411	0.0304026	LOC102191795
CM001727_16217016_16217820	2.08483	0.31569	21.8508	2.95e-06	0.000549268	LONP2
CM001733_46303479_46304144	-1.13915	0.305214	13.9064	0.000192144	0.0112285	LOXHD1
CM001716_8609238_8610998	1.17044	1.18512	18.8559	1.41e-05	0.00178637	LPHN1
CM001733_37326979_37327877	1.02706	0.885586	12.9514	0.000319686	0.0160269	LPIN2
CM001733_37303718_37305676	0.765784	1.77065	12.0065	0.000530163	0.0224878	LPIN2
CM001726_7442515_7443209	1.24358	0.173183	11.6572	0.000639532	0.0255885	LRBA
CM001713_95237026_95238259	0.867812	1.10211	10.4503	0.00122632	0.0394879	LRGUK
CM001724_73111677_73112782	1.42908	0.573667	17.2485	3.28e-05	0.00331046	LRP4
CM001732_6371020_6372065	1.00892	1.21842	15.398	8.71e-05	0.00654851	LRRC1
CM001732_6342164_6343580	0.967908	1.33677	12.8517	0.000337181	0.0166622	LRRC1
CM001736_37801200_37801987	1.20294	0.324538	13.3139	0.000263442	0.0140264	LRRC3B
CM001727_55109411_55110326	1.31903	0.687197	15.7561	7.21e-05	0.00580259	LRRC4B
CM001727_55100083_55101486	1.0572	1.18088	12.4899	0.000409167	0.0189806	LRRC4B
CM001727_55111539_55112189	1.10487	0.387416	11.065	0.000879741	0.031809	LRRC4B
CM001727_55104059_55105134	0.914188	0.712077	10.0279	0.00154188	0.0457464	LRRC4B
CM001720_97801938_97803537	1.21887	1.28703	18.5853	1.62e-05	0.00198133	LRRC8A
CM001712_113466478_113467737	-1.32752	0.960673	16.7593	4.24e-05	0.00401612	LRRFIP1
CM001712_113456767_113457673	1.26367	0.346441	14.2286	0.00016189	0.0100065	LRRFIP1
CM001712_113479266_113480710	0.989051	1.25538	10.9591	0.000931433	0.0330572	LRRFIP1
CM001712_113532292_113533397	0.936784	0.664084	10.6814	0.0010822	0.0364042	LRRFIP1
CM001712_113497573_113498579	-1.44257	0.532397	10.3694	0.00128122	0.0404819	LRRFIP1
CM001730_3513726_3514659	1.28063	0.394231	14.1358	0.000170075	0.0103415	LRRK1
CM001730_3647609_3648568	1.01505	0.707063	11.9573	0.000544346	0.0228805	LRRK1
CM001725_1705187_1706615	1.42374	1.20514	26.5792	2.53e-07	8.28e-05	LRRN2
CM001716_46372965_46373697	1.68786	0.14799	16.7357	4.3e-05	0.00403751	LRRTM2
CM001716_46374326_46375051	1.52919	0.15762	13.8767	0.000195202	0.0113495	LRRTM2
CM001719_81880341_81881645	-1.52767	0.891616	26.4749	2.67e-07	8.65e-05	LTBP2
CM001732_45675659_45677027	-0.89276	1.14751	12.8228	0.000342427	0.0168025	LY86
CM001723_12367054_12367963	-1.25803	0.508038	15.1769	9.79e-05	0.00704907	LYNX1
CM001721_23754543_23756844	0.741334	2.40552	12.0127	0.000528403	0.022453	MAB21L1
CM001712_102809018_102810627	1.46312	1.25035	27.6521	1.45e-07	5.44e-05	MACF1
CM001712_102825159_102827698	1.13526	1.94362	22.4274	2.18e-06	0.000438935	MACF1
CM001712_102921214_102921978	1.59887	0.128438	16.1582	5.83e-05	0.00499162	MACF1
CM001712_103008591_103009612	1.12545	0.683665	14.3528	0.000151556	0.00953026	MACF1
CM001712_102829063_102830217	1.197	0.790403	13.8048	0.000202823	0.0116257	MACF1
CM001712_103020284_103021037	1.57668	-0.087712	11.1782	0.000827631	0.0305897	MACF1
CM001712_102911576_102912519	1.04211	0.438649	10.0094	0.00155744	0.046001	MACF1
CM001738_40135304_40137988	1.19485	2.37827	37.5994	8.69e-10	7.7e-07	MACROD1
CM001738_40121378_40123106	1.39435	1.67849	31.499	2e-08	1.07e-05	MACROD1
CM001738_40168493_40169613	1.43233	0.855931	22.1275	2.55e-06	0.000494685	MACROD1
CM001738_40138407_40139918	1.10289	1.3381	15.6094	7.79e-05	0.00609016	MACROD1
CM001738_40124621_40127025	0.819637	2.0483	13.6563	0.000219508	0.0123252	MACROD1
CM001738_40206577_40209360	0.726851	2.26365	12.4681	0.00041397	0.0191124	MACROD1
CM001731_35539677_35541717	0.958848	1.72338	18.4755	1.72e-05	0.00208002	MAGI1
CM001731_35873738_35875352	0.919973	1.30234	11.2303	0.000804744	0.0299739	MAGI1
CM001723_55580900_55582155	-1.78835	0.82487	35.1174	3.1e-09	2.32e-06	MAL2
CM001733_57793234_57794106	1.13283	0.730234	13.5732	0.000229437	0.0126871	MALT1
CM001724_12496278_12498378	0.89626	1.44615	13.4545	0.000244422	0.0132504	MAML2
CM001726_17682948_17684641	0.883742	1.82291	15.134	0.000100142	0.00714983	MAML3
CM001726_17533545_17535298	0.857628	1.51738	12.2601	0.000462749	0.0206078	MAML3
CM001718_18818392_18819034	1.67792	-0.264717	10.3092	0.00132372	0.041407	MAN1A1
CM001711_126617820_126619201	1.09859	1.01094	18.8675	1.4e-05	0.00177969	MAN1C1
CM001711_126558157_126559032	1.90003	0.251843	18.83	1.43e-05	0.00179972	MAN1C1
CM001711_126607511_126608845	1.22608	0.704744	10.5076	0.00118883	0.0386313	MAN1C1
CM001716_104799468_104800316	1.78063	0.215626	24.8562	6.18e-07	0.000170515	MAN2A1
CM001716_104827687_104828454	1.53848	0.00538041	13.6012	0.000226042	0.012582	MAN2A1
CM001716_104681576_104682840	0.884548	1.171	11.7463	0.000609653	0.0247905	MAN2A1
CM001716_104707806_104708891	0.948189	0.941344	10.954	0.000934019	0.0330929	MAN2A1
CM001716_104689990_104690715	1.07486	0.335018	9.82574	0.00172087	0.0490276	MAN2A1
CM001729_9398576_9400696	0.849474	1.71489	11.4576	0.000712036	0.0275251	MAP1B
CM001711_23825478_23826266	1.33899	0.0759894	12.215	0.000474072	0.021001	MAP1D
CM001716_4997825_4998868	1.04499	0.645229	11.1508	0.00083997	0.0308679	MAP1S
CM001728_29893938_29895663	0.668769	1.75061	9.96314	0.00159706	0.046624	MAP2K4
CM001718_82820293_82821791	0.851827	0.847307	10.3552	0.00129114	0.0406521	MAP3K4
CM001710_6258139_6259396	-1.43843	1.02545	29.4685	5.68e-08	2.5e-05	MAP3K7CL
CM001720_6419925_6421099	1.5216	0.851314	27.9918	1.22e-07	4.73e-05	MAP4K4
CM001720_6441156_6442827	1.26148	1.13577	18.4613	1.73e-05	0.00209173	MAP4K4
CM001720_6413339_6414182	2.37813	-0.125582	17.332	3.14e-05	0.00321387	MAP4K4
CM001720_6478571_6480004	0.951352	0.9932	14.1937	0.000164922	0.0101205	MAP4K4
CM001720_6472726_6473547	1.57924	0.124565	13.7498	0.000208843	0.0118954	MAP4K4
CM001720_6494416_6495820	0.969027	1.12301	12.3338	0.000444819	0.0200545	MAP4K4
CM001712_105861801_105865071	0.896114	2.17078	21.4054	3.72e-06	0.000650559	MAP7D1
CM001726_71166019_71166960	1.39713	0.646566	15.3323	9.02e-05	0.00669425	MAPK1
CM001726_71176635_71177465	1.43435	0.190382	12.0929	0.00050613	0.0218816	MAPK1
CM001726_71160361_71162423	0.735284	1.88572	9.82122	0.0017251	0.0491067	MAPK1
CM001733_50250683_50251382	2.07385	-0.141423	18.5147	1.69e-05	0.00204718	MAPK4
CM001724_72216299_72218881	0.668726	2.24429	10.1577	0.00143702	0.0436568	MAPK8IP1
CM001719_33599795_33601289	1.25845	1.16364	14.912	0.000112641	0.00773051	MAPKBP1
CM001733_22092031_22092919	1.26391	0.575765	16.6634	4.46e-05	0.00415681	MAPRE2
CM001733_22031179_22032120	1.35767	0.434706	14.9372	0.000111149	0.00765759	MAPRE2
CM001733_22017661_22018764	1.1906	0.979867	14.8917	0.000113865	0.00778897	MAPRE2
CM001733_22009301_22011422	0.631889	2.42484	11.1207	0.000853699	0.0311853	MAPRE2
CM001733_22110832_22111611	1.61149	0.08841	10.4822	0.00120529	0.0389878	MAPRE2
CM001733_22069475_22070397	1.1265	0.459776	10.2867	0.00133995	0.0416989	MAPRE2
CM001710_73016603_73017657	1.14144	0.379877	10.9483	0.000936891	0.0331461	MB21D2
CM001721_69907173_69908037	1.41343	0.209637	13.6109	0.000224873	0.0125376	MBNL2
CM001721_69798802_69799453	1.62048	-0.205607	10.5663	0.00115168	0.0378809	MBNL2
CM001719_587420_588782	1.07331	1.15002	18.6072	1.61e-05	0.00196582	MCC
CM001736_5485059_5485794	-1.95573	0.220732	12.9963	0.000312107	0.0157642	MCPH1
CM001736_5444323_5445190	1.10461	0.60411	10.0859	0.00149409	0.0448521	MCPH1
CM001730_10639427_10639895	-1.7925	-0.200372	12.3156	0.000449179	0.020197	MCTP2
CM001710_95981072_95981721	1.94276	-0.166548	13.5749	0.000229231	0.0126809	MECOM
CM001716_39601750_39602519	1.94511	-0.133408	11.6927	0.000627463	0.025248	MED16
CM001728_39511173_39512041	-1.82933	0.74352	33.0088	9.17e-09	5.52e-06	MED24
CM001720_100467220_100468296	1.41101	0.745952	16.9562	3.83e-05	0.00373267	MED27
CM001720_100451228_100452344	0.879004	1.13892	11.3822	0.000741509	0.0282751	MED27
CM001720_100461570_100462401	1.11932	0.570317	10.1694	0.00142789	0.0434872	MED27
CM001720_100469916_100471096	0.962285	0.831663	9.84392	0.00170394	0.0487515	MED27
CM001716_3675675_3676525	1.68389	0.127458	15.8149	6.99e-05	0.00568417	MEF2B
CM001719_12762735_12764408	1.11102	0.739402	10.2179	0.00139085	0.0426749	MEGF11
CM001717_108025694_108027411	1.10852	1.3752	21.5953	3.37e-06	0.000599335	MEGF9
CM001717_108078021_108078864	1.5788	0.139898	17.2911	3.21e-05	0.00325912	MEGF9
CM001717_108073436_108075231	1.00073	1.31564	14.0724	0.000175903	0.0105918	MEGF9
CM001717_108069203_108070057	1.18889	0.314501	11.2558	0.000793726	0.0296866	MEGF9
CM001713_91759622_91760616	1.05553	0.503151	11.1511	0.000839802	0.0308679	MEST
CM001728_48767655_48768261	1.73813	-0.0847681	14.305	0.000155448	0.00969811	METRNL
CM001730_52420401_52421308	1.15966	0.418885	12.19	0.000480457	0.0211933	MFAP1
CM001717_1726472_1730011	0.772107	2.44014	15.3955	8.72e-05	0.00655355	MFAP3L
CM001728_33242584_33243504	-0.918881	0.842166	10.5878	0.00113839	0.0376336	MFAP4
CM001725_39296080_39297995	0.714795	1.74188	10.5728	0.00114761	0.0378264	MFN2
CM001715_114192646_114194230	1.01432	1.05706	15.5575	8e-05	0.00615886	MFSD7
CM001711_62121675_62123541	0.911936	1.44431	14.629	0.000130882	0.0085952	MGAT5
CM001711_62222189_62223214	1.48767	0.420768	10.7813	0.00102532	0.0351634	MGAT5
CM001711_62148190_62149052	1.19784	0.150227	10.7535	0.00104083	0.035491	MGAT5
CM001728_53777152_53777910	-1.0519	0.705818	13.087	0.000297351	0.0152355	MGAT5B
CM001712_3098073_3099047	1.38292	0.413178	16.3532	5.26e-05	0.00468046	MGST3
CM001724_38764311_38765192	1.18355	0.258186	10.0878	0.00149255	0.044824	MICAL2
CM001714_100355675_100357813	-0.732521	1.9395	10.1705	0.00142702	0.0434779	MICAL3
CM001716_39882295_39885144	1.1824	2.13494	31.4584	2.04e-08	1.09e-05	MIDN
CM001721_32086808_32089013	0.761735	1.94074	11.9271	0.00055323	0.0231313	MIPEP
CM001714_102922703_102923786	0.940386	1.07101	11.6695	0.000635331	0.0254734	MKL1
CM001734_13236156_13237910	0.819887	1.9921	15.0821	0.000102935	0.00724727	MKL2
CM001728_8594368_8595790	1.03888	1.70901	16.2654	5.51e-05	0.0048149	MKS1
CM001731_10317186_10318643	0.842277	1.26158	12.2628	0.000462074	0.0205845	MLH1
CM001734_38686313_38688636	0.830427	2.15474	13.6808	0.000216661	0.0122367	MMD2
CM001726_44792919_44793620	-1.34909	0.331801	14.4436	0.000144416	0.00920587	MMP17
CM001726_44813191_44813791	1.48658	-0.0626807	9.80213	0.0017431	0.0494206	MMP17
CM001726_66871497_66872277	-1.68277	0.289066	16.6792	4.43e-05	0.00413365	MN1
CM001717_16383302_16384203	1.43783	0.255087	13.5752	0.000229195	0.0126809	MOB3B
CM001714_110839706_110840810	-1.01606	1.1557	15.4331	8.55e-05	0.00647839	MOV10L1
CM001714_110847800_110848886	-1.6495	0.773529	13.6179	0.000224041	0.0124964	MOV10L1
CM001717_30253023_30254132	1.03921	0.715913	10.2725	0.00135028	0.0418398	MPDZ
CM001728_42827099_42827791	1.60103	0.454093	24.6042	7.04e-07	0.000186379	MPP3
CM001714_105385755_105387099	-1.34278	0.6598	11.1012	0.000862709	0.0313447	MPPED1
CM001714_105390446_105392739	0.759399	2.09175	11.0369	0.000893168	0.0321474	MPPED1
CM001712_861932_862749	1.10086	0.108997	9.92016	0.00163478	0.0473951	MPZL1
CM001738_44170357_44171778	-1.09943	1.43404	24.1457	8.93e-07	0.000224932	MRGPRF
CM001738_47178134_47180115	-0.878793	1.82342	15.8438	6.88e-05	0.00561821	MRPL23
CM001710_697578_698753	1.32393	0.508116	17.542	2.81e-05	0.00297271	MRPS6
CM001724_78623711_78625414	0.780959	1.50808	10.9854	0.000918339	0.0327342	MS4A5
CM001720_24879969_24881308	0.909868	1.4856	14.8527	0.000116243	0.00791546	MTA3
CM001711_96869890_96870746	1.55045	0.162697	19.2224	1.16e-05	0.00155536	MTAP2
CM001725_39497414_39498139	1.40657	0.102484	13.2157	0.000277613	0.0145058	MTHFR
CM001724_12787111_12788183	1.0815	0.720232	12.6518	0.000375202	0.0179551	MTMR2
CM001726_68585871_68586830	0.956171	0.784824	10.6411	0.00110604	0.0369113	MTMR3
CM001721_31703190_31704117	1.39939	0.431936	14.8863	0.000114188	0.0078031	MTMR6
CM001725_40102507_40103262	2.43583	0.0449911	28.3933	9.9e-08	3.92e-05	MTOR
CM001725_40054988_40055952	1.14633	0.789975	15.2341	9.5e-05	0.00690678	MTOR
CM001723_25975665_25977862	1.47461	1.79703	25.865	3.66e-07	0.000111663	MTSS1
CM001723_25868358_25869442	1.4897	0.720184	25.3871	4.69e-07	0.000137107	MTSS1
CM001723_25957606_25958967	1.49512	0.990668	21.2297	4.07e-06	0.000697601	MTSS1
CM001723_25947840_25949060	1.44375	0.603551	19.1755	1.19e-05	0.00157834	MTSS1
CM001723_25988559_25989063	2.78944	-0.48952	13.806	0.000202687	0.0116229	MTSS1
CM001723_25997949_26001214	0.706696	2.54538	13.3472	0.000258803	0.0138561	MTSS1
CM001736_18357667_18358532	1.21609	0.583881	14.8741	0.000114933	0.00783809	MTUS1
CM001720_95713241_95715014	1.30124	1.34023	25.6517	4.09e-07	0.000122733	MVB12B
CM001720_95715522_95718004	1.10508	1.76576	17.2773	3.23e-05	0.00327051	MVB12B
CM001720_95628926_95629716	1.32964	0.215794	15.1525	9.92e-05	0.00709689	MVB12B
CM001720_95575186_95577456	0.897884	1.86947	13.7935	0.000204046	0.0116858	MVB12B
CM001720_95649859_95652725	0.924498	2.29689	13.2911	0.000266671	0.014148	MVB12B
CM001720_95674205_95678496	0.630789	3.2845	11.7044	0.000623537	0.0251429	MVB12B
CM001720_95705137_95707223	0.954969	1.72814	11.6788	0.000632167	0.0253767	MVB12B
CM001720_95582597_95583234	1.59485	-0.113133	11.5962	0.00066087	0.026178	MVB12B
CM001720_95735710_95741324	0.58387	3.44216	10.3098	0.00132325	0.041402	MVB12B
CM001720_95688465_95690092	0.808594	1.73022	10.1671	0.00142971	0.0435203	MVB12B
CM001725_366458_367326	1.53445	0.443463	22.4287	2.18e-06	0.000438935	MYBPH
CM001734_14245020_14245371	-2.6909	-0.285697	19.6132	9.48e-06	0.00132816	MYH11
CM001727_54859318_54860382	-0.714546	1.51015	10.3305	0.00130848	0.0410442	MYH14
CM001710_66570378_66571993	-1.38052	1.61632	30.0741	4.16e-08	1.97e-05	MYLK
CM001729_55961613_55962938	1.23497	1.03834	21.8651	2.93e-06	0.0005476	MYO10
CM001729_55996951_55997905	1.32319	0.311839	12.9684	0.000316801	0.0159178	MYO10
CM001729_56027737_56028703	1.13773	0.537414	12.843	0.000338737	0.0167085	MYO10
CM001729_56001472_56002887	0.953692	0.896543	12.5442	0.000397442	0.0186209	MYO10
CM001729_55989462_55990524	1.0155	0.790554	12.4408	0.00042006	0.0193196	MYO10
CM001728_33617787_33619992	-0.612656	2.34838	10.1156	0.00147018	0.0443913	MYO15A
CM001721_79627209_79627998	-1.19976	0.444509	13.7392	0.000210027	0.0119472	MYO16
CM001721_79495606_79498837	-0.587371	2.61358	11.4932	0.000698529	0.0271823	MYO16
CM001721_79690946_79694721	-0.567332	3.01811	10.6065	0.00112689	0.0373368	MYO16
CM001728_19784069_19784648	1.71761	0.225608	17.3681	3.08e-05	0.00317029	MYO18A
CM001728_19854140_19854614	1.69735	0.0852004	15.3145	9.1e-05	0.00673523	MYO18A
CM001726_65329675_65330896	1.41921	1.02848	26.9043	2.14e-07	7.27e-05	MYO18B
CM001726_65322927_65324701	0.979012	1.49444	14.5162	0.000138958	0.00894847	MYO18B
CM001726_65406223_65407255	1.05944	0.702506	12.6562	0.000374329	0.0179197	MYO18B
CM001726_65335093_65335857	1.44797	-0.0708156	10.6323	0.00111127	0.0370126	MYO18B
CM001726_65253070_65256078	0.658935	2.11549	10.0714	0.00150592	0.0449568	MYO18B
CM001726_65379458_65380405	-0.957191	0.772024	9.82923	0.0017176	0.0489655	MYO18B
CM001711_25289981_25291238	-0.966188	0.957432	13.2964	0.000265912	0.01413	MYO3B
CM001718_2652844_2653908	2.08106	0.730001	31.377	2.12e-08	1.13e-05	MYO6
CM001718_2630511_2631378	1.55382	0.421258	19.0804	1.25e-05	0.00163805	MYO6
CM001718_2659515_2662110	0.761137	1.61896	12.6851	0.000368572	0.0177449	MYO6
CM001718_2625743_2626459	1.35856	0.0910657	10.8701	0.000977276	0.0340387	MYO6
CM001725_36773789_36774691	-1.57281	0.519528	15.6956	7.44e-05	0.00591123	MYOC
CM001733_37465277_37465924	2.03355	-0.00738541	18.2853	1.9e-05	0.00223041	MYOM1
CM001717_109966219_109969495	-0.631043	2.69911	13.6248	0.000223223	0.0124695	MYT1L
CM001721_72937582_72938460	1.35029	0.364296	13.5796	0.000228655	0.0126646	NALCN
CM001719_45989298_45990170	1.45625	0.454289	15.661	7.58e-05	0.00597453	NARG2
CM001733_56828718_56829534	1.51744	0.179888	17.8239	2.42e-05	0.00267012	NARS
CM001738_24015666_24016543	1.6261	0.543764	18.5416	1.66e-05	0.00202367	NAV2
CM001738_24002343_24003209	-1.15081	0.470389	12.9352	0.000322456	0.0161297	NAV2
CM001738_23869725_23870726	1.01691	1.0884	12.1263	0.000497144	0.0216339	NAV2
CM001738_23859460_23860414	1.08966	0.681861	11.1149	0.000856384	0.031258	NAV2
CM001714_7248732_7249584	2.75944	0.515076	43.6582	3.91e-11	5.43e-08	NAV3
CM001714_7094176_7096001	0.888446	1.25141	13.5202	0.000236009	0.0129387	NAV3
CM001721_23754543_23756844	0.741334	2.40552	12.0127	0.000528403	0.022453	NBEA
CM001724_21760873_21762267	1.72415	1.11698	41.683	1.07e-10	1.3e-07	NCAM1
CM001724_21843183_21845249	1.43957	1.11516	19.4444	1.04e-05	0.00142561	NCAM1
CM001724_21971617_21972503	1.45655	0.330259	16.4124	5.1e-05	0.00458837	NCAM1
CM001724_21953944_21954729	1.09053	0.550984	12.8391	0.000339448	0.0167309	NCAM1
CM001724_22041054_22041975	1.33127	0.552188	11.2388	0.000801059	0.0298749	NCAM1
CM001724_21748541_21749941	1.19633	0.73476	11.1482	0.000841151	0.0309019	NCAM1
CM001724_21779148_21779843	1.38107	-0.00794141	10.3605	0.00128743	0.0406019	NCAM1
CM001720_45385055_45386307	-0.964661	0.936666	10.8352	0.000995872	0.0344814	NCK2
CM001723_44449475_44450253	2.22406	0.0103482	23.0705	1.56e-06	0.000341735	NCOA2
CM001723_44374043_44374924	1.07445	0.269703	10.5782	0.00114431	0.0377675	NCOA2
CM001723_44399132_44399990	1.03846	0.455286	9.83742	0.00170997	0.0488515	NCOA2
CM001726_50989605_50992219	0.933764	1.89074	16.3058	5.39e-05	0.00474781	NCOR2
CM001726_50980875_50981846	1.30353	0.403019	12.9064	0.000327462	0.0163136	NCOR2
CM001726_50919163_50920031	1.32032	0.473874	12.1731	0.00048483	0.0213067	NCOR2
CM001726_50967032_50967976	1.16195	0.643375	11.9306	0.000552197	0.0230998	NCOR2
CM001726_50968875_50970984	0.896313	1.88155	10.6138	0.00112249	0.0372534	NCOR2
CM001726_50995428_50999192	0.626034	2.66637	10.3767	0.00127617	0.0403506	NCOR2
CM001720_98908440_98909646	0.960685	1.02411	13.5877	0.000227675	0.0126415	NCS1
CM001723_18720160_18721151	1.0149	0.765051	13.2125	0.000278087	0.014525	NDRG1
CM001716_14921033_14923865	-1.24217	2.07818	17.7098	2.57e-05	0.0027962	NDUFA11
CM001716_39998260_39999538	1.17436	0.798008	9.82216	0.00172422	0.0490951	NDUFS7
CM001711_134917504_134918373	1.40398	0.239781	12.5595	0.000394204	0.018537	NECAP2
CM001733_57238545_57239898	1.56896	1.0883	27.3821	1.67e-07	6.1e-05	NEDD4L
CM001733_57195559_57196697	1.30842	0.918315	19.0944	1.24e-05	0.0016277	NEDD4L
CM001733_57334951_57336046	1.26138	0.810021	18.7897	1.46e-05	0.00183476	NEDD4L
CM001733_57236215_57237163	1.44873	0.466275	18.3493	1.84e-05	0.00217942	NEDD4L
CM001733_57358153_57358782	1.98497	-0.0529454	17.5543	2.79e-05	0.0029627	NEDD4L
CM001733_57488084_57489718	0.989316	1.2915	14.9274	0.000111731	0.00768979	NEDD4L
CM001733_57199217_57199983	1.50422	0.104234	12.9758	0.00031555	0.0158608	NEDD4L
CM001733_57291607_57292727	1.07135	0.697985	12.8492	0.000337631	0.0166784	NEDD4L
CM001733_57171599_57174884	0.735156	2.60134	12.6732	0.000370941	0.0178017	NEDD4L
CM001733_57395984_57398126	0.797192	1.88426	12.1593	0.000488435	0.0213826	NEDD4L
CM001733_57310508_57311439	1.44496	0.504759	11.3368	0.000759861	0.0288037	NEDD4L
CM001733_57343055_57344846	1.0142	1.39151	11.3264	0.000764115	0.0288846	NEDD4L
CM001733_57160337_57161337	1.17348	0.336573	10.3038	0.00132755	0.0414787	NEDD4L
CM001733_57296066_57296860	1.10433	0.616768	10.1103	0.00147445	0.0444704	NEDD4L
CM001731_1592308_1593633	-0.869856	1.56592	15.7296	7.31e-05	0.00585439	NEK10
CM001725_74774233_74775230	1.59115	0.846762	23.8807	1.02e-06	0.000247968	NEK7
CM001725_2117851_2119244	1.15799	1.15406	17.4879	2.89e-05	0.00303459	NFASC
CM001725_2145306_2149623	0.693646	2.96679	15.0898	0.000102515	0.00724362	NFASC
CM001725_2078916_2084267	0.704402	3.43425	13.0334	0.00030598	0.015548	NFASC
CM001725_2127271_2129551	0.779009	1.72115	12.9126	0.000326371	0.0162855	NFASC
CM001725_2149752_2154909	0.614409	3.42833	12.0586	0.000515529	0.0221388	NFASC
CM001733_839391_841112	1.01423	1.42155	16.8082	4.14e-05	0.00395237	NFATC1
CM001733_820232_822622	0.714135	2.49828	15.0353	0.000105518	0.00736783	NFATC1
CM001733_815239_819164	0.552075	2.9932	10.4773	0.00120851	0.0390449	NFATC1
CM001722_77337681_77340872	0.92251	2.28952	19.6278	9.41e-06	0.00132434	NFATC2
CM001722_77368851_77372005	0.818628	2.36141	19.3674	1.08e-05	0.00146634	NFATC2
CM001722_77358418_77359216	1.71806	-0.0212562	15.7234	7.33e-05	0.00586421	NFATC2
CM001722_77372680_77376924	0.603423	2.64287	12.511	0.000404552	0.0188382	NFATC2
CM001722_77387481_77388171	-1.26631	0.243989	11.4407	0.000718544	0.0276893	NFATC2
CM001712_80964216_80965130	2.35418	0.415789	44.2771	2.85e-11	4.13e-08	NFIA
CM001712_81296915_81297745	1.61838	0.328206	24.6447	6.89e-07	0.000183378	NFIA
CM001712_81098034_81098712	2.41536	-0.277531	19.8924	8.19e-06	0.00119742	NFIA
CM001712_81101019_81101908	2.22211	0.00680794	19.6483	9.31e-06	0.00131905	NFIA
CM001712_81064547_81065613	1.22884	0.887473	15.7336	7.29e-05	0.00584888	NFIA
CM001712_80853067_80853747	1.96929	-0.100549	12.9655	0.000317279	0.0159358	NFIA
CM001712_81269487_81270384	1.1118	0.355341	11.5879	0.000663824	0.0262641	NFIA
CM001717_28926938_28927885	1.069	0.587725	13.5267	0.000235196	0.0129154	NFIB
CM001717_29113813_29114778	1.00322	0.804038	10.8959	0.000963796	0.033778	NFIB
CM001716_9561458_9562453	1.88347	0.421524	31.5062	1.99e-08	1.07e-05	NFIX
CM001712_101649763_101651559	1.17389	1.24635	16.0454	6.18e-05	0.00520526	NFYC
CM001712_108834440_108835894	1.11198	1.31418	17.6786	2.62e-05	0.00283788	NGEF
CM001739_114151562_114152784	0.915287	0.690536	10.9631	0.000929432	0.0330122	NHS
CM001737_6892940_6893906	1.16084	0.530764	13.4395	0.000246387	0.0133344	NID1
CM001731_48198193_48199156	-1.56561	0.685816	13.4947	0.000239245	0.013058	NISCH
CM001731_48205403_48206191	1.20682	0.198067	10.4366	0.0012354	0.0396572	NISCH
CM001718_13543370_13545308	0.923635	1.08137	11.4346	0.000720888	0.0277523	NKAIN2
CM001710_91809485_91810249	1.06209	0.265397	10.0905	0.00149037	0.0448029	NLGN1
CM001727_59011571_59015112	-0.701069	2.90108	11.5266	0.000686058	0.0268521	NLRP5
CM001725_34627687_34628554	-1.11976	0.126461	11.132	0.000848511	0.0310632	NME7
CM001728_43905919_43907121	0.872244	1.04787	11.3234	0.000765351	0.0289062	NMT1
CM001733_23328173_23329070	-1.2468	0.56012	12.2712	0.00046	0.0205396	NOL4
CM001712_6841927_6843261	1.2138	0.88824	19.0379	1.28e-05	0.00166204	NOS1AP
CM001713_109580948_109581988	-0.924489	1.50676	12.3759	0.000434906	0.0197463	NOS3
CM001720_102439118_102440088	3.41906	0.358485	64.2597	1.09e-15	5.88e-12	NOTCH1
CM001720_102446337_102449945	2.52101	2.36551	42.9818	5.53e-11	7.26e-08	NOTCH1
CM001720_102420220_102423765	1.22565	2.45794	41.0677	1.47e-10	1.71e-07	NOTCH1
CM001720_102440221_102440997	2.57852	0.181265	28.7609	8.19e-08	3.31e-05	NOTCH1
CM001720_102445508_102446228	2.52995	0.398196	28.1777	1.11e-07	4.34e-05	NOTCH1
CM001720_102431450_102432343	1.53231	0.92486	26.8378	2.21e-07	7.47e-05	NOTCH1
CM001720_102401145_102402123	1.2768	0.667062	17.6334	2.68e-05	0.00286953	NOTCH1
CM001720_102424742_102425715	1.43762	0.150338	14.0788	0.00017531	0.0105749	NOTCH1
CM001720_102396102_102398117	0.950923	1.46462	13.8236	0.000200797	0.0115588	NOTCH1
CM001720_102443323_102445215	0.872175	1.84359	13.0033	0.000310936	0.0157326	NOTCH1
CM001720_102432773_102433304	1.41272	-0.0017425	10.0426	0.00152959	0.0454819	NOTCH1
CM001733_33192903_33194985	0.880025	2.036	14.4468	0.000144176	0.00920043	NPC1
CM001715_17697331_17698356	1.07793	0.382614	10.8202	0.00100401	0.0346596	NPNT
CM001718_29035503_29036324	-5.28174	0.150021	95.4274	1.53e-22	4.13e-18	NR2E1
CM001716_50610362_50611528	0.802542	1.03791	10.0124	0.00155488	0.0459602	NR3C1
CM001726_9663016_9664562	1.10695	1.52123	24.7346	6.58e-07	0.000176614	NR3C2
CM001725_76482423_76484377	-0.759895	2.12171	14.2244	0.00016225	0.0100066	NR5A2
CM001713_46946795_46947443	2.71322	-0.296391	15.5946	7.85e-05	0.0061083	NRCAM
CM001732_46110266_46111060	-1.51656	0.852125	18.4597	1.74e-05	0.00209173	NRN1
CM001711_93413937_93414909	1.76472	0.845969	22.2039	2.45e-06	0.000481257	NRP2
CM001711_93401072_93402035	1.74477	0.204115	21.6389	3.29e-06	0.000588993	NRP2
CM001738_40661583_40662189	1.94048	-0.0947844	14.4968	0.000140397	0.00902023	NRXN2
CM001738_40662419_40663550	1.44678	0.688704	12.9406	0.00032154	0.0161019	NRXN2
CM001738_40657956_40659213	0.852083	1.2974	10.5726	0.00114778	0.0378264	NRXN2
CM001723_25520498_25521685	0.91016	0.848931	11.138	0.000845787	0.030978	NSMCE2
CM001718_50742629_50743412	1.35948	0.0308089	11.5713	0.000669781	0.0264223	NT5E
CM001738_33778975_33780175	1.44239	0.972535	23.1006	1.54e-06	0.000338504	NTM
CM001738_34179615_34180294	1.65848	0.140679	16.4239	5.06e-05	0.00456854	NTM
CM001738_33486133_33486705	1.44071	0.0754146	14.9964	0.000107718	0.00748239	NTM
CM001728_27847869_27848743	1.37356	0.778286	17.8765	2.36e-05	0.0026144	NTN1
CM001720_100704896_100706149	1.02091	0.72853	11.3838	0.000740856	0.0282662	NTNG2
CM001714_67376828_67377826	1.56099	0.868405	22.9597	1.65e-06	0.000354431	NUAK1
CM001725_2446373_2448315	0.939696	1.3847	13.7292	0.000211151	0.0119858	NUAK2
CM001713_109938412_109939550	-1.19821	0.423759	12.9996	0.000311557	0.0157482	NUB1
CM001713_74507638_74508264	1.69861	-0.252967	11.4276	0.000723599	0.0278284	NUDCD3
CM001720_99818767_99819614	1.82117	0.311958	25.2626	5e-07	0.000144062	NUP214
CM001725_25160173_25161186	1.61267	0.42519	21.5404	3.46e-06	0.0006143	NVL
CM001725_25168137_25168994	1.0692	0.458246	12.4806	0.000411208	0.0190463	NVL
CM001728_21371139_21372690	1.15125	1.61139	22.7663	1.83e-06	0.000382222	NXN
CM001719_41644080_41647663	-0.687189	2.63747	15.64	7.66e-05	0.00602362	OAZ2
CM001716_2239094_2240694	-0.981707	1.87851	14.296	0.000156195	0.00973176	OBSCN
CM001716_2269566_2270297	-1.09368	0.459337	11.9316	0.000551889	0.0230967	OBSCN
CM001720_104291613_104292566	1.09357	0.477605	10.0894	0.00149127	0.0448073	OLFM1
CM001712_7017947_7018950	-1.50904	0.719031	17.7551	2.51e-05	0.0027477	OLFML2B
CM001733_56712809_56714026	1.08508	0.837838	11.383	0.000741205	0.0282715	ONECUT2
CM001738_32987703_32988393	2.29711	0.10018	17.9935	2.22e-05	0.00250169	OPCML
CM001738_32289267_32289924	1.26708	0.212563	12.0888	0.00050726	0.0218973	OPCML
CM001738_32280547_32281662	1.03637	1.07818	11.5541	0.000675988	0.0265505	OPCML
CM001738_32830851_32832024	0.893682	1.33068	10.8746	0.000974932	0.0339834	OPCML
CM001737_38819741_38822959	0.820629	2.54598	15.294	9.2e-05	0.00677329	OPN4
CM001731_6173181_6174847	-0.748035	1.44565	11.0707	0.000877022	0.0317455	OSBPL10
CM001733_32564440_32565387	1.56676	0.379674	18.1246	2.07e-05	0.002373	OSBPL1A
CM001733_32598411_32599127	1.43643	0.249281	15.6691	7.54e-05	0.00596324	OSBPL1A
CM001722_52946832_52949404	0.687684	2.16519	10.3467	0.00129706	0.0408005	OSBPL2
CM001720_78334666_78335624	2.25304	0.650362	39.8374	2.76e-10	2.88e-07	OSR1
CM001724_33180222_33182858	-0.601294	2.53869	10.52	0.00118086	0.0384467	OTOG
CM001726_12887669_12888604	1.13208	0.77246	14.8788	0.000114643	0.00782628	OTUD4
CM001723_83642037_83643475	0.809941	1.20603	10.1631	0.00143283	0.0435957	OTUD6B
CM001710_150773138_150774066	1.5154	0.12135	16.7278	4.31e-05	0.00405167	OXNAD1
CM001710_150770593_150772671	0.726526	1.97107	9.83262	0.00171444	0.0489376	OXNAD1
CM001724_76189111_76191457	-0.737978	1.74044	11.5916	0.000662518	0.0262201	P2RX3
CM001718_84848250_84849358	1.58866	0.669416	28.1235	1.14e-07	4.45e-05	PACRG
CM001718_84840351_84840926	2.60121	-0.355827	18.126	2.07e-05	0.002373	PACRG
CM001718_84757601_84760381	0.828231	1.78517	12.1108	0.000501295	0.0217424	PACRG
CM001718_84770523_84772734	0.833491	2.01007	11.6901	0.000628338	0.0252681	PACRG
CM001718_84745591_84746450	1.22034	0.209462	11.2936	0.000777727	0.0292701	PACRG
CM001718_84608169_84608919	1.15019	0.162641	11.1971	0.000819268	0.0304026	PACRG
CM001718_84838519_84839245	1.65578	-0.109312	11.1399	0.000844906	0.0309649	PACRG
CM001718_84873277_84874377	1.38077	0.196367	10.2394	0.00137474	0.0423059	PACRG
CM001711_134695859_134696829	2.24187	0.352297	27.8393	1.32e-07	5.03e-05	PADI2
CM001711_134700643_134703412	1.13972	2.10093	23.516	1.24e-06	0.000286795	PADI2
CM001711_134704999_134705729	1.94336	0.0965661	22.1937	2.46e-06	0.000482091	PADI2
CM001711_134708645_134709796	1.7626	0.467224	20.4003	6.28e-06	0.000975265	PADI2
CM001711_134717770_134719220	1.05124	0.813784	11.3904	0.000738258	0.0282092	PADI2
CM001711_134503076_134505795	-0.754163	2.26829	12.3084	0.000450921	0.0202416	PADI4
CM001711_134471751_134472578	-1.31977	0.0302005	10.2814	0.00134377	0.0417531	PADI6
CM001732_42602840_42604506	0.664803	1.93097	10.4155	0.00124963	0.0399035	PAK1IP1
CM001717_903945_910028	-0.630894	3.69284	13.8561	0.000197352	0.0114332	PALLD
CM001738_138185_140564	0.734936	2.25925	10.7042	0.00106894	0.0361478	PANX1
CM001717_103446605_103448421	1.05172	1.52069	20.6766	5.44e-06	0.00086819	PAPPA
CM001722_17548274_17550107	1.514	1.75202	36.7078	1.37e-09	1.12e-06	PARD3
CM001722_17875229_17876408	0.923656	1.31239	13.7317	0.000210863	0.0119808	PARD3
CM001711_92903350_92904114	1.5212	0.0544236	12.4741	0.00041263	0.0190755	PARD3B
CM001722_76802139_76803152	-0.876674	1.09586	12.2641	0.000461762	0.0205842	PARD6B
CM001733_422051_422662	1.57382	-0.0165776	13.9797	0.000184793	0.0109316	PARD6G
CM001737_41404920_41405940	1.43591	0.64271	16.901	3.94e-05	0.00380195	PARG
CM001718_83626678_83630074	0.905907	2.39169	20.059	7.51e-06	0.00112185	PARK2
CM001718_83302844_83303905	1.34715	0.595661	13.9201	0.000190748	0.0111711	PARK2
CM001718_83280619_83282969	0.790734	1.94336	12.9777	0.000315226	0.0158505	PARK2
CM001718_83568974_83569686	1.85998	-0.216375	9.81446	0.00173145	0.0492571	PARK2
CM001713_100560824_100561842	-1.06769	0.88134	16.4574	4.98e-05	0.00450316	PARP12
CM001712_116208141_116209211	-1.73314	0.929673	25.4475	4.55e-07	0.000134045	PASK
CM001724_78214527_78215568	0.836616	1.02725	11.2196	0.000809382	0.0301002	PATL1
CM001719_99018306_99019407	-1.30772	1.08251	26.0145	3.39e-07	0.000104257	PATL2
CM001711_133176452_133179108	-0.714421	2.34319	12.691	0.000367421	0.0177211	PAX7
CM001720_46440005_46440731	1.30797	0.175812	14.6559	0.000129028	0.00851822	PAX8
CM001720_95219765_95220648	1.26747	0.608203	13.2187	0.000277168	0.0144882	PBX3
CM001720_95224210_95225684	0.873775	1.40578	10.7839	0.00102385	0.0351251	PBX3
CM001731_48763244_48765132	0.899993	1.72901	11.7903	0.000595415	0.0243585	PCBP4
CM001721_72504275_72507567	1.01341	2.24165	15.8352	6.91e-05	0.00563696	PCCA
CM001716_49109866_49110494	1.52088	-0.239429	10.0041	0.0015619	0.046097	PCDH1
CM001721_38416286_38417081	1.44009	0.386422	18.4353	1.76e-05	0.00210735	PCDH9
CM001716_48743669_48745756	1.25666	1.65353	29.0861	6.92e-08	2.91e-05	PCDHGC4
CM001716_48747764_48751364	0.652149	2.83075	14.2402	0.000160894	0.00996588	PCDHGC4
CM001723_31657252_31658031	1.19016	0.310306	13.1975	0.000280319	0.0146023	PCMTD1
CM001719_78680755_78681500	1.24325	0.0501737	11.3892	0.000738733	0.0282092	PCNX
CM001724_26168134_26170059	-0.998605	1.63033	15.3674	8.85e-05	0.00661825	PCSK7
CM001738_47834650_47836260	1.3519	1.30992	15.5789	7.91e-05	0.00611695	PDDC1
CM001718_86769068_86771432	1.12652	1.78911	21.9945	2.73e-06	0.000521904	PDE10A
CM001712_75443844_75444577	1.3736	0.0370723	12.5145	0.000403816	0.0188268	PDE4B
CM001712_75533000_75533743	2.01306	-0.0463778	12.3845	0.000432924	0.0196696	PDE4B
CM001729_20285584_20286770	1.13189	1.06047	12.0124	0.000528473	0.022453	PDE4D
CM001710_140642834_140644375	1.51842	1.08896	31.1605	2.38e-08	1.24e-05	PDE9A
CM001710_140576903_140578979	0.922544	1.68565	18.7324	1.5e-05	0.00187497	PDE9A
CM001710_140634478_140636263	1.32721	0.888459	14.2244	0.000162249	0.0100066	PDE9A
CM001710_140637987_140640681	0.764058	2.30182	12.2216	0.000472406	0.0209664	PDE9A
CM001710_65969557_65970532	1.13577	0.521473	11.5759	0.000668124	0.0263955	PDIA5
CM001715_28269865_28270717	1.19793	0.191011	11.3951	0.000736372	0.0282069	PDLIM5
CM001734_2067691_2068690	1.09613	0.891371	17.3331	3.14e-05	0.00321387	PDPK1
CM001734_2106215_2107102	1.15072	0.878916	16.1671	5.8e-05	0.0049808	PDPK1
CM001734_2079844_2081036	0.906957	1.08179	11.0635	0.000880448	0.0318175	PDPK1
CM001714_100647386_100648169	1.41384	0.289022	16.5971	4.62e-05	0.0042662	PDXP
CM001729_41251520_41252399	1.13756	0.567981	12.2648	0.000461595	0.0205842	PDZD2
CM001724_28044108_28045489	0.953161	1.18562	13.9654	0.000186205	0.0109911	PDZD3
CM001719_64698223_64699267	1.14323	0.730073	13.017	0.000308681	0.0156498	PELI2
CM001712_113936128_113937087	-1.52373	0.351416	15.9748	6.42e-05	0.00532334	PER2
CM001725_40662078_40663075	0.915409	0.622927	10.2228	0.00138715	0.0425942	PEX14
CM001725_4224062_4225793	1.77226	1.19721	45.0785	1.89e-11	3e-08	PFKFB2
CM001722_10526459_10527438	1.05764	0.900792	15.4545	8.45e-05	0.00642376	PFKFB3
CM001722_43317472_43319383	-1.09071	1.47457	14.4245	0.000145891	0.00926045	PFKP
CM001737_1469546_1470309	-1.29516	0.290062	16.9033	3.93e-05	0.00380195	PGBD5
CM001718_10318845_10320075	0.988539	0.643474	10.1869	0.00141445	0.0432021	PGM3
CM001728_52575502_52576887	0.768029	1.66826	11.3338	0.000761099	0.0288263	PGS1
CM001732_40536111_40536779	1.80968	0.231536	21.9752	2.76e-06	0.000525092	PHACTR1
CM001732_40453028_40455065	0.948874	2.03144	16.676	4.43e-05	0.00413778	PHACTR1
CM001732_40458747_40460240	1.00341	1.30912	10.9474	0.000937358	0.0331539	PHACTR1
CM001723_19091695_19093847	0.79441	1.93136	12.2907	0.000455222	0.0203758	PHF20L1
CM001712_21536414_21537829	0.870761	1.08448	11.8468	0.000577619	0.0238021	PHGDH
CM001724_27563630_27565210	1.25451	0.833172	16.2219	5.63e-05	0.00488878	PHLDB1
CM001710_55261969_55262800	-1.26459	0.422308	14.5163	0.000138953	0.00894847	PHLDB2
CM001733_60816326_60817102	1.93734	0.23617	25.7422	3.9e-07	0.000118162	PHLPP1
CM001733_60888058_60889694	1.25957	1.31785	22.9244	1.69e-06	0.000358721	PHLPP1
CM001733_60911472_60912207	2.03378	0.127531	21.7739	3.07e-06	0.000564024	PHLPP1
CM001733_60919139_60919995	1.85418	0.512052	19.3003	1.12e-05	0.00150966	PHLPP1
CM001733_60832706_60833929	1.28103	1.09395	14.2524	0.00015986	0.00991825	PHLPP1
CM001733_60909635_60910961	0.989298	1.05077	13.9412	0.00018862	0.0110914	PHLPP1
CM001733_60863682_60864676	1.03421	0.902624	13.1837	0.000282392	0.0146872	PHLPP1
CM001733_60917537_60918345	1.07414	0.75267	13.1184	0.000292404	0.0150741	PHLPP1
CM001733_60828639_60830067	0.749644	1.44874	11.293	0.000777989	0.0292701	PHLPP1
CM001733_60830991_60831912	1.14899	0.70093	10.3879	0.00126846	0.0402106	PHLPP1
CM001733_42555002_42555762	1.10524	0.150697	10.7251	0.00105692	0.0358671	PIEZO2
CM001725_1559368_1560374	1.47408	0.268708	10.6048	0.00112796	0.0373562	PIK3C2B
CM001725_1546757_1550195	0.595383	2.87041	10.2838	0.001342	0.0417114	PIK3C2B
CM001729_11428127_11429466	1.14431	1.0095	15.0538	0.000104489	0.00733757	PIK3R1
CM001729_11365415_11366335	1.10099	0.512286	12.5292	0.00040064	0.0187268	PIK3R1
CM001729_11347444_11348865	1.002	1.27104	11.4824	0.000702567	0.0273001	PIK3R1
CM001722_22446701_22447661	1.35225	0.749136	18.8549	1.41e-05	0.00178637	PIP4K2A
CM001726_69746255_69747085	1.05908	0.331921	10.0737	0.00150397	0.0449568	PISD
CM001738_43198905_43199640	1.28566	0.478722	10.833	0.000997047	0.0345044	PITPNM1
CM001726_52023808_52024670	2.01684	0.52079	15.4666	8.4e-05	0.00638989	PITPNM2
CM001722_43261792_43262626	1.04569	0.458464	11.1118	0.000857784	0.0312735	PITRM1
CM001716_104320953_104324701	0.826729	2.46457	16.1268	5.92e-05	0.00504622	PJA2
CM001716_104318101_104320011	0.918486	1.55872	10.7885	0.00102131	0.035074	PJA2
CM001716_104326481_104328278	0.698601	1.75078	10.3383	0.00130301	0.0409208	PJA2
CM001734_2393245_2396069	0.994432	2.40115	22.1702	2.5e-06	0.000486294	PKMYT1
CM001725_77369854_77370898	-0.914318	0.830763	10.4893	0.00120069	0.0388854	PKP1
CM001711_131826284_131827362	-1.09611	1.07072	13.691	0.000215482	0.0121752	PLA2G5
CM001737_32940836_32942318	0.90182	1.49776	12.8441	0.000338542	0.0167085	PLAC9
CM001722_1783159_1783913	-1.34061	0.295698	10.6337	0.00111042	0.0369974	PLCB4
CM001710_93998952_94000515	1.26107	0.619743	13.0585	0.000301913	0.015396	PLD1
CM001727_53898935_53899724	1.14862	0.578613	14.6201	0.000131503	0.00862065	PLEKHA4
CM001727_53885456_53885985	1.42922	0.196443	12.4481	0.000418425	0.0192673	PLEKHA4
CM001725_1447920_1449218	1.73219	1.01794	34.657	3.93e-09	2.79e-06	PLEKHA6
CM001725_1383438_1385118	1.52147	1.08285	33.2585	8.07e-09	4.99e-06	PLEKHA6
CM001725_1444574_1445491	1.53421	0.352666	16.3702	5.21e-05	0.00465127	PLEKHA6
CM001725_1426408_1429323	0.802594	2.18975	16.1746	5.78e-05	0.0049713	PLEKHA6
CM001725_1373324_1374877	1.14765	1.39492	14.6062	0.000132478	0.00867045	PLEKHA6
CM001725_1429854_1431358	0.991314	1.27715	13.8533	0.000197651	0.0114362	PLEKHA6
CM001725_1438678_1440804	0.881648	1.39999	10.8178	0.00100528	0.0346736	PLEKHA6
CM001719_75499017_75501791	0.58087	2.58337	9.79435	0.00175048	0.0495571	PLEKHH1
CM001719_41542190_41543769	-0.998994	0.961604	10.1162	0.00146969	0.0443866	PLEKHO2
CM001716_15758757_15759728	1.59115	0.501699	20.1799	7.05e-06	0.00106733	PLIN3
CM001722_39073414_39075179	1.70603	1.55799	33.2793	7.98e-09	4.96e-06	PLK1S1
CM001725_72797506_72802824	0.691402	3.2147	15.7262	7.32e-05	0.00586152	PLXNA2
CM001725_72840100_72842867	-0.719398	2.38814	15.6821	7.49e-05	0.00592909	PLXNA2
CM001725_72874366_72880259	0.536946	3.20461	10.6605	0.00109449	0.036662	PLXNA2
CM001725_72967361_72970143	0.60519	2.47344	9.84615	0.00170188	0.0487131	PLXNA2
CM001713_93442099_93443897	0.899931	1.19306	10.8907	0.000966503	0.0338231	PLXNA4
CM001731_51189552_51190315	1.47683	0.399806	15.719	7.35e-05	0.00586421	PLXNB1
CM001731_51197440_51199318	0.861846	1.81591	12.1803	0.000482977	0.0212696	PLXNB1
CM001714_110996100_110999105	0.6209	2.64049	10.3594	0.00128819	0.0406162	PLXNB2
CM001711_105731239_105731898	1.33629	0.034055	11.9549	0.000545043	0.0228827	PNKD
CM001713_92819831_92820976	1.47135	0.87844	19.1426	1.21e-05	0.0015948	PODXL
CM001713_92756936_92757865	1.356	0.378025	13.4242	0.000248394	0.0134214	PODXL
CM001710_142754840_142759057	-0.557762	3.49849	9.85915	0.0016899	0.0484835	POFUT2
CM001739_107154027_107155028	1.20952	0.281568	11.387	0.000739607	0.0282307	POLA1
CM001730_18731035_18734885	0.610622	2.93589	11.9179	0.000555969	0.023217	POLG
CM001715_113299321_113300525	1.26915	0.935777	13.3925	0.000252638	0.0135921	POLN
CM001715_113316970_113318417	-1.09497	0.854659	13.2765	0.00026875	0.0142177	POLN
CM001714_100904609_100906320	0.989877	1.18705	15.2514	9.41e-05	0.00686142	POLR2F
CM001714_100900164_100901360	0.901732	1.09854	10.0029	0.00156294	0.0461176	POLR2F
CM001737_31462855_31463734	1.35913	0.447068	17.823	2.42e-05	0.00267012	POLR3A
CM001716_39430415_39432386	0.738548	1.77822	11.3896	0.000738582	0.0282092	POLRMT
CM001713_10441295_10442452	1.17101	0.750113	12.3557	0.000439631	0.0198938	PON2
CM001710_154671096_154673314	0.711846	1.77173	10.6526	0.00109917	0.0367909	PP2D1
CM001715_18181366_18182560	1.06152	0.545478	11.9829	0.000536906	0.0226861	PPA2
CM001714_106936947_106938749	-0.964425	1.44423	14.2105	0.000163458	0.0100581	PPARA
CM001732_9040453_9042074	0.881225	1.76211	12.6805	0.000369486	0.0177665	PPARD
CM001732_9005103_9007785	0.622504	2.38375	9.98244	0.0015804	0.046399	PPARD
CM001715_87935469_87936476	-1.87972	0.91153	40.1935	2.3e-10	2.48e-07	PPEF2
CM001738_45296910_45299254	1.24595	2.20343	27.0884	1.94e-07	6.79e-05	PPFIA1
CM001724_42963398_42964726	1.64122	0.545871	22.6121	1.98e-06	0.000406093	PPFIBP2
CM001719_42114245_42115531	1.75858	0.554477	26.0279	3.37e-07	0.00010401	PPIB
CM001713_9979239_9980346	1.19094	1.04707	16.5544	4.73e-05	0.00433073	PPP1R9A
CM001716_54045804_54046786	1.83803	0.544898	33.2297	8.19e-09	5.04e-06	PPP2R2B
CM001716_54427504_54428197	1.86442	0.027966	18.3871	1.8e-05	0.002148	PPP2R2B
CM001716_54070779_54071685	1.19512	0.233926	10.1827	0.00141768	0.0432716	PPP2R2B
CM001730_63660345_63662652	1.56444	2.03672	42.028	9e-11	1.12e-07	PPP2R5C
CM001730_63663256_63666572	0.945392	2.77274	24.262	8.41e-07	0.000213783	PPP2R5C
CM001730_63669444_63672866	0.744096	2.50893	17.545	2.81e-05	0.00297264	PPP2R5C
CM001730_63648724_63649636	1.26954	0.696697	15.1763	9.79e-05	0.00704907	PPP2R5C
CM001730_63651676_63652404	1.40122	0.158714	15.0526	0.000104553	0.00733823	PPP2R5C
CM001715_22099123_22099919	1.21973	0.282477	12.9919	0.000312841	0.0157835	PPP3CA
CM001733_41840730_41842321	0.771699	1.49178	11.9113	0.000557938	0.0232776	PPP4R1
CM001730_19624972_19625762	1.09427	0.321723	11.3867	0.000739714	0.0282307	PRC1
CM001725_47393690_47395642	1.47272	1.37308	35.4915	2.56e-09	1.96e-06	PRDM16
CM001725_47256176_47257407	2.08151	0.596728	32.9052	9.68e-09	5.74e-06	PRDM16
CM001725_47273936_47275023	1.30317	0.720678	19.269	1.14e-05	0.00152842	PRDM16
CM001725_47271026_47272271	1.24247	1.32165	18.8861	1.39e-05	0.00176576	PRDM16
CM001725_47261816_47264075	0.937686	1.6721	16.7975	4.16e-05	0.00396906	PRDM16
CM001725_47232787_47233910	1.39882	0.599337	14.5159	0.000138984	0.00894847	PRDM16
CM001725_47296276_47297974	0.982448	1.19217	11.1209	0.000853595	0.0311853	PRDM16
CM001725_47390008_47391525	1.05865	1.03686	10.5933	0.00113496	0.0375326	PRDM16
CM001725_47221934_47222634	-1.24785	0.154198	10.27	0.00135213	0.0418777	PRDM16
CM001716_27040890_27042290	4.57533	0.949031	71.665	2.55e-17	1.72e-13	PRDM6
CM001716_27036306_27037315	3.43324	0.436078	43.9713	3.33e-11	4.73e-08	PRDM6
CM001715_92032950_92034690	2.46903	1.2801	49.8324	1.67e-12	3.7e-09	PRDM8
CM001735_37756247_37757273	1.19161	0.597207	15.406	8.67e-05	0.00653183	PRDX3
CM001722_75036836_75038771	1.67188	1.67092	34.3905	4.51e-09	3.13e-06	PREX1
CM001722_75028787_75030981	1.29676	1.99762	30.5917	3.18e-08	1.57e-05	PREX1
CM001722_75019729_75021464	0.994724	1.36695	15.2064	9.64e-05	0.00698745	PREX1
CM001722_75027374_75028142	1.7223	0.278663	15.1258	0.000100581	0.00716767	PREX1
CM001722_75052249_75053602	1.15393	1.01368	14.6394	0.000130164	0.00856898	PREX1
CM001722_75046180_75047155	1.17527	0.593661	13.7802	0.000205495	0.0117539	PREX1
CM001732_2479095_2479835	1.73312	0.46094	29.4306	5.8e-08	2.53e-05	PRIM2
CM001732_2402549_2403200	1.20992	0.212055	10.551	0.00116126	0.0380936	PRIM2
CM001713_110315750_110316774	-1.75448	0.199722	22.3742	2.24e-06	0.000447265	PRKAG2
CM001713_110171247_110172232	-1.32154	0.520206	14.4343	0.000145136	0.00923433	PRKAG2
CM001713_110383780_110386651	-0.641479	2.60396	10.999	0.000911591	0.032602	PRKAG2
CM001728_60481551_60485174	0.656826	2.80058	12.1448	0.000492258	0.0214957	PRKAR1A
CM001734_41176252_41177627	-1.01776	1.78949	13.8642	0.000196507	0.0113989	PRKAR1B
CM001728_61538401_61539320	1.45243	0.696669	19.2882	1.12e-05	0.00151706	PRKCA
CM001728_61572055_61577825	0.780905	3.52262	18.8322	1.43e-05	0.00179972	PRKCA
CM001728_61552318_61554003	0.987618	1.54824	17.1495	3.46e-05	0.00344266	PRKCA
CM001728_61701159_61703314	-0.98738	2.26814	15.8094	7.01e-05	0.0056971	PRKCA
CM001728_61457454_61458332	0.991184	0.934129	13.7497	0.000208852	0.0118954	PRKCA
CM001728_61536620_61537878	0.918788	1.34955	10.7377	0.00104974	0.0357134	PRKCA
CM001728_61454824_61457330	0.694411	2.02825	10.3838	0.00127125	0.0402706	PRKCA
CM001724_44717762_44718564	-1.66766	0.313121	27.372	1.68e-07	6.11e-05	PRKCDBP
CM001720_28106418_28107105	2.02787	-0.0307473	14.0663	0.000176478	0.0106074	PRKCE
CM001727_57706622_57707248	-1.62714	0.225988	24.6431	6.9e-07	0.000183378	PRKCG
CM001719_69743480_69744016	2.49326	-0.358827	17.3927	3.04e-05	0.00313676	PRKCH
CM001725_48223125_48224770	1.49158	1.58981	29.0647	7e-08	2.93e-05	PRKCZ
CM001725_48221464_48222492	1.63688	0.575891	23.9236	1e-06	0.000244744	PRKCZ
CM001714_97446924_97448665	-0.893524	2.03917	13.4415	0.000246124	0.0133308	PRMT8
CM001715_108303020_108304615	-1.09789	0.835543	17.4089	3.01e-05	0.00311489	PROM1
CM001715_108223255_108226569	-0.533951	2.82988	9.9638	0.00159648	0.0466172	PROM1
CM001724_63529353_63530172	1.36639	0.244664	15.0453	0.00010496	0.00735907	PRR5L
CM001720_99973850_99974948	1.26112	0.4608	17.0533	3.63e-05	0.00358815	PRRC2B
CM001720_99976668_99977524	1.22468	0.238949	11.9665	0.000541657	0.0228031	PRRC2B
CM001720_98513550_98514600	-1.06086	0.800313	12.1527	0.000490167	0.0214322	PRRX2
CM001737_25761084_25764995	1.19939	2.83114	32.8051	1.02e-08	6.02e-06	PSAP
CM001723_12404220_12405085	-1.49117	0.549322	12.8922	0.000329951	0.0164133	PSCA
CM001736_37225301_37225879	1.64661	-0.0241726	13.9178	0.000190981	0.01118	PSD3
CM001736_37208055_37209134	0.983443	0.949665	11.8946	0.000562966	0.0234293	PSD3
CM001736_37403867_37404965	1.05127	0.486688	11.6968	0.00062609	0.0252079	PSD3
CM001725_27622978_27623798	1.41669	0.493793	19.8656	8.31e-06	0.00121166	PSEN2
CM001712_32031215_32032652	0.877154	1.34526	10.4399	0.00123325	0.0396094	PSRC1
CM001712_44558427_44559120	1.86145	-0.211358	10.6706	0.0010885	0.036534	PTBP2
CM001717_80227263_80228066	1.91764	-0.0256594	20.3218	6.54e-06	0.00100798	PTCH1
CM001717_80255395_80256159	1.67192	-0.0639282	13.7246	0.000211662	0.0120097	PTCH1
CM001723_13477642_13478550	1.68506	0.525811	24.4665	7.56e-07	0.000196395	PTK2
CM001723_13454525_13455460	1.78658	0.214769	19.1592	1.2e-05	0.0015857	PTK2
CM001723_13527770_13528976	1.08514	0.999308	17.7251	2.55e-05	0.00278274	PTK2
CM001723_13520574_13523291	0.93337	1.73639	16.51	4.84e-05	0.00441545	PTK2
CM001723_13541191_13544218	0.780208	2.37525	16.2037	5.69e-05	0.00492637	PTK2
CM001723_13490587_13491750	0.962571	1.10209	15.4038	8.68e-05	0.00653569	PTK2
CM001723_13463510_13464875	1.52319	0.934285	11.7534	0.000607331	0.0247259	PTK2
CM001723_13537368_13539771	0.758185	2.04008	10.3627	0.00128588	0.0405813	PTK2
CM001732_16326537_16327173	-1.24175	0.0620832	12.0789	0.000509954	0.0219694	PTK7
CM001713_98103462_98104310	1.34474	0.227456	12.5164	0.000403387	0.0188226	PTN
CM001722_76663430_76664493	1.04942	0.70656	10.4443	0.00123029	0.0395495	PTPN1
CM001726_61427734_61428446	1.2	0.0807719	9.92327	0.00163202	0.0473473	PTPN11
CM001725_66780785_66782427	1.06591	1.07849	18.4416	1.75e-05	0.00210415	PTPN14
CM001719_96179031_96180947	-1.16347	1.43225	10.2856	0.0013407	0.0416989	PTPN21
CM001717_35215988_35216888	1.02074	0.396401	10.5323	0.00117308	0.0382922	PTPRD
CM001735_45797653_45798783	1.28195	0.79559	14.1877	0.000165447	0.0101435	PTPRE
CM001712_98863924_98867508	0.984944	2.88595	24.3083	8.21e-07	0.000210695	PTPRF
CM001712_98859322_98863819	0.65487	3.19438	14.9156	0.000112429	0.00772601	PTPRF
CM001731_38951275_38952370	2.08766	0.951417	48.6007	3.14e-12	6.5e-09	PTPRG
CM001731_39001733_39002910	1.00955	1.21754	14.2248	0.000162215	0.0100066	PTPRG
CM001731_38891263_38892052	1.18703	0.507961	10.4106	0.00125291	0.0399431	PTPRG
CM001724_74106024_74106923	2.32007	-0.0081998	21.8646	2.93e-06	0.0005476	PTPRJ
CM001713_114886318_114886817	-8.12817	-0.431345	51.8023	6.14e-13	1.59e-09	PTPRN2
CM001722_69440860_69441711	1.05331	0.470463	11.5725	0.000669359	0.0264133	PTPRT
CM001723_11680865_11684052	1.85848	2.10916	41.5133	1.17e-10	1.4e-07	PUF60
CM001723_11685294_11687529	0.764426	2.08193	12.0043	0.000530767	0.0225063	PUF60
CM001723_11687641_11689024	1.07679	1.18408	9.86425	0.00168521	0.04838	PUF60
CM001714_72726712_72727520	-1.31323	0.111878	9.7712	0.00177266	0.0499437	PVALB
CM001724_28489842_28490823	1.22725	0.386825	13.5455	0.000232843	0.0128281	PVRL1
CM001724_28512115_28513510	0.8653	1.07455	10.6478	0.001102	0.0368275	PVRL1
CM001724_28508707_28509472	1.33868	0.0485213	10.366	0.00128357	0.0405465	PVRL1
CM001717_110092752_110093932	-1.4024	0.931148	15.6667	7.55e-05	0.00596717	PXDN
CM001715_109832087_109835082	0.630215	2.33836	10.5434	0.00116604	0.0381484	QDPR
CM001724_60218541_60219470	1.14154	0.676976	14.5821	0.00013418	0.00874365	QSER1
CM001725_58955062_58956790	1.13408	1.5575	18.0118	2.2e-05	0.00247986	QSOX1
CM001735_36725352_36726178	1.1784	0.192647	11.1057	0.000860625	0.0313447	RAB11FIP2
CM001734_374162_375952	0.742501	2.01381	9.93152	0.00162472	0.0472246	RAB11FIP3
CM001717_108581567_108582720	1.24449	0.739229	15.3026	9.16e-05	0.00675801	RAB14
CM001738_42153465_42154553	0.843057	1.26617	12.7617	0.000353795	0.0172118	RAB1B
CM001722_55993006_55994104	1.12369	0.486106	12.2492	0.000465454	0.0207077	RAB22A
CM001711_61529762_61530673	1.70166	0.415258	25.1211	5.38e-07	0.00015307	RAB3GAP1
CM001710_154648102_154652526	0.563199	2.78173	10.4539	0.00122391	0.0394385	RAB5A
CM001710_154656427_154657297	1.32777	-0.0143942	10.0241	0.00154505	0.0457799	RAB5A
CM001710_133070522_133071834	1.1668	0.535161	15.9022	6.67e-05	0.00548323	RAB6B
CM001710_133067990_133070021	1.06754	2.32199	11.8727	0.000569642	0.0235915	RAB6B
CM001734_28202120_28202774	1.14887	0.454882	12.0088	0.000529491	0.0224805	RABGEF1
CM001734_37911961_37913039	1.6051	0.917385	26.7755	2.29e-07	7.62e-05	RAC1
CM001714_98850080_98852118	0.781468	1.5691	10.4259	0.00124258	0.0397928	RAD52
CM001729_39030242_39031917	1.11754	1.48033	17.2823	3.22e-05	0.00326929	RAI14
CM001711_71212423_71214775	1.08577	1.65238	18.3474	1.84e-05	0.00217975	RALB
CM001711_71180553_71181412	1.32562	0.16353	12.594	0.000386987	0.0183238	RALB
CM001733_41778170_41779581	1.25342	1.07468	18.3497	1.84e-05	0.00217942	RALBP1
CM001722_38420245_38423267	0.785786	2.54992	16.3451	5.28e-05	0.00468965	RALGAPA2
CM001722_38454921_38455812	1.24196	0.217827	12.8476	0.000337918	0.0166864	RALGAPA2
CM001722_38526752_38527514	1.28645	0.165525	12.5503	0.000396149	0.0186073	RALGAPA2
CM001722_38500016_38502504	0.752954	1.8935	9.83821	0.00170923	0.0488511	RALGAPA2
CM001720_101509207_101510313	1.22894	0.450069	15.4069	8.67e-05	0.00653183	RALGDS
CM001720_101501330_101504710	0.729782	2.54031	11.1084	0.000859368	0.0313076	RALGDS
CM001720_96329972_96332361	0.848841	1.60922	11.1927	0.00082118	0.0304516	RALGPS1
CM001720_96350594_96352757	0.792302	1.85384	10.5793	0.00114359	0.0377529	RALGPS1
CM001716_14882480_14883275	2.53124	0.00992683	25.498	4.43e-07	0.000131154	RANBP3
CM001716_14907208_14909597	0.750709	2.17412	14.0825	0.000174967	0.0105637	RANBP3
CM001716_14910004_14911467	0.887005	1.23035	10.6471	0.00110244	0.0368275	RANBP3
CM001721_70015351_70016360	0.952446	0.907383	11.3732	0.000745129	0.028365	RAP2A
CM001720_100198129_100198716	2.52256	0.00786965	28.6053	8.87e-08	3.57e-05	RAPGEF1
CM001720_100222603_100223550	1.48648	0.380505	19.6198	9.45e-06	0.00132493	RAPGEF1
CM001720_100186472_100187168	1.66204	0.121584	14.2649	0.0001588	0.00986153	RAPGEF1
CM001720_100181746_100185571	0.689487	2.92621	12.2295	0.000470405	0.0209004	RAPGEF1
CM001720_100202480_100204382	0.634615	2.22106	11.3794	0.000742621	0.0283095	RAPGEF1
CM001720_100125553_100127915	0.676304	1.9629	10.2324	0.00137994	0.0424175	RAPGEF1
CM001711_22960997_22961906	1.49184	0.345391	12.2102	0.000475277	0.0210379	RAPGEF4
CM001713_28729978_28731254	1.46533	0.875555	19.0063	1.3e-05	0.00168494	RAPGEF5
CM001713_28736809_28738057	1.36391	0.319193	12.98	0.000314834	0.0158468	RAPGEF5
CM001713_28738356_28740652	0.843336	1.65615	11.7637	0.000603973	0.0246338	RAPGEF5
CM001736_38823716_38824567	1.4644	0.264381	14.7413	0.000123315	0.008247	RARB
CM001719_30523630_30525651	-0.850337	1.54222	12.059	0.000515421	0.0221388	RASGRP1
CM001720_15900342_15901038	2.3612	-0.0839729	22.1855	2.48e-06	0.00048343	RASGRP3
CM001737_41943429_41947187	1.00155	2.72775	21.3175	3.89e-06	0.000673219	RASSF4
CM001737_41960628_41961824	1.07663	0.597604	10.639	0.00110725	0.0369306	RASSF4
CM001714_71790727_71791598	1.16246	0.224016	10.6078	0.0011261	0.0373219	RBFOX2
CM001739_81604956_81609176	0.612532	2.3316	11.3241	0.000765095	0.0289046	RBM10
CM001726_60320174_60323774	0.8444	2.68273	23.513	1.24e-06	0.000286795	RBM19
CM001726_60324451_60328997	0.762568	2.63266	13.846	0.000198421	0.0114611	RBM19
CM001713_113454643_113455769	1.91031	0.494001	28.9653	7.37e-08	3.06e-05	RBM33
CM001713_113415761_113416929	0.991644	1.10699	14.9574	0.000109963	0.00760592	RBM33
CM001713_113418963_113419814	1.4182	0.306905	12.6509	0.000375385	0.0179575	RBM33
CM001713_113449256_113451161	0.710066	1.89719	11.8844	0.000566075	0.0235079	RBM33
CM001713_113369918_113370945	0.962336	0.825386	10.8681	0.000978323	0.0340576	RBM33
CM001722_56679490_56680966	0.785383	1.27406	11.2385	0.000801199	0.0298749	RBM38
CM001722_56682861_56683572	1.53103	-0.0107353	10.9972	0.000912474	0.0326162	RBM38
CM001731_3944263_3944939	-1.17802	0.302488	13.9437	0.000188366	0.0110895	RBMS3
CM001719_41644080_41647663	-0.687189	2.63747	15.64	7.66e-05	0.00602362	RBPMS2
CM001721_17016835_17018932	0.98208	2.12354	12.197	0.00047867	0.0211283	RCBTB1
CM001721_16155445_16156617	1.02303	1.0211	11.014	0.000904252	0.032424	RCBTB2
CM001721_16162647_16163634	0.951344	0.76635	10.2467	0.00136929	0.0421909	RCBTB2
CM001711_134430972_134433044	1.00325	1.51706	20.3096	6.59e-06	0.00101213	RCC2
CM001730_64346767_64347477	1.06382	0.22479	10.1029	0.0014804	0.0446198	RCOR1
CM001712_973902_975459	0.788072	1.29899	9.78196	0.00176233	0.0497773	RCSD1
CM001737_18896480_18897278	1.39132	0.242577	15.2881	9.23e-05	0.00678179	REEP3
CM001724_49466331_49468399	1.62962	1.557	36.929	1.23e-09	1.03e-06	RELT
CM001725_1273502_1274916	0.818752	1.2608	10.4443	0.00123026	0.0395495	REN
CM001734_33106262_33106885	1.19816	0.312994	14.017	0.00018117	0.0107917	RFC2
CM001734_33109843_33111759	0.973092	1.94872	12.6156	0.000382537	0.0182027	RFC2
CM001728_14394321_14395912	1.06838	1.37147	16.3056	5.39e-05	0.00474781	RFFL
CM001728_14396284_14399617	0.825884	2.74666	15.6876	7.47e-05	0.00592249	RFFL
CM001710_150847214_150848832	-0.72978	1.88486	12.5228	0.000402022	0.0187784	RFTN1
CM001716_14827187_14828529	0.84968	1.3843	13.1014	0.000295078	0.0151656	RFX2
CM001719_50531426_50532463	1.11563	0.894368	15.5433	8.06e-05	0.0061882	RFX7
CM001719_50533387_50534441	1.24748	0.43651	11.177	0.000828186	0.0306018	RFX7
CM001717_100733820_100734984	-1.06652	0.740848	13.0981	0.000295602	0.0151867	RGS3
CM001717_100786284_100788845	0.806812	1.86654	12.8054	0.000345613	0.0169115	RGS3
CM001717_100736828_100737965	1.43826	0.567791	12.7891	0.000348643	0.0170226	RGS3
CM001717_100746828_100748719	0.895033	1.67114	12.4768	0.000412042	0.0190709	RGS3
CM001717_100811852_100813679	-0.935958	1.60285	12.368	0.000436765	0.0197917	RGS3
CM001717_100769186_100771816	0.835809	1.54379	9.88861	0.00166305	0.0479114	RGS3
[truncated: 2,809 more rows]
