# Supplementary material for: Genome-wide analysis of DNA methylation in hypothalamus and ovary of Capra hircus
Source: BMC Genomics. 2017 Jun 23;18:476. doi: 10.1186/s12864-017-3866-4 (PMC5481934; doi:10.1186/s12864-017-3866-4)
Supplement: Supplementary file 4 — List of DEGs between hypothalamus and ovary. Positive value in the LogFC column refers to genes over-expressed in the vary; negative values indicates genes over-expressed in hypothalamus. (XLSX 1257 kb) [file 12864_2017_3866_MOESM4_ESM.xlsx]

## Sheet: list of DEGs
gene OV vs HPT	logFC	logCPM	LR	PValue	FDR	Chr code	gene_ID	Chromosome
gene16062	-13.4727	5.92804	140.045	2.6e-32	7.03e-29	CM001727.1	ATP1A3	18
gene7259	-13.457	16.4703	131.021	2.45e-30	2.58e-27	CM001716.1	LOC102182031	7
gene5793	-13.3526	12.5659	144.437	2.85e-33	1.3e-29	CM001715.1	LOC102170595	6
gene3836	-13.2605	15.869	117.846	1.87e-27	1.03e-24	CM001713.1	LOC102173998	4
gene13714	-12.8933	3.37802	184.913	4.1e-42	5.61e-38	CM001724.1	SLC1A2	15
gene2720	-12.2413	18.1699	94.2137	2.83e-22	5.79e-20	CM001712.1	LOC102191294	3
gene6347	-12.1933	2.42847	90.0483	2.32e-21	3.79e-19	CM001716.1	NCAN	7
gene14391	-12.1916	2.74123	123.992	8.46e-29	6.43e-26	CM001725.1	CHD5	16
gene17941	-11.9352	2.42177	87.4899	8.47e-21	1.22e-18	CM001729.1	LOC102181163	20
gene17540	-11.8752	8.3815	139.709	3.08e-32	7.03e-29	CM001728.1	GFAP	19
gene7650	-11.8112	15.3218	88.6551	4.7e-21	7.23e-19	CM001716.1	LOC102188674	7
gene5570	-11.6645	1.65391	95.8158	1.26e-22	2.83e-20	CM001714.1	MLC1	5
gene11091	-11.5796	1.55697	75.8165	3.11e-18	2.96e-16	CM001720.1	GRIN1	11
gene19359	-11.4778	1.63407	81.6832	1.6e-19	1.92e-17	CM001731.1	SLC6A1	22
gene435	-11.4545	1.75607	56.9858	4.39e-14	1.7e-12	CM001710.1	SST	1
gene18942	-11.3799	3.43924	147.964	4.83e-34	3.31e-30	CM001731.1	MOBP	22
gene1257	-11.3592	1.29051	105.25	1.08e-24	3.69e-22	CM001711.1	ERMN	2
gene2263	-11.2803	3.43252	131.149	2.3e-30	2.58e-27	CM001712.1	BCAN	3
gene14534	-11.2731	1.09598	109.716	1.13e-25	4.69e-23	CM001725.1	TNR	16
gene1996	-11.1835	0.934398	56.0533	7.05e-14	2.65e-12	CM001711.1	PADI2	2
gene19234	-11.0518	0.988005	75.68	3.34e-18	3.13e-16	CM001731.1	BSN	22
gene22703	-10.9522	0.877881	71.462	2.83e-17	2.33e-15	CM001738.1	HEPACAM	29
gene12734	-10.8974	0.426303	85.6334	2.17e-20	2.94e-18	CM001723.1	CSMD3	14
gene522	-10.8818	0.930474	89.5235	3.03e-21	4.82e-19	CM001710.1	PEX5L	1
gene11122	-10.8141	0.822331	71.9937	2.16e-17	1.81e-15	CM001720.1	CACNA1B	11
gene8542	-10.7588	1.06406	76.9198	1.78e-18	1.82e-16	CM001718.1	LOC102184624	9
gene3433	-10.7277	3.85556	84.3243	4.2e-20	5.46e-18	CM001712.1	KIF1A	3
gene2417	-10.7112	2.35513	109.235	1.44e-25	5.81e-23	CM001712.1	CELF3	3
gene1173	-10.6972	1.01674	65.9736	4.57e-16	2.81e-14	CM001711.1	GAD1	2
gene2760	-10.643	0.586605	81.8028	1.5e-19	1.82e-17	CM001712.1	LOC102179619	3
gene19031	-10.5531	0.170659	78.0955	9.82e-19	1.07e-16	CM001731.1	GRM7	22
gene11329	-10.4814	0.0150554	69.4321	7.91e-17	5.98e-15	CM001721.1	AMER2	12
gene23227	-10.4302	6.59811	141.889	1.03e-32	3.52e-29	CM001739.1	PLP1	30
gene5203	-10.3071	2.19159	110.82	6.48e-26	2.96e-23	CM001714.1	LOC102178801	5
gene6980	-10.3067	2.90263	68.0269	1.61e-16	1.1e-14	CM001716.1	SNCB	7
gene18784	-10.3003	1.80386	90.2894	2.06e-21	3.39e-19	CM001730.1	LOC102180161	21
gene6425	-10.269	-0.341981	32.2874	1.33e-08	1.59e-07	CM001716.1	NWD1	7
gene16197	-10.2675	0.493343	57.1921	3.95e-14	1.55e-12	CM001727.1	SLC8A2	18
gene7448	-10.2525	3.07297	134.059	5.3e-31	8.07e-28	CM001716.1	CAMK2A	7
gene8178	-10.2411	-0.266222	51.7577	6.28e-13	1.92e-11	CM001717.1	PNMA2	8
gene11671	-10.24	0.0078959	79.5875	4.61e-19	5.18e-17	CM001722.1	GPR158	13
gene1205	-10.2201	0.166596	60.8624	6.12e-15	2.96e-13	CM001711.1	SCN7A	2
gene20648	-10.2148	0.782658	46.6685	8.41e-12	1.99e-10	CM001734.1	FBXL16	25
gene12186	-10.0309	-0.117241	62.5939	2.54e-15	1.33e-13	CM001722.1	SLC32A1	13
gene21611	-10.0252	3.25463	121.379	3.16e-28	2.16e-25	CM001735.1	INA	26
gene16519	-10.0186	3.18442	85.3956	2.44e-20	3.28e-18	CM001727.1	LOC102172380	18
gene5498	-10.0028	0.0410482	51.9698	5.64e-13	1.75e-11	CM001714.1	LOC102170210	5
gene14868	-9.97291	2.14196	53.358	2.78e-13	9.24e-12	CM001726.1	FSTL5	17
gene18477	-9.94906	1.75623	110.453	7.8e-26	3.44e-23	CM001730.1	APBA2	21
gene5526	-9.88657	2.66092	93.0773	5.03e-22	9.7e-20	CM001714.1	SULT4A1	5
gene16776	-9.88288	2.19463	93.1189	4.92e-22	9.63e-20	CM001728.1	OMG	19
gene15842	-9.83022	3.41746	99.7328	1.74e-23	4.78e-21	CM001727.1	MAG	18
gene10711	-9.80609	0.451685	67.0816	2.6e-16	1.69e-14	CM001720.1	DPYSL5	11
gene20132	-9.80428	3.91869	95.2481	1.68e-22	3.48e-20	CM001732.1	NRSN1	23
gene1296	-9.78787	3.30357	118.269	1.51e-27	8.64e-25	CM001711.1	KIF5C	2
gene1314	-9.7844	1.33567	96.9664	7.05e-23	1.79e-20	CM001711.1	LRP1B	2
gene10024	-9.70495	0.0613938	37.8921	7.48e-10	1.17e-08	CM001719.1	TMEM63C	10
gene6825	-9.646	1.93819	100.384	1.26e-23	3.58e-21	CM001716.1	ATCAY	7
gene21058	-9.64074	3.18506	95.674	1.35e-22	2.95e-20	CM001734.1	ASPHD1	25
gene9855	-9.63108	-0.963863	27.5296	1.55e-07	1.42e-06	CM001719.1	SYT16	10
gene23263	-9.61408	0.264813	37.5316	8.99e-10	1.39e-08	CM001739.1	IRS4	30
gene5891	-9.57886	0.843406	92.8997	5.5e-22	1.03e-19	CM001715.1	GABRB1	6
gene1683	-9.57755	4.85667	132.571	1.12e-30	1.54e-27	CM001711.1	DNER	2
gene17701	-9.55364	3.47142	76.8022	1.89e-18	1.9e-16	CM001728.1	LOC102184092	19
gene11952	-9.54138	1.07459	65.3618	6.23e-16	3.69e-14	CM001722.1	CHRNA4	13
gene11951	-9.53614	1.8333	55.1993	1.09e-13	3.96e-12	CM001722.1	KCNQ2	13
gene19020	-9.49201	-0.270885	44.5479	2.48e-11	5.37e-10	CM001731.1	LHFPL4	22
gene11369	-9.44114	2.75546	118.902	1.1e-27	6.85e-25	CM001721.1	PCDH9	12
gene15518	-9.42955	-0.755029	23.8127	1.06e-06	7.66e-06	CM001727.1	CBLN1	18
gene5355	-9.42044	0.954046	48.0578	4.14e-12	1.05e-10	CM001714.1	KCNA6	5
gene23366	-9.409	2.96447	68.4185	1.32e-16	9.28e-15	CM001739.1	ARHGAP36	30
gene11099	-9.38588	3.68155	72.7916	1.44e-17	1.25e-15	CM001720.1	LOC102183428	11
gene10045	-9.37932	0.727979	58.2534	2.3e-14	9.53e-13	CM001719.1	NRXN3	10
gene12562	-9.34699	-0.160948	55.002	1.2e-13	4.3e-12	CM001723.1	ST18	14
gene13746	-9.33714	4.46664	126.783	2.07e-29	1.9e-26	CM001724.1	SYT13	15
gene11150	-9.32563	-0.641303	38.268	6.17e-10	9.82e-09	CM001721.1	KBTBD6	12
gene11965	-9.29169	0.0442094	60.0418	9.29e-15	4.32e-13	CM001722.1	HRH3	13
gene21305	-9.27918	4.86215	138.887	4.66e-32	9.12e-29	CM001734.1	TMEM130	25
gene3909	-9.23693	4.14438	126.775	2.08e-29	1.9e-26	CM001713.1	PTPRZ1	4
gene2956	-9.16157	3.97656	118.525	1.33e-27	7.92e-25	CM001712.1	DNAJC6	3
gene11487	-9.15868	-0.655846	38.5271	5.4e-10	8.71e-09	CM001721.1	FAM155A	12
gene18606	-9.11897	2.68952	115.779	5.31e-27	2.8e-24	CM001730.1	AKAP6	21
gene9605	-9.10625	7.59964	27.3965	1.66e-07	1.51e-06	CM001719.1	LOC102189869	10
gene22454	-9.05754	2.03206	112.935	2.23e-26	1.05e-23	CM001738.1	FAT3	29
gene1207	-9.05509	1.42246	88.4609	5.18e-21	7.8e-19	CM001711.1	SCN1A	2
gene10792	-9.05006	2.30831	114.348	1.09e-26	5.54e-24	CM001720.1	NTSR2	11
gene20324	-9.04832	4.03489	120.565	4.76e-28	3.1e-25	CM001733.1	SYT4	24
gene21959	-9.04191	2.52505	58.0459	2.56e-14	1.05e-12	CM001736.1	SMIM18	27
gene18825	-9.04101	-0.244849	31.0255	2.55e-08	2.86e-07	CM001730.1	TMEM179	21
gene3348	-9.03413	0.428764	50.703	1.07e-12	3.05e-11	CM001712.1	CSMD2	3
gene8863	-9.01587	2.19626	96.1549	1.06e-22	2.51e-20	CM001718.1	KIAA1244	9
gene1959	-8.9895	-0.899303	52.6919	3.9e-13	1.26e-11	CM001711.1	VWA5B1	2
gene21799	-8.95571	0.0694056	43.2572	4.8e-11	9.77e-10	CM001735.1	LOC102182756	26
gene19356	-8.94549	1.94986	86.3025	1.54e-20	2.16e-18	CM001731.1	ATP2B2	22
gene20334	-8.93955	-0.407769	21.8377	2.97e-06	1.89e-05	CM001733.1	CELF4	24
gene23843	-8.8998	1.62508	68.5563	1.23e-16	8.77e-15	CM001739.1	SYN1	30
gene22546	-8.8869	1.8973	99.2309	2.25e-23	5.92e-21	CM001738.1	LUZP2	29
gene13177	-8.87376	-1.19557	22.8552	1.75e-06	1.19e-05	CM001724.1	LOC102178464	15
gene22557	-8.86677	2.10226	90.7624	1.62e-21	2.77e-19	CM001738.1	SLC17A6	29
gene12286	-8.82161	2.99574	99.3483	2.12e-23	5.69e-21	CM001722.1	SLC12A5	13
gene22282	-8.8166	3.90344	107.975	2.72e-25	1.01e-22	CM001737.1	SPOCK2	28
gene608	-8.7691	0.0698004	52.8329	3.63e-13	1.17e-11	CM001710.1	PPM1L	1
gene3496	-8.76379	1.00848	76.6565	2.03e-18	2.02e-16	CM001713.1	CALCR	4
gene12289	-8.73658	-0.25995	41.7513	1.04e-10	1.97e-09	CM001722.1	CDH22	13
gene19358	-8.66672	3.46236	70.7758	4e-17	3.22e-15	CM001731.1	SLC6A11	22
gene19050	-8.64486	1.61592	70.3627	4.93e-17	3.88e-15	CM001731.1	CHL1	22
gene4722	-8.64437	4.10289	100.395	1.25e-23	3.58e-21	CM001714.1	KIF5A	5
gene3617	-8.61434	-0.974022	27.9265	1.26e-07	1.18e-06	CM001713.1	GRM3	4
gene11950	-8.59996	5.12602	125.526	3.9e-29	3.34e-26	CM001722.1	EEF1A2	13
gene7830	-8.59406	0.568587	76.7408	1.95e-18	1.95e-16	CM001717.1	SLC24A2	8
gene2264	-8.58985	0.356263	51.1805	8.42e-13	2.46e-11	CM001712.1	HAPLN2	3
gene1225	-8.51712	-0.772474	30.8949	2.72e-08	3.02e-07	CM001711.1	GCA	2
gene18179	-8.51583	-0.607268	23.4897	1.26e-06	8.9e-06	CM001729.1	CDH10	20
gene21016	-8.51401	-0.456464	34.4593	4.35e-09	5.87e-08	CM001734.1	GSG1L	25
gene12338	-8.51085	2.94737	110.253	8.62e-26	3.69e-23	CM001722.1	BCAS1	13
gene2663	-8.45706	1.18947	40.8994	1.6e-10	2.91e-09	CM001712.1	SLC6A17	3
gene8479	-8.4304	-0.42764	27.6506	1.45e-07	1.34e-06	CM001717.1	MYT1L	8
gene1388	-8.42959	13.0214	24.0296	9.49e-07	6.96e-06	CM001711.1	TFCP2L1	2
gene5450	-8.38413	0.771472	59.2488	1.39e-14	6.16e-13	CM001714.1	NPTXR	5
gene6254	-8.37831	0.371597	33.8939	5.82e-09	7.57e-08	CM001715.1	FGFR3	6
gene22196	-8.3766	-1.2604	27.8319	1.32e-07	1.23e-06	CM001737.1	ZNF365	28
gene14066	-8.37443	2.41249	77.6741	1.22e-18	1.3e-16	CM001725.1	CNTN2	16
gene1621	-8.33596	3.03547	58.3689	2.17e-14	9.1e-13	CM001711.1	RESP18	2
gene22174	-8.33294	2.04845	106.04	7.23e-25	2.54e-22	CM001737.1	PHYHIPL	28
gene17566	-8.31183	-0.285128	24.5056	7.41e-07	5.57e-06	CM001728.1	CRHR1	19
gene2147	-8.29639	2.58816	98.2331	3.72e-23	9.61e-21	CM001712.1	KCNJ10	3
gene12905	-8.2851	1.75402	70.8787	3.8e-17	3.1e-15	CM001723.1	LOC102174135	14
gene13772	-8.26295	2.90697	81.0254	2.23e-19	2.61e-17	CM001724.1	LRP4	15
gene23000	-8.22648	-1.66981	31.7546	1.75e-08	2.04e-07	CM001738.1	LOC102177416	29
gene6397	-8.22314	1.72966	52.4136	4.5e-13	1.43e-11	CM001716.1	UNC13A	7
gene1545	-8.21638	-0.0427965	50.5273	1.18e-12	3.3e-11	CM001711.1	ERBB4	2
gene3625	-8.21064	2.66681	102.807	3.7e-24	1.2e-21	CM001713.1	PCLO	4
gene8181	-8.17746	2.52534	90.8035	1.59e-21	2.75e-19	CM001717.1	STMN4	8
gene9622	-8.11865	-0.217267	37.1795	1.08e-09	1.64e-08	CM001719.1	TRIM9	10
gene6380	-8.10684	2.22746	73.9915	7.85e-18	7.07e-16	CM001716.1	RAB3A	7
gene1653	-8.09243	8.16686	102.325	4.71e-24	1.5e-21	CM001711.1	SCG2	2
gene6026	-8.08113	2.87097	108.379	2.22e-25	8.44e-23	CM001715.1	SLC4A4	6
gene10734	-8.06141	0.868361	50.2826	1.33e-12	3.7e-11	CM001720.1	EFR3B	11
gene2690	-8.04671	2.4662	68.813	1.08e-16	7.88e-15	CM001712.1	CELSR2	3
gene11777	-8.0406	1.23036	39.186	3.85e-10	6.45e-09	CM001722.1	NKX2-2	13
gene11925	-8.03369	0.478425	38.9786	4.28e-10	7.09e-09	CM001722.1	MYT1	13
gene21247	-8.02116	2.37439	38.9859	4.27e-10	7.07e-09	CM001734.1	ACTL6B	25
gene22919	-7.97937	2.02825	69.7311	6.8e-17	5.26e-15	CM001738.1	NRXN2	29
gene6979	-7.96759	0.603551	41.654	1.09e-10	2.06e-09	CM001716.1	GPRIN1	7
gene2680	-7.93188	-0.691822	25.0418	5.61e-07	4.34e-06	CM001712.1	GPR61	3
gene17370	-7.91639	-1.41027	18.374	1.82e-05	9.22e-05	CM001728.1	KRT222	19
gene10393	-7.8894	2.38629	93.7133	3.65e-22	7.24e-20	CM001720.1	NRXN1	11
gene8756	-7.87699	-1.3978	20.735	5.27e-06	3.11e-05	CM001718.1	CNR1	9
gene19025	-7.87548	0.504532	73.4234	1.05e-17	9.36e-16	CM001731.1	SRGAP3	22
gene15372	-7.86599	3.27517	132.232	1.33e-30	1.66e-27	CM001727.1	VAT1L	18
gene22213	-7.8419	-0.573775	41.2839	1.32e-10	2.45e-09	CM001737.1	LRRTM3	28
gene13699	-7.83386	1.24602	96.4859	8.99e-23	2.16e-20	CM001724.1	KIAA1549L	15
gene17122	-7.82534	1.14692	51.7932	6.17e-13	1.89e-11	CM001728.1	ARHGAP44	19
gene15623	-7.81504	-0.616077	39.8191	2.79e-10	4.79e-09	CM001727.1	CDH8	18
gene3591	-7.79477	2.1719	79.3395	5.23e-19	5.82e-17	CM001713.1	RAPGEF5	4
gene17307	-7.77999	2.09841	59.4047	1.28e-14	5.76e-13	CM001728.1	ARHGAP23	19
gene17308	-7.77337	1.95243	96.8377	7.53e-23	1.84e-20	CM001728.1	SRCIN1	19
gene11746	-7.7684	0.412435	41.0899	1.45e-10	2.68e-09	CM001722.1	PCSK2	13
gene21806	-7.74893	3.23283	113.056	2.1e-26	1.03e-23	CM001735.1	CALY	26
gene6091	-7.74809	0.939563	63.3468	1.73e-15	9.38e-14	CM001715.1	FRAS1	6
gene19829	-7.74452	0.586823	49.7468	1.75e-12	4.74e-11	CM001732.1	ZFP57	23
gene3823	-7.68607	0.697027	48.7422	2.92e-12	7.58e-11	CM001713.1	ADAM22	4
gene559	-7.68451	0.560194	32.2474	1.36e-08	1.62e-07	CM001710.1	SLC7A14	1
gene1213	-7.68298	1.94026	41.4526	1.21e-10	2.26e-09	CM001711.1	SCN3A	2
gene21059	-7.67601	4.77391	95.4555	1.51e-22	3.19e-20	CM001734.1	SEZ6L2	25
gene2481	-7.67475	3.41906	67.4725	2.14e-16	1.43e-14	CM001712.1	SV2A	3
gene22439	-7.67233	4.11846	108.556	2.03e-25	7.94e-23	CM001737.1	AGT	28
gene7483	-7.6563	4.03799	84.3122	4.22e-20	5.46e-18	CM001716.1	GRIA1	7
gene2937	-7.654	5.78291	85.9087	1.88e-20	2.61e-18	CM001712.1	DIRAS3	3
gene513	-7.63292	0.292922	39.0427	4.15e-10	6.9e-09	CM001710.1	SOX2	1
gene4305	-7.63151	1.15599	64.6781	8.82e-16	5.01e-14	CM001714.1	PPFIA2	5
gene21478	-7.60987	1.81834	51.059	8.96e-13	2.6e-11	CM001735.1	LGI1	26
gene18187	-7.60085	-0.532097	28.4719	9.51e-08	9.24e-07	CM001729.1	LOC102189245	20
gene16471	-7.59715	1.71659	52.4461	4.42e-13	1.4e-11	CM001727.1	BRSK1	18
gene7539	-7.58465	1.11233	46.9703	7.21e-12	1.73e-10	CM001716.1	GABRG2	7
gene11493	-7.58026	-0.503557	36.715	1.37e-09	2.03e-08	CM001721.1	MYO16	12
gene3245	-7.57399	2.45857	49.1869	2.33e-12	6.14e-11	CM001712.1	RIMS3	3
gene14065	-7.56645	2.94831	104.992	1.23e-24	4.1e-22	CM001725.1	NFASC	16
gene10266	-7.56287	1.66962	72.0044	2.15e-17	1.81e-15	CM001720.1	ADD2	11
gene22855	-7.55511	1.04973	46.1907	1.07e-11	2.48e-10	CM001738.1	GNG3	29
gene21824	-7.55505	1.1123	52.8453	3.61e-13	1.17e-11	CM001736.1	CSMD1	27
gene5003	-7.55381	0.572615	60.896	6.02e-15	2.92e-13	CM001714.1	RFX4	5
gene6541	-7.53734	0.0735803	47.1369	6.62e-12	1.6e-10	CM001716.1	CACNA1A	7
gene23557	-7.51716	0.308186	43.3365	4.61e-11	9.39e-10	CM001739.1	ATP2B3	30
gene20894	-7.51149	0.704429	50.3904	1.26e-12	3.51e-11	CM001734.1	C25H16orf45	25
gene12631	-7.49387	0.537634	46.5305	9.02e-12	2.11e-10	CM001723.1	C14H8orf46	14
gene14364	-7.47918	1.54622	65.1317	7.01e-16	4.08e-14	CM001725.1	SLC45A1	16
gene16817	-7.46875	3.59255	95.4937	1.48e-22	3.17e-20	CM001728.1	SEZ6	19
gene7194	-7.44577	1.19924	53.8134	2.2e-13	7.55e-12	CM001716.1	APC2	7
gene14328	-7.44136	-0.649677	39.8837	2.7e-10	4.67e-09	CM001725.1	PTCHD2	16
gene9741	-7.43824	2.24053	100.538	1.16e-23	3.46e-21	CM001719.1	HDC	10
gene3902	-7.39709	0.972105	59.6608	1.13e-14	5.13e-13	CM001713.1	KCND2	4
gene14890	-7.39709	2.05203	87.7899	7.28e-21	1.06e-18	CM001726.1	GRIA2	17
gene13207	-7.38615	-0.0427647	58.0341	2.58e-14	1.05e-12	CM001724.1	KCNC1	15
gene8705	-7.38521	-1.22502	32.136	1.44e-08	1.7e-07	CM001718.1	USP45	9
gene90	-7.37416	0.438919	51.7338	6.36e-13	1.94e-11	CM001710.1	NCAM2	1
gene11374	-7.35775	-0.0553733	57.8234	2.87e-14	1.15e-12	CM001721.1	KLHL1	12
gene12188	-7.34237	0.534481	39.2157	3.79e-10	6.37e-09	CM001722.1	PPP1R16B	13
gene4460	-7.34157	-0.302811	41.8508	9.85e-11	1.88e-09	CM001714.1	SLC4A8	5
gene19501	-7.32017	-1.1698	23.1206	1.52e-06	1.06e-05	CM001732.1	LHFPL5	23
gene20838	-7.30842	2.47242	62.568	2.57e-15	1.34e-13	CM001734.1	ABAT	25
gene16772	-7.29328	0.188041	28.9199	7.54e-08	7.52e-07	CM001728.1	RAB11FIP4	19
gene17973	-7.2822	1.68952	27.4526	1.61e-07	1.47e-06	CM001729.1	CARTPT	20
gene2175	-7.27243	1.37466	67.3733	2.25e-16	1.48e-14	CM001712.1	CADM3	3
gene16585	-7.26965	0.449389	68.1464	1.52e-16	1.06e-14	CM001728.1	LOC102174689	19
gene22034	-7.26614	-0.0296305	39.8651	2.72e-10	4.7e-09	CM001736.1	ANK1	27
gene17519	-7.26357	3.08674	121.956	2.36e-28	1.7e-25	CM001728.1	RUNDC3A	19
gene19266	-7.26018	0.741905	47.9493	4.37e-12	1.09e-10	CM001731.1	CELSR3	22
gene8135	-7.25256	1.05442	55.331	1.02e-13	3.73e-12	CM001717.1	LGI3	8
gene11855	-7.2349	6.7152	100.843	9.96e-24	3.03e-21	CM001722.1	CHGB	13
gene5384	-7.22975	0.0534129	49.0536	2.49e-12	6.52e-11	CM001714.1	IQSEC3	5
gene6679	-7.21486	1.13644	57.0207	4.31e-14	1.68e-12	CM001716.1	ELAVL3	7
gene3540	-7.2064	1.50299	49.6323	1.85e-12	4.96e-11	CM001713.1	THSD7A	4
gene3503	-7.20207	4.89048	51.5918	6.83e-13	2.05e-11	CM001713.1	PEG10	4
gene14256	-7.20103	-0.898513	19.4506	1.03e-05	5.57e-05	CM001725.1	PLD5	16
gene3798	-7.20027	11.218	23.1136	1.53e-06	1.06e-05	CM001713.1	EVX1	4
gene19373	-7.19978	0.0940532	49.3137	2.18e-12	5.78e-11	CM001731.1	IQSEC1	22
gene22827	-7.1951	1.22311	22.4567	2.15e-06	1.42e-05	CM001738.1	MYRF	29
gene22371	-7.19088	-0.797854	26.7333	2.34e-07	2.02e-06	CM001737.1	CDHR1	28
gene11987	-7.18689	-0.325046	21.3854	3.76e-06	2.31e-05	CM001722.1	LOC102190430	13
gene9013	-7.16005	3.25534	99.8957	1.61e-23	4.49e-21	CM001718.1	QKI	9
gene5943	-7.15997	2.02251	88.5934	4.85e-21	7.38e-19	CM001715.1	KIAA1211	6
gene22334	-7.15631	0.314208	44.8247	2.15e-11	4.71e-10	CM001737.1	KCNMA1	28
gene22826	-7.1305	-1.04674	28.3569	1.01e-07	9.71e-07	CM001738.1	DAGLA	29
gene20195	-7.11498	0.675552	45.3668	1.63e-11	3.66e-10	CM001732.1	PHACTR1	23
gene2066	-7.09387	1.39787	91.7605	9.78e-22	1.74e-19	CM001712.1	UHMK1	3
gene1504	-7.09315	0.699222	68.801	1.09e-16	7.89e-15	CM001711.1	ADAM23	2
gene20393	-7.07731	4.73682	44.732	2.26e-11	4.93e-10	CM001733.1	AQP4	24
gene4231	-7.07094	2.60946	95.6713	1.36e-22	2.95e-20	CM001713.1	DPP6	4
gene4715	-7.06758	0.539165	49.1134	2.42e-12	6.35e-11	CM001714.1	AGAP2	5
gene23473	-7.0529	3.58418	68.0832	1.57e-16	1.08e-14	CM001739.1	LOC102180021	30
gene9835	-7.04288	1.35942	23.6422	1.16e-06	8.28e-06	CM001719.1	LOC102176129	10
gene3504	-7.02204	2.15875	46.5503	8.93e-12	2.09e-10	CM001713.1	PPP1R9A	4
gene15440	-7.0203	0.0219915	33.5219	7.05e-09	8.98e-08	CM001727.1	JPH3	18
gene5624	-7.01813	1.6737	65.885	4.78e-16	2.92e-14	CM001715.1	UGT8	6
gene10630	-7.0181	0.76185	72.1642	1.98e-17	1.68e-15	CM001720.1	AAK1	11
gene10054	-7.00625	1.28009	82.4106	1.11e-19	1.39e-17	CM001719.1	STON2	10
gene9929	-6.99782	0.893272	32.228	1.37e-08	1.64e-07	CM001719.1	SLC8A3	10
gene9590	-6.98311	-0.319505	42.7049	6.37e-11	1.27e-09	CM001719.1	MDGA2	10
gene4972	-6.96863	0.024977	19.3741	1.07e-05	5.76e-05	CM001714.1	ASCL1	5
gene13131	-6.95001	0.344638	53.6586	2.39e-13	8.1e-12	CM001724.1	SCN2B	15
gene7944	-6.94736	-0.60965	21.5387	3.47e-06	2.15e-05	CM001717.1	KLF9	8
gene10403	-6.93909	3.71566	125.293	4.39e-29	3.54e-26	CM001720.1	GPR75	11
gene16184	-6.9388	2.4986	84.1052	4.69e-20	6e-18	CM001727.1	ARHGAP35	18
gene15970	-6.93589	-1.37157	21.0937	4.37e-06	2.64e-05	CM001727.1	NCCRP1	18
gene2712	-6.927	-0.363664	33.1121	8.7e-09	1.08e-07	CM001712.1	VAV3	3
gene14056	-6.92211	0.802109	43.5976	4.03e-11	8.31e-10	CM001725.1	PLEKHA6	16
gene17749	-6.91396	0.46576	27.3635	1.69e-07	1.53e-06	CM001728.1	MGAT5B	19
gene279	-6.90868	3.23391	57.0427	4.26e-14	1.67e-12	CM001710.1	GAP43	1
gene8830	-6.89509	-0.333927	22.0584	2.64e-06	1.7e-05	CM001718.1	EYA4	9
gene3098	-6.89121	1.66111	66.2656	3.94e-16	2.46e-14	CM001712.1	ELAVL4	3
gene1212	-6.88891	2.65639	93.0408	5.12e-22	9.74e-20	CM001711.1	SCN2A	2
gene12131	-6.8845	-1.2728	31.6231	1.87e-08	2.17e-07	CM001722.1	MMP24	13
gene7368	-6.87455	0.13936	45.5648	1.48e-11	3.32e-10	CM001716.1	PCDHGC4	7
gene9597	-6.86796	5.73004	40.711	1.76e-10	3.19e-09	CM001719.1	LRR1	10
gene455	-6.86013	-0.903051	16.8896	3.96e-05	0.000182461	CM001710.1	DGKG	1
gene20854	-6.85833	-0.288318	33.5396	6.98e-09	8.92e-08	CM001734.1	TVP23A	25
gene16754	-6.84775	-1.18886	18.1301	2.06e-05	0.000103184	CM001728.1	CDK5R1	19
gene23553	-6.80417	0.507747	27.9298	1.26e-07	1.18e-06	CM001739.1	PNCK	30
gene19222	-6.78691	0.843005	41.2378	1.35e-10	2.49e-09	CM001731.1	CAMKV	22
gene16692	-6.78395	1.92757	54.9418	1.24e-13	4.43e-12	CM001728.1	USP32	19
gene1533	-6.77932	3.8863	137.447	9.63e-32	1.65e-28	CM001711.1	UNC80	2
gene14539	-6.76434	1.88962	70.8614	3.83e-17	3.1e-15	CM001725.1	ASTN1	16
gene11584	-6.75651	-0.427763	31.6092	1.89e-08	2.18e-07	CM001722.1	PFKFB3	13
gene5499	-6.74667	0.230242	31.5956	1.9e-08	2.19e-07	CM001714.1	SEPT3	5
gene3722	-6.7447	1.49316	38.9399	4.37e-10	7.22e-09	CM001713.1	GPR85	4
gene17702	-6.73967	0.325378	47.4911	5.53e-12	1.35e-10	CM001728.1	LOC102172842	19
gene21361	-6.73943	-0.433459	19.1873	1.18e-05	6.3e-05	CM001734.1	TTYH3	25
gene20097	-6.7389	1.30856	25.3273	4.84e-07	3.81e-06	CM001732.1	LOC102184297	23
gene21789	-6.73726	-1.47073	20.8894	4.87e-06	2.89e-05	CM001735.1	JAKMIP3	26
gene121	-6.7357	1.74828	48.3197	3.62e-12	9.25e-11	CM001710.1	CADM2	1
gene15096	-6.73457	1.59457	47.8881	4.51e-12	1.13e-10	CM001726.1	RPH3A	17
gene21234	-6.72658	1.57847	51.8572	5.97e-13	1.84e-11	CM001734.1	ACHE	25
gene21964	-6.70838	-1.58394	18.6365	1.58e-05	8.17e-05	CM001736.1	TEX15	27
gene18254	-6.70531	0.793546	35.5569	2.48e-09	3.52e-08	CM001729.1	TPPP	20
gene12557	-6.69983	-0.287227	27.2704	1.77e-07	1.59e-06	CM001723.1	SNTG1	14
gene9722	-6.68598	3.02364	82.7409	9.35e-20	1.19e-17	CM001719.1	TMOD2	10
gene15331	-6.68155	0.0728361	34.3259	4.66e-09	6.22e-08	CM001727.1	MTSS1L	18
gene20542	-6.68104	-0.0816813	30.1723	3.95e-08	4.18e-07	CM001733.1	MAPK4	24
gene20877	-6.68051	0.0251476	47.2285	6.32e-12	1.53e-10	CM001734.1	ERCC4	25
gene16947	-6.67776	1.22647	23.9333	9.97e-07	7.25e-06	CM001728.1	WSCD1	19
gene23776	-6.67432	4.93182	92.6985	6.09e-22	1.13e-19	CM001739.1	SYP	30
gene12684	-6.6712	1.73269	107.649	3.21e-25	1.16e-22	CM001723.1	ZFHX4	14
gene3381	-6.65684	0.996214	54.1108	1.89e-13	6.55e-12	CM001712.1	AGAP1	3
gene18138	-6.65099	5.09712	84.3865	4.07e-20	5.36e-18	CM001729.1	SLC1A3	20
gene13021	-6.61689	1.04127	41.6085	1.12e-10	2.09e-09	CM001724.1	ELMOD1	15
gene6754	-6.61577	4.72499	61.9865	3.46e-15	1.76e-13	CM001716.1	TUBB4A	7
gene4144	-6.59815	1.59784	49.8646	1.65e-12	4.52e-11	CM001713.1	CNTNAP2	4
gene14655	-6.58408	-1.26407	19.4204	1.05e-05	5.65e-05	CM001725.1	SYT14	16
gene2920	-6.57737	2.88186	26.1408	3.17e-07	2.65e-06	CM001712.1	NEGR1	3
gene5080	-6.56707	-0.233075	26.9518	2.09e-07	1.83e-06	CM001714.1	BICD1	5
gene7371	-6.56488	-1.58192	21.29	3.95e-06	2.42e-05	CM001716.1	RELL2	7
gene13625	-6.55791	-1.33328	23.623	1.17e-06	8.36e-06	CM001724.1	LOC102174410	15
gene3328	-6.55565	3.58968	49.1882	2.33e-12	6.14e-11	CM001712.1	NCDN	3
gene23273	-6.54067	1.22378	59.1545	1.46e-14	6.36e-13	CM001739.1	PAK3	30
gene12307	-6.53177	2.9199	62.5667	2.58e-15	1.34e-13	CM001722.1	PREX1	13
gene17442	-6.52662	-1.57704	16.7362	4.3e-05	0.000195973	CM001728.1	KCNH4	19
gene22559	-6.52058	0.612701	47.8871	4.51e-12	1.13e-10	CM001738.1	NELL1	29
gene9082	-6.51624	0.299726	27.6979	1.42e-07	1.32e-06	CM001719.1	CPLX2	10
gene16328	-6.51393	0.567397	28.8947	7.64e-08	7.59e-07	CM001727.1	LRRC4B	18
gene21638	-6.49556	-0.882708	26.4462	2.71e-07	2.3e-06	CM001735.1	SORCS1	26
gene5640	-6.4883	3.34452	59.3734	1.3e-14	5.84e-13	CM001715.1	PITX2	6
gene534	-6.48164	-1.20972	14.5517	0.000136366	0.000536375	CM001710.1	KCNMB2	1
gene1418	-6.47359	0.532504	45.2771	1.71e-11	3.81e-10	CM001711.1	TMEFF2	2
gene23472	-6.46489	3.80726	28.6658	8.6e-08	8.46e-07	CM001739.1	CDR1	30
gene8410	-6.45783	-0.34848	22.703	1.89e-06	1.27e-05	CM001717.1	SNX30	8
gene20566	-6.42153	1.32881	38.09	6.76e-10	1.06e-08	CM001733.1	ST8SIA3	24
gene14877	-6.41096	-0.0929321	32.5951	1.14e-08	1.37e-07	CM001726.1	RAPGEF2	17
gene10777	-6.41058	2.69464	60.7075	6.62e-15	3.18e-13	CM001720.1	VSNL1	11
gene12158	-6.4028	1.15993	78.036	1.01e-18	1.09e-16	CM001722.1	SOGA1	13
gene11195	-6.39553	0.011348	22.0198	2.7e-06	1.73e-05	CM001721.1	RB1	12
gene20376	-6.39327	-0.746536	21.3227	3.88e-06	2.38e-05	CM001733.1	B4GALT6	24
gene22825	-6.39233	0.591705	27.3216	1.72e-07	1.56e-06	CM001738.1	SYT7	29
gene15533	-6.38378	-0.720761	17.4282	2.98e-05	0.000141945	CM001727.1	TOX3	18
gene22141	-6.3776	1.14438	40.7398	1.74e-10	3.15e-09	CM001737.1	GNG4	28
gene15063	-6.36909	0.591834	61.0711	5.51e-15	2.71e-13	CM001726.1	NOS1	17
gene5678	-6.36699	0.927566	31.8558	1.66e-08	1.95e-07	CM001715.1	TET2	6
gene19133	-6.36611	0.390352	30.1212	4.06e-08	4.28e-07	CM001731.1	CACNA1D	22
gene7547	-6.34455	1.62455	77.3909	1.4e-18	1.49e-16	CM001716.1	TENM2	7
gene13292	-6.32569	-0.609303	27.2081	1.83e-07	1.63e-06	CM001724.1	TUB	15
gene4494	-6.2919	2.42154	42.2504	8.03e-11	1.58e-09	CM001714.1	ASIC1	5
gene16656	-6.2868	0.277163	46.4026	9.63e-12	2.25e-10	CM001728.1	PPM1E	19
gene4042	-6.28094	1.92351	96.0684	1.11e-22	2.58e-20	CM001713.1	HIPK2	4
gene5329	-6.27914	2.37715	53.4623	2.64e-13	8.82e-12	CM001714.1	PIANP	5
gene278	-6.26017	1.71642	63.8299	1.36e-15	7.43e-14	CM001710.1	ZBTB20	1
gene9704	-6.24566	0.761535	68.6461	1.18e-16	8.45e-15	CM001719.1	UNC13C	10
gene15167	-6.2367	1.40917	24.8291	6.26e-07	4.79e-06	CM001726.1	WSCD2	17
gene13225	-6.22063	-0.993324	19.2762	1.13e-05	6.04e-05	CM001724.1	CRSP-1	15
gene20912	-6.20798	-0.245265	25.4426	4.56e-07	3.63e-06	CM001734.1	SYT17	25
gene18276	-6.19952	1.41765	28.333	1.02e-07	9.82e-07	CM001730.1	GABRB3	21
gene15204	-6.19853	2.2868	44.0142	3.26e-11	6.9e-10	CM001726.1	NEFH	17
gene11230	-6.19498	-0.829316	30.917	2.69e-08	3e-07	CM001721.1	ATP7B	12
gene7735	-6.19231	0.0350052	53.8837	2.13e-13	7.32e-12	CM001717.1	MTMR9	8
gene7299	-6.18914	1.53185	90.8879	1.52e-21	2.67e-19	CM001716.1	PSD2	7
gene6360	-6.1886	1.53321	40.3525	2.12e-10	3.76e-09	CM001716.1	CERS1	7
gene4499	-6.18739	5.41961	54.3146	1.71e-13	5.97e-12	CM001714.1	FAIM2	5
gene9482	-6.17717	0.179073	28.8624	7.77e-08	7.69e-07	CM001719.1	RYR3	10
gene22120	-6.17011	1.44409	48.0034	4.25e-12	1.07e-10	CM001737.1	PCNXL2	28
gene2874	-6.16854	1.65614	79.9696	3.8e-19	4.3e-17	CM001712.1	TTLL7	3
gene5971	-6.16839	1.20481	30.6489	3.09e-08	3.38e-07	CM001715.1	LOC102181667	6
gene20461	-6.1653	0.984544	42.1362	8.51e-11	1.65e-09	CM001733.1	SOGA2	24
gene13076	-6.15717	4.19231	75.2057	4.24e-18	3.92e-16	CM001724.1	NCAM1	15
gene11411	-6.15327	0.921991	46.6798	8.36e-12	1.98e-10	CM001721.1	SLITRK1	12
gene1532	-6.14789	6.21288	81.9535	1.39e-19	1.71e-17	CM001711.1	MTAP2	2
gene21104	-6.14318	1.2591	66.4226	3.64e-16	2.32e-14	CM001734.1	STX1B	25
gene16818	-6.14147	0.0243636	26.2328	3.03e-07	2.55e-06	CM001728.1	PIPOX	19
gene8214	-6.13306	-0.675735	28.0756	1.17e-07	1.1e-06	CM001717.1	FAM219A	8
gene14936	-6.10687	-0.326158	32.0535	1.5e-08	1.77e-07	CM001726.1	RIMBP2	17
gene7945	-6.10616	1.40912	81.9503	1.4e-19	1.71e-17	CM001717.1	TRPM3	8
gene11041	-6.10233	-0.599571	30.5486	3.26e-08	3.53e-07	CM001720.1	KCNT1	11
gene3080	-6.1	0.0382655	44.8564	2.12e-11	4.64e-10	CM001712.1	RAB3B	3
gene21790	-6.09656	-0.801685	21.6074	3.35e-06	2.09e-05	CM001735.1	DPYSL4	26
gene11444	-6.09054	0.281278	40.9805	1.54e-10	2.81e-09	CM001721.1	MBNL2	12
gene4780	-6.07103	1.60663	52.3753	4.58e-13	1.44e-11	CM001714.1	ANKRD52	5
gene12216	-6.04277	-0.69287	31.1512	2.39e-08	2.69e-07	CM001722.1	GDAP1L1	13
gene16842	-6.03542	3.0623	49.7316	1.76e-12	4.75e-11	CM001728.1	ABR	19
gene20101	-6.03304	-1.76747	11.4959	0.000697501	0.00220711	CM001732.1	LOC102185617	23
gene23113	-6.03303	-1.66368	21.5344	3.48e-06	2.16e-05	CM001738.1	LOC102178150	29
gene17361	-6.02924	-0.422549	33.7135	6.39e-09	8.23e-08	CM001728.1	WIPF2	19
gene3929	-6.02885	1.18796	44.5866	2.43e-11	5.29e-10	CM001713.1	GPR37	4
gene5823	-6.0259	2.58662	55.7418	8.26e-14	3.07e-12	CM001715.1	ARAP2	6
gene10355	-6.02565	2.35787	73.4059	1.06e-17	9.38e-16	CM001720.1	PREPL	11
gene16099	-6.02439	0.463038	25.5178	4.38e-07	3.51e-06	CM001727.1	IRGQ	18
gene3856	-6.02411	3.34184	64.9709	7.6e-16	4.37e-14	CM001713.1	CAMK2B	4
gene838	-6.02385	1.56945	50.9596	9.43e-13	2.71e-11	CM001710.1	DSCAM	1
gene5389	-6.02296	-0.26559	11.621	0.000652099	0.00208416	CM001714.1	B4GALNT3	5
gene5618	-6.0215	-1.02542	24.0976	9.16e-07	6.75e-06	CM001715.1	TRAM1L1	6
gene24133	-6.01347	-0.731433	27.1235	1.91e-07	1.69e-06	CM001739.1	FRMPD4	30
gene19830	-5.99121	2.09454	49.6721	1.82e-12	4.87e-11	CM001732.1	MOG	23
gene16774	-5.9909	2.31284	53.0179	3.31e-13	1.09e-11	CM001728.1	EVI2A	19
gene3690	-5.98388	3.78696	101.138	8.58e-24	2.67e-21	CM001713.1	NRCAM	4
gene1230	-5.98248	1.75454	42.2526	8.02e-11	1.58e-09	CM001711.1	SLC4A10	2
gene311	-5.97937	-0.434418	43.2158	4.9e-11	9.96e-10	CM001710.1	STXBP5L	1
gene6172	-5.96231	-0.0568973	19.6	9.55e-06	5.2e-05	CM001715.1	LOC102190950	6
gene14039	-5.96086	0.267066	53.485	2.61e-13	8.74e-12	CM001725.1	ADORA1	16
gene2052	-5.93195	1.48834	34.8099	3.64e-09	4.97e-08	CM001712.1	RXRG	3
gene9946	-5.92859	-1.05693	20.4578	6.1e-06	3.53e-05	CM001719.1	RGS6	10
gene12644	-5.92747	0.676555	61.131	5.34e-15	2.65e-13	CM001723.1	PREX2	14
gene3844	-5.91478	4.01983	65.2384	6.64e-16	3.9e-14	CM001713.1	NACAD	4
gene12676	-5.9031	0.348403	27.788	1.35e-07	1.26e-06	CM001723.1	JPH1	14
gene8	-5.89426	0.649212	47.9778	4.31e-12	1.08e-10	CM001710.1	SLC5A3	1
gene4292	-5.8912	0.410931	36.9447	1.22e-09	1.82e-08	CM001714.1	NAV3	5
gene13029	-5.89096	1.12131	56.8575	4.69e-14	1.8e-12	CM001724.1	ATM	15
gene15743	-5.88245	-0.471099	13.5254	0.000235351	0.000859544	CM001727.1	PMFBP1	18
gene8455	-5.85922	1.72462	38.2839	6.12e-10	9.75e-09	CM001717.1	MEGF9	8
gene15178	-5.85825	3.92863	53.3923	2.73e-13	9.12e-12	CM001726.1	SEZ6L	17
gene11696	-5.8553	2.93966	89.135	3.69e-21	5.8e-19	CM001722.1	LOC102180327	13
gene4642	-5.85426	4.69341	36.5582	1.48e-09	2.2e-08	CM001714.1	LOC102171304	5
gene6915	-5.85421	1.16976	59.1634	1.45e-14	6.36e-13	CM001716.1	SLC12A2	7
gene7635	-5.85056	1.02709	41.2614	1.33e-10	2.47e-09	CM001716.1	LNPEP	7
gene4253	-5.84988	-0.769082	22.3035	2.33e-06	1.52e-05	CM001714.1	LGR5	5
gene9579	-5.84851	0.690091	42.367	7.57e-11	1.49e-09	CM001719.1	TTBK2	10
gene12488	-5.84809	0.147884	37.6109	8.64e-10	1.34e-08	CM001723.1	KCNQ3	14
gene8696	-5.84801	1.81586	87.4755	8.53e-21	1.22e-18	CM001718.1	GRIK2	9
gene3731	-5.84508	1.73848	78.5874	7.65e-19	8.38e-17	CM001713.1	DOCK4	4
gene8167	-5.84159	4.98483	69.1024	9.35e-17	6.92e-15	CM001717.1	NEFM	8
gene6140	-5.84114	2.85494	41.4136	1.23e-10	2.3e-09	CM001715.1	MAPK10	6
gene18083	-5.82388	-1.60834	11.3834	0.00074104	0.00232022	CM001729.1	ISL1	20
gene549	-5.82009	-1.72432	11.9728	0.000539817	0.00177338	CM001710.1	GHSR	1
gene10837	-5.81685	-0.437289	26.5953	2.51e-07	2.15e-06	CM001720.1	TTLL11	11
gene11057	-5.8151	0.295345	52.9348	3.45e-13	1.13e-11	CM001720.1	NOTCH1	11
gene23883	-5.81402	-0.145844	51.6581	6.61e-13	2e-11	CM001739.1	WNK3	30
gene11118	-5.81006	1.53432	64.4287	1e-15	5.64e-14	CM001720.1	OLFM1	11
gene20193	-5.80197	-0.897048	30.8024	2.86e-08	3.14e-07	CM001732.1	GFOD1	23
gene5530	-5.79608	0.0650174	21.2647	4e-06	2.44e-05	CM001714.1	PARVB	5
gene17035	-5.79132	3.22969	66.669	3.21e-16	2.05e-14	CM001728.1	ATP1B2	19
gene17833	-5.77469	-1.0041	21.6233	3.32e-06	2.07e-05	CM001728.1	GRIN2C	19
gene6900	-5.76177	1.93594	58.6335	1.9e-14	8.03e-13	CM001716.1	ACSL6	7
gene16331	-5.75186	1.60386	71.7576	2.43e-17	2.03e-15	CM001727.1	SHANK1	18
gene16316	-5.74362	-1.18122	25.8138	3.76e-07	3.06e-06	CM001727.1	KCNC3	18
gene12343	-5.73703	-0.614709	20.8678	4.92e-06	2.92e-05	CM001722.1	LOC102179785	13
gene23602	-5.72756	0.154223	21.4177	3.69e-06	2.28e-05	CM001739.1	DACH2	30
gene15170	-5.72512	2.20884	29.6818	5.09e-08	5.27e-07	CM001726.1	SGSM1	17
gene11187	-5.72457	-0.506713	27.9379	1.25e-07	1.18e-06	CM001721.1	KIAA0226L	12
gene674	-5.72221	0.129828	51.3846	7.59e-13	2.25e-11	CM001710.1	MED12L	1
gene10358	-5.7215	-0.918404	12.1607	0.000488082	0.00162466	CM001720.1	SIX2	11
gene9879	-5.71385	0.683209	53.0111	3.32e-13	1.09e-11	CM001719.1	SPTB	10
gene9212	-5.7018	0.58127	29.5025	5.58e-08	5.72e-07	CM001719.1	CELF6	10
gene4457	-5.68902	1.26319	36.8576	1.27e-09	1.9e-08	CM001714.1	SCN8A	5
gene3161	-5.68857	-0.447939	20.233	6.86e-06	3.9e-05	CM001712.1	ZSWIM5	3
gene21694	-5.68674	1.33728	45.7134	1.37e-11	3.11e-10	CM001735.1	PDZD8	26
gene8168	-5.67392	5.23702	63.337	1.74e-15	9.39e-14	CM001717.1	NEFL	8
gene11469	-5.66073	1.67075	34.3807	4.53e-09	6.09e-08	CM001721.1	NALCN	12
gene4485	-5.6603	1.71377	53.4875	2.6e-13	8.74e-12	CM001714.1	DIP2B	5
gene12435	-5.65834	-0.663917	20.515	5.92e-06	3.44e-05	CM001723.1	LOC102184638	14
gene18772	-5.65514	-0.233904	22.6994	1.89e-06	1.27e-05	CM001730.1	LOC102178217	21
gene10720	-5.65387	-0.17932	29.6222	5.25e-08	5.41e-07	CM001720.1	EPT1	11
gene14155	-5.6522	-0.696687	28.2347	1.07e-07	1.03e-06	CM001725.1	ESRRG	16
gene11417	-5.65096	-0.0239197	30.8473	2.79e-08	3.08e-07	CM001721.1	LOC102171990	12
gene5430	-5.64733	0.732133	39.8505	2.74e-10	4.73e-09	CM001714.1	SOX10	5
gene4616	-5.64632	4.19699	69.4883	7.69e-17	5.88e-15	CM001714.1	CNTN1	5
gene4597	-5.63963	2.66153	52.0629	5.38e-13	1.68e-11	CM001714.1	NELL2	5
gene14795	-5.6387	1.35068	26.9991	2.04e-07	1.79e-06	CM001726.1	TBC1D9	17
gene9922	-5.63676	-1.90126	13.1366	0.000289578	0.0010336	CM001719.1	PLEKHD1	10
gene7181	-5.63477	-0.604155	12.9681	0.000316849	0.00111956	CM001716.1	LOC102175762	7
gene17584	-5.62857	2.15063	75.8534	3.06e-18	2.93e-16	CM001728.1	TANC2	19
gene2649	-5.62545	-0.828477	20.6249	5.59e-06	3.27e-05	CM001712.1	LRIF1	3
gene21857	-5.62243	1.58091	20.122	7.27e-06	4.11e-05	CM001736.1	TENM3	27
gene21206	-5.62044	3.11147	37.5272	9.01e-10	1.39e-08	CM001734.1	YWHAG	25
gene1426	-5.61337	1.01769	66.2734	3.93e-16	2.46e-14	CM001711.1	HECW2	2
gene16168	-5.61234	-0.827833	31.6599	1.84e-08	2.13e-07	CM001727.1	HIF3A	18
gene14617	-5.6106	-0.399548	23.9601	9.84e-07	7.19e-06	CM001725.1	KCNK2	16
gene9918	-5.60213	-0.716773	17.4969	2.88e-05	0.000137566	CM001719.1	EXD2	10
gene6521	-5.60118	1.45814	41.7091	1.06e-10	2.01e-09	CM001716.1	LPHN1	7
gene22097	-5.59935	-0.661995	13.9714	0.00018561	0.00069837	CM001737.1	PGBD5	28
gene9619	-5.58893	-0.0596737	42.2275	8.12e-11	1.58e-09	CM001719.1	NIN	10
gene14857	-5.58386	3.39336	58.7056	1.83e-14	7.76e-13	CM001726.1	NUDT6	17
gene10025	-5.5801	0.34732	24.6244	6.97e-07	5.26e-06	CM001719.1	NGB	10
gene2831	-5.57952	-0.523129	30.9093	2.7e-08	3.01e-07	CM001712.1	LOC102184395	3
gene2338	-5.56118	0.98111	37.1949	1.07e-09	1.63e-08	CM001712.1	IL6R	3
gene23544	-5.55777	4.43576	79.3032	5.33e-19	5.88e-17	CM001739.1	L1CAM	30
gene15090	-5.55117	1.65119	36.9256	1.23e-09	1.84e-08	CM001726.1	TPCN1	17
gene1562	-5.54312	0.737097	11.3064	0.000772386	0.00240736	CM001711.1	MARCH4	2
gene383	-5.54307	-0.0336896	41.6498	1.09e-10	2.06e-09	CM001710.1	SENP5	1
gene2146	-5.53886	-0.553845	15.3142	9.1e-05	0.000377339	CM001712.1	KCNJ9	3
gene12602	-5.53855	-1.28786	11.961	0.000543271	0.0017821	CM001723.1	CLVS1	14
gene13079	-5.53525	2.0897	11.1795	0.000827079	0.00255918	CM001724.1	DRD2	15
gene23275	-5.5314	3.13087	43.9041	3.45e-11	7.28e-10	CM001739.1	CAPN6	30
gene14867	-5.51789	-1.27811	19.7324	8.91e-06	4.9e-05	CM001726.1	TRPC3	17
gene12175	-5.51545	0.552697	26.7219	2.35e-07	2.03e-06	CM001722.1	LOC102179682	13
gene9694	-5.51041	-0.412968	22.892	1.71e-06	1.17e-05	CM001719.1	RFX7	10
gene19091	-5.50942	0.799249	24.9812	5.79e-07	4.46e-06	CM001731.1	SYNPR	22
gene7705	-5.50925	2.05302	29.7283	4.97e-08	5.16e-07	CM001717.1	CLCN3	8
gene21510	-5.50234	2.10223	80.8507	2.43e-19	2.82e-17	CM001735.1	SLIT1	26
gene7795	-5.49934	1.13886	58.7971	1.75e-14	7.5e-13	CM001717.1	ELAVL2	8
gene15755	-5.49917	0.198398	35.6776	2.33e-09	3.32e-08	CM001727.1	PHLPP2	18
gene346	-5.49756	0.758284	48.4185	3.44e-12	8.86e-11	CM001710.1	KALRN	1
gene542	-5.49588	0.333669	21.2644	4e-06	2.44e-05	CM001710.1	NLGN1	1
gene4025	-5.49288	-0.279408	44.9063	2.07e-11	4.56e-10	CM001713.1	DGKI	4
gene11190	-5.49189	-0.980819	11.1483	0.000841065	0.00259573	CM001721.1	HTR2A	12
gene7374	-5.47344	0.753729	22.9062	1.7e-06	1.16e-05	CM001716.1	PCDH1	7
gene21917	-5.47019	-0.074601	23.9689	9.79e-07	7.16e-06	CM001736.1	MICU3	27
gene24122	-5.46442	5.52587	81.2198	2.02e-19	2.4e-17	CM001739.1	GPM6B	30
gene803	-5.45964	3.9025	94.033	3.1e-22	6.25e-20	CM001710.1	RAB6B	1
gene9325	-5.45781	2.29183	32.7791	1.03e-08	1.26e-07	CM001719.1	SALL2	10
gene22574	-5.45621	1.03826	46.5859	8.77e-12	2.07e-10	CM001738.1	PTPN5	29
gene9616	-5.45615	0.987582	46.3765	9.76e-12	2.27e-10	CM001719.1	ATL1	10
gene12922	-5.4494	-0.159357	23.5713	1.2e-06	8.56e-06	CM001723.1	DEPTOR	14
gene13200	-5.44652	3.60921	75.7296	3.25e-18	3.07e-16	CM001724.1	SCN3B	15
gene15143	-5.43968	-0.0957133	17.3884	3.05e-05	0.000144496	CM001726.1	LOC102181416	17
gene21722	-5.43321	0.354899	46.5035	9.15e-12	2.14e-10	CM001735.1	ATE1	26
gene13586	-5.43048	1.11272	46.735	8.13e-12	1.93e-10	CM001724.1	FAM168A	15
gene14563	-5.42377	-0.534633	11.8569	0.000574472	0.00186833	CM001725.1	LHX4	16
gene14701	-5.41237	0.933237	30.8652	2.77e-08	3.06e-07	CM001725.1	KIF21B	16
gene22417	-5.40693	3.42429	72.8806	1.38e-17	1.21e-15	CM001737.1	OGDHL	28
gene13088	-5.39864	1.00948	34.3176	4.68e-09	6.24e-08	CM001724.1	ZBTB16	15
gene10948	-5.39387	3.03081	59.0817	1.51e-14	6.57e-13	CM001720.1	DNM1	11
gene7381	-5.39386	-2.1165	8.18995	0.00421232	0.0103762	CM001716.1	LOC102187859	7
gene16881	-5.39059	-1.17188	16.533	4.78e-05	0.000215494	CM001728.1	MNT	19
gene22522	-5.38699	1.26749	28.9411	7.46e-08	7.45e-07	CM001738.1	TENM4	29
gene12719	-5.38436	-0.207334	17.6753	2.62e-05	0.000127007	CM001723.1	TNFRSF11B	14
gene20919	-5.38076	0.936379	29.8556	4.65e-08	4.86e-07	CM001734.1	CCP110	25
gene14300	-5.3766	2.09118	86.5292	1.38e-20	1.94e-18	CM001725.1	DNM3	16
gene11916	-5.3733	0.498702	34.6415	3.96e-09	5.4e-08	CM001722.1	GPDYN	13
gene15068	-5.37022	0.0217759	28.3898	9.92e-08	9.59e-07	CM001726.1	RNFT2	17
gene403	-5.36048	-1.15223	16.8561	4.03e-05	0.000185394	CM001710.1	GP5	1
gene4246	-5.35802	2.98209	74.0788	7.51e-18	6.81e-16	CM001713.1	PTPRN2	4
gene982	-5.34447	0.606767	29.3699	5.98e-08	6.11e-07	CM001710.1	SATB1	1
gene10056	-5.33856	0.705526	53.8198	2.2e-13	7.54e-12	CM001719.1	SEL1L	10
gene14074	-5.3366	3.29957	75.96	2.89e-18	2.79e-16	CM001725.1	KLHDC8A	16
gene17854	-5.33525	2.3635	37.0811	1.13e-09	1.71e-08	CM001728.1	TTYH2	19
gene11074	-5.3328	-0.432392	39.8792	2.7e-10	4.67e-09	CM001720.1	SLC2A6	11
gene20387	-5.32862	-1.64877	8.47628	0.00359807	0.00910625	CM001733.1	DSC3	24
gene21205	-5.32714	-1.80371	13.2613	0.000270943	0.000973179	CM001734.1	LOC102182371	25
gene18420	-5.32388	-0.980297	13.6028	0.000225847	0.000829481	CM001730.1	LOC102189351	21
gene20360	-5.31744	1.64186	41.3205	1.29e-10	2.41e-09	CM001733.1	NOL4	24
gene1901	-5.30678	-0.226185	21.0981	4.36e-06	2.64e-05	CM001711.1	NCMAP	2
gene11264	-5.3058	2.91594	44.3692	2.72e-11	5.83e-10	CM001721.1	DCLK1	12
gene1646	-5.30362	-1.68445	13.8554	0.000197425	0.000739977	CM001711.1	SGPP2	2
gene14849	-5.3012	1.63065	48.9724	2.6e-12	6.78e-11	CM001726.1	HSPA4L	17
gene11835	-5.30085	0.528455	28.6452	8.69e-08	8.53e-07	CM001722.1	LARP4B	13
gene5136	-5.29477	1.38869	51.7305	6.37e-13	1.94e-11	CM001714.1	BCAT1	5
gene9792	-5.29363	0.499207	29.1906	6.56e-08	6.64e-07	CM001719.1	SAMD4A	10
gene7733	-5.27697	0.746564	28.4984	9.38e-08	9.13e-07	CM001717.1	FAM167A	8
gene17502	-5.27598	0.226789	46.9593	7.25e-12	1.74e-10	CM001728.1	MPP3	19
gene23531	-5.27595	0.957483	28.8727	7.73e-08	7.66e-07	CM001739.1	GABRA3	30
gene852	-5.27036	-1.16354	19.8408	8.42e-06	4.67e-05	CM001710.1	ZBTB21	1
gene13602	-5.26894	0.698021	34.1279	5.16e-09	6.79e-08	CM001724.1	PGM2L1	15
gene17152	-5.26335	0.977172	31.7544	1.75e-08	2.04e-07	CM001728.1	SPECC1	19
gene8769	-5.25288	8.96362	23.5698	1.2e-06	8.56e-06	CM001718.1	CGA	9
gene10603	-5.25214	-0.494905	26.6037	2.5e-07	2.14e-06	CM001720.1	SPRED2	11
gene18267	-5.24048	1.61678	37.1791	1.08e-09	1.64e-08	CM001730.1	LOC102188534	21
gene280	-5.22692	3.14615	55.1166	1.14e-13	4.1e-12	CM001710.1	LSAMP	1
gene903	-5.22376	-0.0693234	21.6602	3.25e-06	2.04e-05	CM001710.1	ADARB1	1
gene6622	-5.22146	0.150728	13.7356	0.00021043	0.000781238	CM001716.1	LOC102178814	7
gene24148	-5.21871	1.86195	60.1056	8.99e-15	4.2e-13	CM001739.1	CLCN4	30
gene17948	-5.21784	2.1531	76.0553	2.76e-18	2.68e-16	CM001729.1	FAM169A	20
gene6883	-5.21733	2.251	60.1492	8.79e-15	4.12e-13	CM001716.1	KIF3A	7
gene15631	-5.21561	-1.2302	21.4819	3.57e-06	2.21e-05	CM001727.1	BEAN1	18
gene2418	-5.20878	-0.386217	28.9073	7.59e-08	7.56e-07	CM001712.1	SNX27	3
gene10582	-5.19774	-1.18309	18.0873	2.11e-05	0.000105169	CM001720.1	LOC102175691	11
gene20661	-5.19007	-1.41291	15.1012	0.000101901	0.000415865	CM001734.1	LOC102177021	25
gene5302	-5.18591	4.29121	68.5045	1.27e-16	8.93e-15	CM001714.1	CLSTN3	5
gene17016	-5.18532	1.09367	39.6299	3.07e-10	5.23e-09	CM001728.1	NLGN2	19
gene21312	-5.17638	0.113736	37.167	1.08e-09	1.65e-08	CM001734.1	LMTK2	25
gene3991	-5.17355	2.01279	42.5965	6.73e-11	1.34e-09	CM001713.1	PLXNA4	4
gene1619	-5.17314	4.74002	47.8051	4.71e-12	1.17e-10	CM001711.1	PTPRN	2
gene12766	-5.17235	1.86038	53.3629	2.77e-13	9.24e-12	CM001723.1	RIMS2	14
gene18201	-5.17202	-0.244272	12.9851	0.000313973	0.00111054	CM001729.1	MARCH11	20
gene23376	-5.16852	2.32915	62.4121	2.79e-15	1.43e-13	CM001739.1	TMEM255A	30
gene21620	-5.16679	2.15848	41.9032	9.59e-11	1.84e-09	CM001735.1	NEURL	26
gene23363	-5.16603	6.25351	64.743	8.53e-16	4.87e-14	CM001739.1	IGSF1	30
gene15388	-5.16201	2.13421	29.8348	4.7e-08	4.91e-07	CM001727.1	CMIP	18
gene20427	-5.15721	0.451417	10.8278	0.000999848	0.00301673	CM001733.1	LOC102170746	24
gene16798	-5.15546	5.71317	56.8168	4.78e-14	1.83e-12	CM001728.1	ALDOC	19
gene7851	-5.15487	-0.385876	18.1062	2.09e-05	0.00010432	CM001717.1	TTC39B	8
gene4112	-5.15126	2.98936	67.6568	1.95e-16	1.31e-14	CM001713.1	LOC102184403	4
gene12741	-5.15056	3.13791	64.2361	1.1e-15	6.14e-14	CM001723.1	SYBU	14
gene19697	-5.14469	1.35821	76.2016	2.56e-18	2.52e-16	CM001732.1	PAQR8	23
gene20564	-5.13849	1.45452	59.5452	1.2e-14	5.42e-13	CM001733.1	WDR7	24
gene7844	-5.1372	2.36238	89.9588	2.43e-21	3.92e-19	CM001717.1	SH3GL2	8
gene983	-5.13139	0.0338459	16.5738	4.68e-05	0.000211592	CM001710.1	KCNH8	1
gene23882	-5.12724	0.0292091	41.3499	1.27e-10	2.38e-09	CM001739.1	FAM120C	30
gene9763	-5.12719	0.76727	28.4771	9.48e-08	9.22e-07	CM001719.1	SEMA6D	10
gene14071	-5.12613	0.601306	33.445	7.33e-09	9.32e-08	CM001725.1	TMCC2	16
gene7690	-5.12553	-0.380212	24.7163	6.64e-07	5.05e-06	CM001716.1	STARD4	7
gene21117	-5.12268	1.59153	65.3945	6.13e-16	3.65e-14	CM001734.1	ITGAM	25
gene11895	-5.11035	-0.265448	14.1752	0.000166552	0.000638241	CM001722.1	LOC102171439	13
gene23719	-5.10867	1.56384	65.5144	5.77e-16	3.48e-14	CM001739.1	NLGN3	30
gene7553	-5.1084	-0.535681	14.3455	0.000152145	0.000589634	CM001716.1	LOC102171062	7
gene8663	-5.10206	-0.668777	15.8501	6.86e-05	0.000296416	CM001718.1	NR2E1	9
gene2792	-5.10077	0.110839	35.4497	2.62e-09	3.68e-08	CM001712.1	EVI5	3
gene6801	-5.09687	-0.877949	13.505	0.000237931	0.000868501	CM001716.1	SEMA6B	7
gene18209	-5.08894	0.770064	26.2641	2.98e-07	2.51e-06	CM001729.1	TRIO	20
gene8543	-5.08375	4.22698	85.8504	1.94e-20	2.66e-18	CM001718.1	KIAA0408	9
gene17165	-5.07947	-1.89472	11.2247	0.000807163	0.00250151	CM001728.1	LOC102190352	19
gene8150	-5.07188	0.326169	32.9366	9.52e-09	1.17e-07	CM001717.1	RHOBTB2	8
gene13264	-5.06299	0.507676	12.3245	0.000447046	0.00150429	CM001724.1	AMPD3	15
gene10354	-5.06213	1.28114	19.8575	8.34e-06	4.63e-05	CM001720.1	SLC3A1	11
gene23824	-5.05417	0.0673544	24.4027	7.82e-07	5.82e-06	CM001739.1	SLC9A7	30
gene3296	-5.05369	-1.46752	14.8898	0.000113978	0.000458761	CM001712.1	EPHA10	3
gene14092	-5.04682	0.93812	33.2778	7.99e-09	9.98e-08	CM001725.1	SRGAP2	16
gene23549	-5.04585	-0.10668	20.4826	6.02e-06	3.49e-05	CM001739.1	PLXNB3	30
gene7385	-5.03935	0.368692	21.7341	3.13e-06	1.98e-05	CM001716.1	ARHGAP26	7
gene9724	-5.0382	5.74533	39.9758	2.57e-10	4.48e-09	CM001719.1	SCG3	10
gene10257	-5.03654	0.628332	31.4032	2.1e-08	2.4e-07	CM001720.1	PAIP2B	11
gene4103	-5.03206	1.14159	26.9592	2.08e-07	1.82e-06	CM001713.1	FAM131B	4
gene15579	-5.03037	1.17011	58.8961	1.66e-14	7.18e-13	CM001727.1	PLLP	18
gene20649	-5.02903	-0.376012	35.4226	2.65e-09	3.73e-08	CM001734.1	METRN	25
gene12422	-5.0244	3.05424	74.692	5.5e-18	5.02e-16	CM001723.1	EPPK1	14
gene1721	-5.01822	-0.586094	9.65281	0.00189062	0.00523381	CM001711.1	DIS3L2	2
gene6711	-5.01781	0.0981022	19.5454	9.82e-06	5.33e-05	CM001716.1	LOC102172888	7
gene11840	-5.01767	2.27505	62.5472	2.6e-15	1.34e-13	CM001722.1	PRNP	13
gene1265	-5.01728	-0.317207	23.174	1.48e-06	1.03e-05	CM001711.1	KCNJ3	2
gene16233	-5.01518	0.550306	30.3906	3.53e-08	3.79e-07	CM001727.1	LMTK3	18
gene16703	-5.0121	2.92607	36.2614	1.73e-09	2.52e-08	CM001728.1	ACACA	19
gene18725	-5.01021	2.33266	76.8157	1.88e-18	1.9e-16	CM001730.1	UNC79	21
gene8555	-5.00669	1.09343	33.2638	8.05e-09	1e-07	CM001718.1	NCOA7	9
gene12633	-5.00267	0.598159	27.1997	1.83e-07	1.64e-06	CM001723.1	VCPIP1	14
gene11300	-5.00144	-1.1484	16.2831	5.45e-05	0.000241711	CM001721.1	SLC7A1	12
gene2060	-4.99945	1.82861	40.3531	2.12e-10	3.76e-09	CM001712.1	RGS5	3
gene10361	-4.99761	2.20485	67.9181	1.7e-16	1.16e-14	CM001720.1	PRKCE	11
gene4313	-4.99577	1.493	53.7661	2.26e-13	7.69e-12	CM001714.1	SLC6A15	5
gene7154	-4.9943	0.777627	27.6188	1.48e-07	1.36e-06	CM001716.1	HCN2	7
gene19192	-4.99116	1.88048	38.5028	5.47e-10	8.81e-09	CM001731.1	DOCK3	22
gene1947	-4.98593	3.00928	44.6597	2.34e-11	5.11e-10	CM001711.1	RAP1GAP	2
gene16527	-4.98564	-1.59331	9.51216	0.00204114	0.00558389	CM001727.1	ZNF805	18
gene15179	-4.98219	-1.12164	12.6368	0.000378227	0.00129954	CM001726.1	ASPHD2	17
gene20598	-4.97389	0.819815	22.328	2.3e-06	1.5e-05	CM001733.1	PHLPP1	24
gene9908	-4.97289	0.608626	30.5177	3.31e-08	3.58e-07	CM001719.1	ZFYVE26	10
gene10357	-4.97094	-1.03994	7.52254	0.00609317	0.0142733	CM001720.1	LOC102179678	11
gene17765	-4.96785	1.43818	33.1633	8.47e-09	1.05e-07	CM001728.1	UBE2O	19
gene15882	-4.96668	-1.54447	16.0945	6.03e-05	0.000264183	CM001727.1	LOC102174964	18
gene16552	-4.96507	-1.25764	12.677	0.000370183	0.00127671	CM001727.1	LOC102187621	18
gene4921	-4.96198	1.22001	25.6218	4.15e-07	3.34e-06	CM001714.1	LOC102183852	5
gene21787	-4.95879	-1.57795	10.6315	0.00111177	0.00330849	CM001735.1	LOC102177771	26
gene11507	-4.95857	1.51911	32.0327	1.52e-08	1.79e-07	CM001721.1	MCF2L	12
gene12481	-4.93468	1.32299	25.1137	5.4e-07	4.2e-06	CM001723.1	NDRG1	14
gene21713	-4.93311	4.2538	53.0462	3.26e-13	1.07e-11	CM001735.1	INPP5F	26
gene11888	-4.92725	1.37692	42.8746	5.84e-11	1.18e-09	CM001722.1	C13H20orf194	13
gene3322	-4.92639	0.514164	33.5385	6.99e-09	8.92e-08	CM001712.1	2015-08-01	3
gene21843	-4.92015	4.2432	59.1744	1.44e-14	6.35e-13	CM001736.1	GPM6A	27
gene14060	-4.91986	0.453571	23.9716	9.78e-07	7.15e-06	CM001725.1	PIK3C2B	16
gene17607	-4.91418	0.157829	21.891	2.89e-06	1.84e-05	CM001728.1	ERN1	19
gene5533	-4.91075	-0.0991374	14.2818	0.000157381	0.000607317	CM001714.1	LDOC1L	5
gene4319	-4.91039	0.0718041	22.8975	1.71e-06	1.17e-05	CM001714.1	MGAT4C	5
gene16821	-4.90832	3.16131	36.8871	1.25e-09	1.87e-08	CM001728.1	MYO18A	19
gene3534	-4.90485	-1.69182	6.43211	0.0112075	0.0240938	CM001713.1	LOC102185626	4
gene3239	-4.89852	-1.01039	14.3676	0.000150364	0.000583556	CM001712.1	FOXO6	3
gene8563	-4.89837	-0.409711	23.6916	1.13e-06	8.1e-06	CM001718.1	NKAIN2	9
gene3943	-4.89525	-0.794252	14.3097	0.000155067	0.000599768	CM001713.1	LRRC4	4
gene22274	-4.88772	0.580542	42.1606	8.41e-11	1.64e-09	CM001737.1	UNC5B	28
gene10916	-4.88165	0.644771	40.0407	2.49e-10	4.35e-09	CM001720.1	RALGPS1	11
gene12600	-4.88	1.27527	42.8053	6.05e-11	1.21e-09	CM001723.1	CHD7	14
gene12677	-4.87698	2.98359	68.9872	9.91e-17	7.3e-15	CM001723.1	GDAP1	14
gene1846	-4.87641	-0.284421	21.784	3.05e-06	1.94e-05	CM001711.1	SLC9A1	2
gene17524	-4.87551	-0.213297	27.069	1.96e-07	1.74e-06	CM001728.1	FAM171A2	19
gene1744	-4.87431	-0.957093	16.853	4.04e-05	0.000185638	CM001711.1	HPCA	2
gene132	-4.86922	-0.11701	26.6331	2.46e-07	2.11e-06	CM001710.1	ZNF654	1
gene14827	-4.8646	1.88117	38.6894	4.97e-10	8.07e-09	CM001726.1	PCDH10	17
gene465	-4.85598	-0.432072	26.2246	3.04e-07	2.56e-06	CM001710.1	C1H3orf70	1
gene6096	-4.84547	-1.20806	18.7379	1.5e-05	7.78e-05	CM001715.1	PAQR3	6
gene9907	-4.84094	-0.75771	11.6364	0.00064675	0.00206851	CM001719.1	RDH12	10
gene12020	-4.83891	1.28163	17.9587	2.26e-05	0.000111066	CM001722.1	SNPH	13
gene4228	-4.83842	1.26366	21.6434	3.28e-06	2.06e-05	CM001713.1	ACTR3B	4
gene12359	-4.83559	1.59215	54.0366	1.97e-13	6.79e-12	CM001723.1	COL9A1	14
gene14035	-4.83541	0.000278273	25.3404	4.81e-07	3.79e-06	CM001725.1	PPFIA4	16
gene5628	-4.83477	5.94022	72.9108	1.36e-17	1.2e-15	CM001715.1	ANK2	6
gene17997	-4.83474	0.517751	33.2202	8.23e-09	1.03e-07	CM001729.1	LOC102190263	20
gene20198	-4.82558	0.227481	15.4394	8.52e-05	0.00035825	CM001732.1	HIVEP1	23
gene9856	-4.82362	4.46354	33.4428	7.34e-09	9.32e-08	CM001719.1	LOC102181690	10
gene2951	-4.82308	1.25656	53.6512	2.39e-13	8.11e-12	CM001712.1	SGIP1	3
gene1535	-4.82307	1.32563	28.3288	1.02e-07	9.84e-07	CM001711.1	KANSL1L	2
gene107	-4.82114	1.95306	45.0723	1.9e-11	4.21e-10	CM001710.1	HSPA13	1
gene7746	-4.8168	-0.516522	21.1262	4.3e-06	2.6e-05	CM001717.1	KIF13B	8
gene11551	-4.8112	0.470227	21.718	3.16e-06	1.99e-05	CM001722.1	BTBD3	13
gene11	-4.81045	1.91884	36.7414	1.35e-09	2.01e-08	CM001710.1	ITSN1	1
gene18886	-4.80623	-1.33038	16.5606	4.71e-05	0.000212715	CM001731.1	FBXL2	22
gene8904	-4.80453	-1.14422	13.8384	0.000199228	0.000745511	CM001718.1	EPM2A	9
gene28	-4.80343	2.69656	67.0893	2.59e-16	1.69e-14	CM001710.1	SYNJ1	1
gene16885	-4.80028	2.996	30.6391	3.11e-08	3.39e-07	CM001728.1	RAP1GAP2	19
gene8601	-4.79631	-1.01933	13.0184	0.000308449	0.00109327	CM001718.1	KPNA5	9
gene23309	-4.79206	0.808759	28.3755	9.99e-08	9.63e-07	CM001739.1	ZCCHC12	30
gene10187	-4.79171	-1.17877	15.2029	9.66e-05	0.000398441	CM001720.1	SLC9A2	11
gene19093	-4.79126	3.34685	60.338	7.99e-15	3.8e-13	CM001731.1	CADPS	22
gene17564	-4.79031	4.23348	66.2039	4.07e-16	2.52e-14	CM001728.1	NSF	19
gene6790	-4.78582	3.37401	57.9579	2.68e-14	1.08e-12	CM001716.1	PTPRS	7
gene7871	-4.78314	2.19185	61.3057	4.89e-15	2.45e-13	CM001717.1	PTPRD	8
gene20824	-4.78155	2.49227	49.8661	1.65e-12	4.52e-11	CM001734.1	SEC14L5	25
gene16773	-4.77145	2.07242	27.6973	1.42e-07	1.32e-06	CM001728.1	NF1	19
gene2897	-4.76467	0.0850845	17.7887	2.47e-05	0.000120406	CM001712.1	FAM73A	3
gene2913	-4.75507	2.9778	30.8724	2.76e-08	3.05e-07	CM001712.1	C3H1orf173	3
gene15444	-4.7539	1.17146	20.0066	7.72e-06	4.33e-05	CM001727.1	SLC7A5	18
gene11403	-4.75051	0.334405	20.6713	5.45e-06	3.2e-05	CM001721.1	EDNRB	12
gene6395	-4.74919	1.43383	49.4555	2.03e-12	5.41e-11	CM001716.1	FCHO1	7
gene8116	-4.7398	-1.57027	10.6629	0.00109304	0.00326261	CM001717.1	SLC18A1	8
gene20355	-4.73915	1.85822	37.0145	1.17e-09	1.76e-08	CM001733.1	MAPRE2	24
gene11636	-4.73622	-1.40162	12.752	0.000355635	0.00123525	CM001722.1	ARL5B	13
gene6673	-4.73445	2.50428	58.0641	2.54e-14	1.04e-12	CM001716.1	LOC102189026	7
gene18214	-4.73118	2.60359	44.4733	2.58e-11	5.55e-10	CM001729.1	CTNND2	20
gene19473	-4.72663	-0.842042	12.0126	0.00052842	0.00173879	CM001732.1	HMGA1	23
gene527	-4.7222	0.455796	30.2535	3.79e-08	4.04e-07	CM001710.1	GNB4	1
gene409	-4.7206	-0.158424	14.9265	0.000111782	0.000451348	CM001710.1	ATP13A4	1
gene12521	-4.71182	0.485077	24.3185	8.16e-07	6.05e-06	CM001723.1	FAM91A1	14
gene6060	-4.71113	2.62571	40.8093	1.68e-10	3.04e-09	CM001715.1	G3BP2	6
gene1283	-4.70799	1.84737	42.5816	6.78e-11	1.35e-09	CM001711.1	RIF1	2
gene9084	-4.70764	0.706316	21.2184	4.1e-06	2.49e-05	CM001719.1	SFXN1	10
gene10418	-4.70391	2.62552	77.2606	1.5e-18	1.58e-16	CM001720.1	CCDC88A	11
gene5746	-4.70062	4.22708	58.7113	1.83e-14	7.76e-13	CM001715.1	NAP1L5	6
gene15314	-4.68925	0.975646	37.0688	1.14e-09	1.72e-08	CM001726.1	SEPT5	17
gene6545	-4.68908	0.488145	36.0965	1.88e-09	2.72e-08	CM001716.1	NACC1	7
gene19478	-4.67726	1.45119	48.8636	2.74e-12	7.14e-11	CM001732.1	PACSIN1	23
gene553	-4.67511	2.62453	35.4772	2.58e-09	3.65e-08	CM001710.1	TNIK	1
gene8243	-4.67473	3.63411	59.4826	1.23e-14	5.58e-13	CM001717.1	NTRK2	8
gene8217	-4.67229	1.99478	34.3465	4.61e-09	6.18e-08	CM001717.1	CNTFR	8
gene8742	-4.67166	2.88141	44.6361	2.37e-11	5.17e-10	CM001718.1	MDN1	9
gene12037	-4.66633	2.04022	57.5714	3.26e-14	1.3e-12	CM001722.1	NRSN2	13
gene1845	-4.65663	0.289768	20.4209	6.21e-06	3.58e-05	CM001711.1	WDTC1	2
gene21493	-4.6565	2.25117	30.8158	2.84e-08	3.13e-07	CM001735.1	SORBS1	26
gene5458	-4.65461	0.302659	11.8646	0.000572107	0.00186241	CM001714.1	MIEF1	5
gene16012	-4.65208	1.75705	48.0625	4.13e-12	1.04e-10	CM001727.1	SPTBN4	18
gene17330	-4.65205	0.335164	23.7185	1.12e-06	8.01e-06	CM001728.1	STAC2	19
gene19128	-4.65074	-0.481611	20.5787	5.72e-06	3.34e-05	CM001731.1	CACNA2D3	22
gene6710	-4.64995	1.05067	26.844	2.21e-07	1.92e-06	CM001716.1	EVI5L	7
gene17976	-4.6484	1.54883	34.8204	3.62e-09	4.95e-08	CM001729.1	BDP1	20
gene16102	-4.64711	2.77635	47.7481	4.85e-12	1.2e-10	CM001727.1	CADM4	18
gene10997	-4.64253	1.56101	34.3403	4.63e-09	6.18e-08	CM001720.1	NCS1	11
gene3783	-4.63828	4.25014	47.5923	5.25e-12	1.29e-10	CM001713.1	SCRN1	4
gene23311	-4.63328	0.778234	24.9978	5.74e-07	4.43e-06	CM001739.1	LONRF3	30
gene13210	-4.63245	-0.731862	27.2819	1.76e-07	1.58e-06	CM001724.1	ABCC8	15
gene4809	-4.63197	0.0912836	17.6087	2.71e-05	0.000130451	CM001714.1	GDF11	5
gene23668	-4.62992	1.4205	45.1511	1.82e-11	4.05e-10	CM001739.1	LOC102188123	30
gene21798	-4.62312	-0.00392555	33.89	5.83e-09	7.58e-08	CM001735.1	LOC102182473	26
gene1210	-4.62222	-0.521646	19.4357	1.04e-05	5.61e-05	CM001711.1	CSRNP3	2
gene10081	-4.61797	-0.556274	27.29	1.75e-07	1.58e-06	CM001719.1	TTC7B	10
gene9833	-4.60806	3.80863	39.5162	3.25e-10	5.53e-09	CM001719.1	LOC102171714	10
gene23222	-4.60088	0.0056861	11.4985	0.000696532	0.00220576	CM001739.1	FAM199X	30
gene6558	-4.60061	1.60795	38.3869	5.8e-10	9.32e-09	CM001716.1	MAST1	7
gene19783	-4.59707	1.85122	30.1749	3.95e-08	4.18e-07	CM001732.1	ATP6V1G2	23
gene7562	-4.59702	-1.01428	15.3788	8.8e-05	0.000366889	CM001716.1	LOC102189670	7
gene18750	-4.59569	0.674032	29.7603	4.89e-08	5.08e-07	CM001730.1	CLMN	21
gene13214	-4.5947	1.52668	28.6498	8.67e-08	8.52e-07	CM001724.1	PIK3C2A	15
gene247	-4.5917	3.62821	51.2128	8.29e-13	2.44e-11	CM001710.1	TAGLN3	1
gene19298	-4.58908	1.62258	36.3859	1.62e-09	2.37e-08	CM001731.1	CSPG5	22
gene3725	-4.58875	-0.879235	12.7187	0.000362015	0.00125391	CM001713.1	TMEM168	4
gene23048	-4.58834	2.36477	30.988	2.6e-08	2.91e-07	CM001738.1	PITPNM1	29
gene6548	-4.58718	1.53372	22.5697	2.03e-06	1.35e-05	CM001716.1	NFIX	7
gene12445	-4.58267	-0.526536	15.7152	7.36e-05	0.00031435	CM001723.1	ZFP41	14
gene6365	-4.58135	5.62527	50.5127	1.18e-12	3.32e-11	CM001716.1	TMEM59L	7
gene3709	-4.57844	-0.258733	20.0639	7.49e-06	4.22e-05	CM001713.1	CAV2	4
gene5877	-4.57783	-1.28891	15.1565	9.9e-05	0.00040591	CM001715.1	KCTD8	6
gene19417	-4.57759	5.68783	55.1285	1.13e-13	4.09e-12	CM001732.1	DST	23
gene5057	-4.57717	0.964283	14.6691	0.000128128	0.000507472	CM001714.1	KCTD17	5
gene9725	-4.57418	3.22116	39.4417	3.38e-10	5.73e-09	CM001719.1	DMXL2	10
gene15931	-4.57296	-1.39825	12.8926	0.000329889	0.00116084	CM001727.1	SIPA1L3	18
gene16001	-4.57254	0.226575	14.5756	0.000134648	0.000530531	CM001727.1	MAP3K10	18
gene5479	-4.5688	0.850151	29.8066	4.77e-08	4.97e-07	CM001714.1	ZC3H7B	5
gene14680	-4.56421	-0.82119	23.3378	1.36e-06	9.58e-06	CM001725.1	CRB1	16
gene22833	-4.56371	0.43905	23.179	1.48e-06	1.03e-05	CM001738.1	LOC102171133	29
gene17656	-4.56331	4.23447	29.9148	4.51e-08	4.72e-07	CM001728.1	FASN	19
gene13638	-4.55896	-0.19097	14.2409	0.000160837	0.000619284	CM001724.1	UVRAG	15
gene20357	-4.55704	3.05248	70.5259	4.54e-17	3.6e-15	CM001733.1	DTNA	24
gene11007	-4.55568	4.90677	63.8433	1.35e-15	7.41e-14	CM001720.1	AIF1L	11
gene5742	-4.55253	-1.39884	10.0933	0.0014881	0.00426577	CM001715.1	GPRIN3	6
gene16049	-4.54982	0.390517	16.9543	3.83e-05	0.000177062	CM001727.1	HSL	18
gene21345	-4.54121	-1.19687	9.52687	0.00202485	0.00554597	CM001734.1	SLC29A4	25
gene10894	-4.53627	0.65915	22.6997	1.89e-06	1.27e-05	CM001720.1	DENND1A	11
gene3463	-4.52679	0.127492	26.7229	2.35e-07	2.03e-06	CM001713.1	VWC2	4
gene17186	-4.52256	1.17201	26.4459	2.71e-07	2.3e-06	CM001728.1	RAI1	19
gene10627	-4.52149	1.11934	35.4695	2.59e-09	3.66e-08	CM001720.1	GFPT1	11
gene4999	-4.5207	1.31707	23.1153	1.53e-06	1.06e-05	CM001714.1	NUAK1	5
gene16493	-4.5203	-0.410953	17.6453	2.66e-05	0.00012858	CM001727.1	SMIM17	18
gene9572	-4.51571	1.7815	44.8574	2.12e-11	4.64e-10	CM001719.1	ZNF106	10
gene20857	-4.51479	-0.385577	17.6905	2.6e-05	0.000126065	CM001734.1	CLEC16A	25
gene17994	-4.51198	1.97887	41.7587	1.03e-10	1.96e-09	CM001729.1	PIK3R1	20
gene19420	-4.5107	-0.280859	22.7988	1.8e-06	1.22e-05	CM001732.1	HMGCLL1	23
gene7199	-4.50663	-0.891287	8.89407	0.00286099	0.0074757	CM001716.1	PLK5	7
gene11637	-4.49879	-1.18286	13.4516	0.000244795	0.000889524	CM001722.1	LOC102175592	13
gene11098	-4.49679	1.22894	52.0235	5.48e-13	1.71e-11	CM001720.1	ENTPD2	11
gene16269	-4.49388	2.22608	58.3216	2.23e-14	9.26e-13	CM001727.1	PPFIA3	18
gene14755	-4.49092	-0.237099	20.1924	7e-06	3.98e-05	CM001726.1	DCLK2	17
gene15147	-4.48995	-0.444675	13.0518	0.00030299	0.00107614	CM001726.1	KCTD10	17
gene10970	-4.48636	2.58484	31.346	2.16e-08	2.47e-07	CM001720.1	LRRC8A	11
gene784	-4.48312	2.90033	32.227	1.37e-08	1.64e-07	CM001710.1	SLC35G2	1
gene18671	-4.48203	-0.66398	17.0116	3.72e-05	0.000172435	CM001730.1	KLHL28	21
gene3087	-4.47429	2.35418	32.6231	1.12e-08	1.35e-07	CM001712.1	EPS15	3
gene22348	-4.47263	-0.153493	8.45005	0.00365034	0.00921468	CM001737.1	LOC102174628	28
gene21690	-4.47084	3.12487	36.427	1.58e-09	2.33e-08	CM001735.1	KIAA1598	26
gene13786	-4.46775	0.849729	46.0622	1.15e-11	2.65e-10	CM001724.1	CELF1	15
gene22181	-4.46767	4.07862	42.0226	9.02e-11	1.74e-09	CM001737.1	ANK3	28
gene14392	-4.45702	2.71783	50.91	9.67e-13	2.78e-11	CM001725.1	KCNAB2	16
gene7979	-4.454	2.94463	32.1797	1.41e-08	1.67e-07	CM001717.1	PRUNE2	8
gene6985	-4.45385	2.22368	22.9546	1.66e-06	1.14e-05	CM001716.1	UNC5A	7
gene14361	-4.44841	1.49813	33.3501	7.7e-09	9.7e-08	CM001725.1	RERE	16
gene3954	-4.44171	1.25714	39.9044	2.67e-10	4.63e-09	CM001713.1	CCDC136	4
gene3549	-4.44015	2.31771	21.06	4.45e-06	2.68e-05	CM001713.1	ETV1	4
gene22553	-4.43363	-0.57124	21.6707	3.24e-06	2.03e-05	CM001738.1	LOC102184318	29
gene20730	-4.43338	0.225101	21.2655	4e-06	2.44e-05	CM001734.1	FLYWCH1	25
gene5767	-4.43144	-0.125621	17.8382	2.41e-05	0.000117692	CM001715.1	LCORL	6
gene22998	-4.4276	1.7142	33.7461	6.28e-09	8.12e-08	CM001738.1	CNIH2	29
gene3352	-4.42419	1.4083	29.0483	7.06e-08	7.1e-07	CM001712.1	LOC102170382	3
gene15228	-4.42198	1.08668	10.8219	0.00100308	0.00302582	CM001726.1	GAL3ST1	17
gene14377	-4.42091	-0.11337	11.1113	0.000858016	0.0026346	CM001725.1	KLHL21	16
gene3597	-4.41593	-0.984469	11.5681	0.000670939	0.0021359	CM001713.1	KLHL7	4
gene1432	-4.411	-0.800013	14.1972	0.000164618	0.000631891	CM001711.1	ANKRD44	2
gene7360	-4.40385	-1.10399	13.4695	0.000242469	0.000882714	CM001716.1	PCDHGA5	7
gene6504	-4.40008	-0.833618	18.0867	2.11e-05	0.000105169	CM001716.1	ZNF333	7
gene14420	-4.39914	0.821265	22.0553	2.65e-06	1.71e-05	CM001725.1	SKI	16
gene5604	-4.39192	0.0964594	22.5086	2.09e-06	1.38e-05	CM001715.1	USP53	6
gene14754	-4.39155	-0.948751	10.0362	0.00153496	0.00437666	CM001726.1	MAB21L2	17
gene7510	-4.39077	4.05588	70.1558	5.48e-17	4.29e-15	CM001716.1	CYFIP2	7
gene7750	-4.39037	1.10104	49.3311	2.16e-12	5.74e-11	CM001717.1	EXTL3	8
gene9991	-4.38847	0.785153	17.3536	3.1e-05	0.000146916	CM001719.1	RPS6KL1	10
gene1443	-4.38599	0.905816	42.8668	5.86e-11	1.18e-09	CM001711.1	PLCL1	2
gene14342	-4.38284	5.11745	69.132	9.21e-17	6.85e-15	CM001725.1	KIF1B	16
gene20823	-4.3826	1.92389	10.3638	0.00128512	0.00375659	CM001734.1	PPL	25
gene19655	-4.38041	-0.778605	18.4862	1.71e-05	8.75e-05	CM001732.1	SLC25A27	23
gene21153	-4.38024	1.60083	37.2718	1.03e-09	1.58e-08	CM001734.1	WBSCR17	25
gene21194	-4.37916	0.739849	16.3658	5.22e-05	0.00023239	CM001734.1	HIP1	25
gene9207	-4.37371	1.04495	44.1722	3.01e-11	6.39e-10	CM001719.1	MYO9A	10
gene734	-4.3714	-0.0454382	14.2098	0.000163519	0.000627985	CM001710.1	XRN1	1
gene6310	-4.36284	-0.166876	20.4304	6.18e-06	3.57e-05	CM001716.1	LOC102177790	7
gene14918	-4.3591	0.594624	15.3515	8.92e-05	0.00037086	CM001726.1	LOC102171639	17
gene3255	-4.35636	2.02973	26.7086	2.37e-07	2.04e-06	CM001712.1	COL9A2	3
gene4201	-4.35477	-0.590546	7.43428	0.0063993	0.0148987	CM001713.1	ASIC3	4
gene21277	-4.34728	2.39712	49.9285	1.59e-12	4.4e-11	CM001734.1	ZKSCAN1	25
gene20527	-4.34438	0.233247	28.5918	8.94e-08	8.73e-07	CM001733.1	CTIF	24
gene16170	-4.34132	1.09315	26.146	3.17e-07	2.64e-06	CM001727.1	PNMAL1	18
gene16951	-4.34075	-1.2702	12.8422	0.000338894	0.00118674	CM001728.1	DHX33	19
gene9122	-4.33835	0.470056	35.8568	2.12e-09	3.04e-08	CM001719.1	HOMER1	10
gene1624	-4.33442	-0.999755	20.6659	5.47e-06	3.21e-05	CM001711.1	LOC102180981	2
gene18545	-4.33107	3.72862	56.9028	4.58e-14	1.77e-12	CM001730.1	SCAMP5	21
gene3743	-4.33095	2.55198	30.2499	3.8e-08	4.04e-07	CM001713.1	ANLN	4
gene16444	-4.3307	0.598559	21.6243	3.32e-06	2.07e-05	CM001727.1	PRKCG	18
gene6919	-4.33035	0.641726	20.2603	6.76e-06	3.86e-05	CM001716.1	MEGF10	7
gene14854	-4.32717	0.0648499	30.0603	4.19e-08	4.4e-07	CM001726.1	ANKRD50	17
gene2102	-4.32637	-0.444955	19.0257	1.29e-05	6.79e-05	CM001712.1	ADAMTS4	3
gene21154	-4.32538	-0.713992	18.1161	2.08e-05	0.000103897	CM001734.1	AUTS2	25
gene9505	-4.32125	-0.758448	14.7993	0.000119583	0.000477554	CM001719.1	FSIP1	10
gene17560	-4.30905	1.47906	8.36269	0.00383002	0.00959222	CM001728.1	RPRML	19
gene6693	-4.30579	-0.485144	13.0062	0.000310464	0.00109984	CM001716.1	LOC102170412	7
gene17306	-4.30521	-0.0880874	23.3597	1.34e-06	9.48e-06	CM001728.1	SOCS7	19
gene10836	-4.30275	-0.0724777	18.0537	2.15e-05	0.000106632	CM001720.1	DAB2IP	11
gene18827	-4.29913	0.31207	15.1628	9.86e-05	0.000405036	CM001730.1	INF2	21
gene10246	-4.28685	-0.282452	13.9295	0.000189801	0.000712964	CM001720.1	RAB11FIP5	11
gene17168	-4.28655	0.959494	30.8566	2.78e-08	3.07e-07	CM001728.1	EPN2	19
gene15030	-4.28443	-0.0536199	14.3969	0.000148049	0.000576369	CM001726.1	PPTC7	17
gene18330	-4.28268	-0.0518025	26.0081	3.4e-07	2.81e-06	CM001730.1	NTRK3	21
gene14296	-4.27817	4.13933	53.1222	3.13e-13	1.04e-11	CM001725.1	PRRC2C	16
gene20811	-4.27708	-0.31362	18.8416	1.42e-05	7.41e-05	CM001734.1	C25H16orf96	25
gene22740	-4.26726	0.758758	38.6115	5.17e-10	8.38e-09	CM001738.1	ARHGAP32	29
gene19372	-4.26699	-0.837947	11.5701	0.000670218	0.0021341	CM001731.1	NUP210	22
gene6059	-4.2659	1.63815	17.1458	3.46e-05	0.000161883	CM001715.1	CDKL2	6
gene3808	-4.26349	2.17361	49.9485	1.58e-12	4.37e-11	CM001713.1	SNX10	4
gene7937	-4.24129	2.52142	52.8608	3.58e-13	1.16e-11	CM001717.1	APBA1	8
gene9967	-4.24053	-1.15944	21.0275	4.53e-06	2.72e-05	CM001719.1	DNAL1	10
gene2333	-4.23905	3.17891	24.4035	7.81e-07	5.82e-06	CM001712.1	ADAR	3
gene11764	-4.23688	-0.158218	8.16983	0.00425928	0.0104747	CM001722.1	SLC24A3	13
gene24053	-4.23214	1.06334	28.1855	1.1e-07	1.05e-06	CM001739.1	MAP7D2	30
gene2541	-4.22578	4.20882	58.297	2.25e-14	9.35e-13	CM001712.1	PDE4DIP	3
gene11044	-4.21994	1.83971	4.43835	0.0351402	0.0646519	CM001720.1	LHX3	11
gene844	-4.2155	-0.57923	18.5548	1.65e-05	8.48e-05	CM001710.1	MX2	1
gene4767	-4.21543	-0.90009	12.1348	0.000494888	0.00164466	CM001714.1	GLS2	5
gene1518	-4.21144	0.159431	13.5491	0.000232409	0.000850159	CM001711.1	PLEKHM3	2
gene18435	-4.21122	2.31935	34.3429	4.62e-09	6.18e-08	CM001730.1	TM6SF1	21
gene1007	-4.20995	2.83235	56.5891	5.37e-14	2.03e-12	CM001711.1	ARHGEF4	2
gene15299	-4.20968	1.92186	23.9332	9.97e-07	7.25e-06	CM001726.1	MAPK1	17
gene16314	-4.20929	-1.52496	7.02817	0.00802372	0.0180573	CM001727.1	IZUMO2	18
gene15877	-4.20886	6.12947	41.7764	1.02e-10	1.95e-09	CM001727.1	APLP1	18
gene18935	-4.20761	0.311898	31.599	1.9e-08	2.19e-07	CM001731.1	CX3CR1	22
gene745	-4.20226	0.275926	17.4324	2.98e-05	0.000141734	CM001710.1	ZBTB38	1
gene2997	-4.20167	-0.792947	14.407	0.000147253	0.000574084	CM001712.1	LOC102190840	3
gene23632	-4.19989	-0.305658	22.0733	2.62e-06	1.69e-05	CM001739.1	BRWD3	30
gene2589	-4.19959	5.37685	12.6544	0.000374679	0.00128897	CM001712.1	TSHB	3
gene17602	-4.1994	-1.3011	10.0673	0.00150926	0.00431506	CM001728.1	SCN4A	19
gene15611	-4.19453	4.92235	52.5286	4.24e-13	1.36e-11	CM001727.1	NDRG4	18
gene8591	-4.1917	-1.23488	9.09749	0.0025596	0.00679056	CM001718.1	NUS1	9
gene17568	-4.18829	2.97089	66.1082	4.27e-16	2.63e-14	CM001728.1	MAPT	19
gene15638	-4.18793	1.65479	31.7906	1.72e-08	2.01e-07	CM001727.1	DYNC1LI2	18
gene5145	-4.18784	2.11083	16.3964	5.14e-05	0.000229014	CM001714.1	ETNK1	5
gene9968	-4.18663	2.43402	29.5974	5.32e-08	5.48e-07	CM001719.1	PNMA1	10
gene8848	-4.18611	1.53352	23.5734	1.2e-06	8.56e-06	CM001718.1	MAP7	9
gene10296	-4.17822	-0.235851	17.1462	3.46e-05	0.000161883	CM001720.1	STRN	11
gene2818	-4.17312	-0.798238	13.7716	0.000206429	0.00076847	CM001712.1	LRRC8B	3
gene1282	-4.16588	0.347216	19.8994	8.16e-06	4.53e-05	CM001711.1	NEB	2
gene2788	-4.16568	0.493489	25.9618	3.48e-07	2.87e-06	CM001712.1	TMED5	3
gene7358	-4.16536	-1.33473	12.1768	0.000483885	0.00161201	CM001716.1	PCDHGA2	7
gene21693	-4.16452	2.95333	38.1563	6.53e-10	1.03e-08	CM001735.1	SLC18A2	26
gene1517	-4.16427	-1.91729	9.81824	0.0017279	0.00484604	CM001711.1	FZD5	2
gene22175	-4.1633	3.59989	27.3794	1.67e-07	1.52e-06	CM001737.1	FAM13C	28
gene10070	-4.16311	-0.394471	10.2853	0.00134098	0.00389245	CM001719.1	PTPN21	10
gene20951	-4.15862	3.40495	44.5716	2.45e-11	5.32e-10	CM001734.1	CRYM	25
gene9901	-4.15728	3.78727	59.25	1.39e-14	6.16e-13	CM001719.1	PLEKHH1	10
gene15486	-4.15587	4.3476	39.4743	3.32e-10	5.64e-09	CM001727.1	TUBB3	18
gene9614	-4.15284	-1.42998	12.005	0.000530572	0.00174546	CM001719.1	CDKL1	10
gene17705	-4.15061	1.55426	26.9731	2.06e-07	1.81e-06	CM001728.1	RPTOR	19
gene18830	-4.15036	-0.0739635	10.6446	0.00110394	0.00328947	CM001730.1	CEP170B	21
gene701	-4.14927	0.938795	17.6123	2.71e-05	0.000130387	CM001710.1	HLTF	1
gene2064	-4.14792	0.614243	33.7409	6.3e-09	8.13e-08	CM001712.1	LOC100860806	3
gene12230	-4.14735	0.122605	18.954	1.34e-05	7.02e-05	CM001722.1	STK4	13
gene16051	-4.14036	1.73249	43.2005	4.94e-11	1e-09	CM001727.1	TMEM145	18
gene11670	-4.13587	-0.88829	17.4014	3.03e-05	0.000143615	CM001722.1	THNSL1	13
gene4356	-4.13214	0.989809	26.8779	2.17e-07	1.89e-06	CM001714.1	PLXNC1	5
gene16470	-4.12897	0.403578	12.3741	0.000435332	0.00147029	CM001727.1	LOC102185496	18
gene22894	-4.12831	-0.515923	8.37761	0.00379872	0.00952428	CM001738.1	NAA40	29
gene6651	-4.12737	2.55275	23.6457	1.16e-06	8.28e-06	CM001716.1	SLC44A2	7
gene9660	-4.12393	1.69568	30.7608	2.92e-08	3.2e-07	CM001719.1	TLN2	10
gene1189	-4.12325	0.949527	21.4536	3.62e-06	2.24e-05	CM001711.1	KLHL41	2
gene17939	-4.12287	2.3638	26.0998	3.24e-07	2.7e-06	CM001729.1	CPEB4	20
gene18699	-4.11895	-0.698114	21.6534	3.27e-06	2.05e-05	CM001730.1	FRMD5	21
gene36	-4.1185	-0.751367	9.11456	0.00253582	0.006734	CM001710.1	HUNK	1
gene19018	-4.11579	1.54822	19.7171	8.98e-06	4.94e-05	CM001731.1	CPNE9	22
gene19132	-4.11577	-1.10185	5.99771	0.0143245	0.0297799	CM001731.1	CHDH	22
gene8539	-4.11175	3.75858	60.7518	6.47e-15	3.12e-13	CM001718.1	SNAP91	9
gene14962	-4.10651	1.2267	21.1404	4.27e-06	2.58e-05	CM001726.1	ZNF664	17
gene6644	-4.1061	0.454755	26.0399	3.34e-07	2.77e-06	CM001716.1	PDE4A	7
gene23195	-4.10325	0.192585	10.0777	0.00150071	0.00429329	CM001739.1	HNRNPH2	30
gene3564	-4.10023	2.49455	18.5042	1.7e-05	8.68e-05	CM001713.1	TSPAN13	4
gene10240	-4.09793	-0.158985	17.3338	3.14e-05	0.000148324	CM001720.1	FBXO41	11
gene17747	-4.09634	0.557689	19.1367	1.22e-05	6.44e-05	CM001728.1	SEC14L1	19
gene22733	-4.09616	-0.547348	24.466	7.56e-07	5.65e-06	CM001738.1	KIRREL3	29
gene20523	-4.0946	-1.50008	10.2459	0.00136985	0.0039687	CM001733.1	ZBTB7C	24
gene1719	-4.09409	-2.022	4.17164	0.041106	0.0739099	CM001711.1	LOC102189532	2
gene13673	-4.09384	2.42777	4.1705	0.0411338	0.0739403	CM001724.1	LOC100861299	15
gene11506	-4.09134	0.0915027	18.3964	1.79e-05	9.12e-05	CM001721.1	ATP11A	12
gene24057	-4.0891	0.158751	26.2181	3.05e-07	2.56e-06	CM001739.1	PDHA1	30
gene9178	-4.08676	-1.82709	4.13731	0.0419477	0.0751666	CM001719.1	SKOR1	10
gene11689	-4.08641	0.00110976	19.6071	9.51e-06	5.19e-05	CM001722.1	LOC102175591	13
gene23862	-4.08638	1.6705	48.1383	3.97e-12	1.01e-10	CM001739.1	ARHGEF9	30
gene15667	-4.08631	-1.02015	15.3724	8.83e-05	0.000367789	CM001727.1	SLC9A5	18
gene204	-4.0856	-0.68654	11.1834	0.000825316	0.00255488	CM001710.1	CEP97	1
gene14916	-4.0825	0.268553	4.11711	0.0424516	0.0758808	CM001726.1	P2RX2	17
gene1261	-4.07903	0.324473	26.8009	2.26e-07	1.96e-06	CM001711.1	GPD2	2
gene2466	-4.07845	0.711771	29.031	7.12e-08	7.15e-07	CM001712.1	RPRD2	3
gene837	-4.07802	2.86613	20.9083	4.82e-06	2.87e-05	CM001710.1	PCP4	1
gene20293	-4.07366	-0.972878	13.0621	0.000301335	0.00107138	CM001733.1	ZNF236	24
gene19248	-4.07298	-1.74492	10.1197	0.00146691	0.0042163	CM001731.1	LOC102179246	22
gene430	-4.0692	-0.741162	12.0745	0.000511172	0.00169049	CM001710.1	LPP	1
gene1755	-4.06751	-1.83259	12.8483	0.000337788	0.00118377	CM001711.1	ZBTB8A	2
gene12172	-4.06561	7.20887	24.3286	8.12e-07	6.02e-06	CM001722.1	NNAT	13
gene9152	-4.06513	0.920594	18.2699	1.92e-05	9.67e-05	CM001719.1	DPP8	10
gene13751	-4.06504	1.34125	21.9194	2.84e-06	1.82e-05	CM001724.1	CRY2	15
gene15213	-4.06282	2.16591	23.3348	1.36e-06	9.59e-06	CM001726.1	MTMR3	17
gene21528	-4.05723	0.362543	18.8887	1.39e-05	7.24e-05	CM001735.1	CRTAC1	26
gene9060	-4.05592	-0.488123	11.4628	0.00071002	0.00223691	CM001719.1	TRIM36	10
gene14806	-4.05287	0.9332	17.9696	2.24e-05	0.000110565	CM001726.1	SETD7	17
gene5340	-4.04883	1.83848	33.8867	5.84e-09	7.59e-08	CM001714.1	VAMP1	5
gene21090	-4.04634	-1.64436	10.0044	0.00156168	0.00443622	CM001734.1	LOC102168795	25
gene6158	-4.04465	1.38862	16.687	4.41e-05	0.000200389	CM001715.1	WFS1	6
gene6159	-4.04266	2.11234	24.359	8e-07	5.94e-06	CM001715.1	LOC102188840	6
gene9476	-4.03673	2.79722	43.7908	3.65e-11	7.63e-10	CM001719.1	SLC12A6	10
gene13734	-4.03554	0.803296	11.498	0.000696725	0.00220576	CM001724.1	HSD17B12	15
gene2313	-4.03412	0.716693	17.1773	3.4e-05	0.000159656	CM001712.1	TRIM46	3
gene17049	-4.03046	-2.07141	3.85627	0.0495604	0.0864837	CM001728.1	ALOX15B	19
gene11102	-4.02966	-1.20477	10.9824	0.000919795	0.00280424	CM001720.1	FBXW5	11
gene10305	-4.02649	2.41614	30.8834	2.74e-08	3.04e-07	CM001720.1	QPCT	11
gene15281	-4.02368	0.0312536	13.0348	0.000305757	0.00108541	CM001726.1	CABIN1	17
gene22036	-4.02154	2.60441	51.4195	7.46e-13	2.21e-11	CM001736.1	AP3M2	27
gene5505	-4.0162	2.23989	39.8229	2.78e-10	4.78e-09	CM001714.1	TCF20	5
gene3550	-4.01103	1.88495	28.125	1.14e-07	1.08e-06	CM001713.1	DGKB	4
gene5058	-4.00804	0.655493	8.12928	0.00435561	0.0106781	CM001714.1	TMPRSS6	5
gene18139	-3.99932	-1.35508	6.54176	0.0105371	0.0228679	CM001729.1	RANBP3L	20
gene23213	-3.99883	1.23696	15.3445	8.96e-05	0.000371902	CM001739.1	LOC102185989	30
gene1485	-3.99749	-0.758265	13.8232	0.000200842	0.000750115	CM001711.1	CARF	2
gene4293	-3.99382	3.71752	38.8678	4.53e-10	7.46e-09	CM001714.1	SYT1	5
gene2277	-3.99193	2.32479	31.2285	2.29e-08	2.61e-07	CM001712.1	PAQR6	3
gene20732	-3.98667	-1.66048	12.9816	0.000314561	0.00111234	CM001734.1	PAQR4	25
gene15782	-3.98579	-0.554729	11.1774	0.00082801	0.00256148	CM001727.1	RGS9BP	18
gene22378	-3.98204	0.381577	14.4787	0.000141755	0.000555179	CM001737.1	GRID1	28
gene3761	-3.9817	0.508459	12.1172	0.000499591	0.00165788	CM001713.1	AVL9	4
gene11325	-3.98029	1.72792	35.1273	3.09e-09	4.28e-08	CM001721.1	ATP8A2	12
gene14108	-3.97855	-1.17092	11.5783	0.000667264	0.00212659	CM001725.1	YOD1	16
gene18526	-3.97595	0.0112916	11.8804	0.000567281	0.00184889	CM001730.1	LOC102188259	21
gene6133	-3.97578	-0.660875	8.27067	0.00402907	0.0100011	CM001715.1	CDS1	6
gene6171	-3.97332	5.77867	35.3929	2.69e-09	3.78e-08	CM001715.1	STX18	6
gene15129	-3.97303	-0.418205	15.7254	7.32e-05	0.00031277	CM001726.1	CABP1	17
gene13010	-3.97172	1.90583	42.5971	6.73e-11	1.34e-09	CM001724.1	AMOTL1	15
gene4624	-3.97033	3.79215	44.5128	2.53e-11	5.46e-10	CM001714.1	KIF21A	5
gene15252	-3.96874	3.73446	16.9139	3.91e-05	0.000180442	CM001726.1	YWHAH	17
gene10345	-3.96805	0.17531	12.536	0.00039919	0.00136092	CM001720.1	PLEKHH2	11
gene1053	-3.96526	-0.960571	11.4925	0.000698772	0.00220978	CM001711.1	ANKAR	2
gene9761	-3.96503	1.08444	21.8364	2.97e-06	1.89e-05	CM001719.1	MYEF2	10
gene20482	-3.96455	1.49467	35.3659	2.73e-09	3.83e-08	CM001733.1	SPIRE1	24
gene16518	-3.96431	2.40268	18.1877	2e-05	0.000100473	CM001727.1	LOC102189516	18
gene22071	-3.962	0.355576	20.4467	6.13e-06	3.54e-05	CM001736.1	NR1D2	27
gene11712	-3.96124	0.54205	23.9431	9.92e-07	7.23e-06	CM001722.1	STAM	13
gene18901	-3.95995	2.37562	23.6838	1.14e-06	8.13e-06	CM001731.1	TRANK1	22
gene16597	-3.95884	-0.576703	25.8721	3.65e-07	2.98e-06	CM001728.1	STXBP4	19
gene12920	-3.9564	1.4336	15.7935	7.06e-05	0.000303118	CM001723.1	TAF2	14
gene13188	-3.95319	3.20929	50.9666	9.4e-13	2.71e-11	CM001724.1	SORL1	15
gene8462	-3.95036	0.561035	20.9631	4.68e-06	2.79e-05	CM001717.1	TRAF1	8
gene9021	-3.95034	0.665421	18.5345	1.67e-05	8.56e-05	CM001718.1	RPS6KA2	9
gene5129	-3.94995	-1.39099	8.23967	0.00409846	0.0101421	CM001714.1	IFLTD1	5
gene8714	-3.94613	-0.2469	26.5617	2.55e-07	2.18e-06	CM001718.1	KLHL32	9
gene6424	-3.94521	1.22351	13.2972	0.000265797	0.000956954	CM001716.1	SIN3B	7
gene9547	-3.9452	1.45525	15.9443	6.52e-05	0.000283456	CM001719.1	LOC102182981	10
gene730	-3.94249	0.0886982	18.2416	1.95e-05	9.8e-05	CM001710.1	TRPC1	1
gene23758	-3.94163	-0.590929	16.8137	4.12e-05	0.000189333	CM001739.1	SHROOM4	30
gene6832	-3.93797	1.15958	26.979	2.06e-07	1.81e-06	CM001716.1	PIP5K1C	7
gene10249	-3.93357	0.682675	41.9334	9.44e-11	1.82e-09	CM001720.1	EXOC6B	11
gene18838	-3.93183	-0.364253	15.4723	8.37e-05	0.000352707	CM001730.1	JAG2	21
gene5465	-3.92748	2.77847	43.5865	4.06e-11	8.34e-10	CM001714.1	TNRC6B	5
gene10751	-3.92471	0.406674	18.4137	1.78e-05	9.05e-05	CM001720.1	ATAD2B	11
gene22230	-3.92426	-0.200254	23.1687	1.48e-06	1.03e-05	CM001737.1	RUFY2	28
gene15026	-3.92189	3.56796	32.8207	1.01e-08	1.24e-07	CM001726.1	FAM216A	17
gene14622	-3.91717	-0.373817	22.7303	1.86e-06	1.26e-05	CM001725.1	PROX1	16
gene18943	-3.91717	1.0771	22.6228	1.97e-06	1.32e-05	CM001731.1	MYRIP	22
gene946	-3.91289	0.623847	22.3574	2.26e-06	1.48e-05	CM001710.1	DYRK1A	1
gene11801	-3.91218	4.18525	19.574	9.68e-06	5.26e-05	CM001722.1	PYGB	13
gene6757	-3.90819	0.908873	30.2394	3.82e-08	4.06e-07	CM001716.1	SLC25A23	7
gene971	-3.90765	0.594318	20.0075	7.71e-06	4.33e-05	CM001710.1	ANKRD28	1
gene16879	-3.90692	2.26194	22.3029	2.33e-06	1.52e-05	CM001728.1	SGSM2	19
gene14245	-3.90058	3.99919	31.9199	1.61e-08	1.89e-07	CM001725.1	LOC102187069	16
gene10411	-3.89864	1.94478	20.6452	5.53e-06	3.24e-05	CM001720.1	EML6	11
gene15471	-3.89652	2.39872	26.7034	2.37e-07	2.05e-06	CM001727.1	LOC102178100	18
gene351	-3.89596	1.02124	22.0406	2.67e-06	1.72e-05	CM001710.1	HEG1	1
gene1021	-3.89454	0.231608	22.2787	2.36e-06	1.54e-05	CM001711.1	UGGT1	2
gene20417	-3.89276	1.20464	45.4928	1.53e-11	3.44e-10	CM001733.1	MIB1	24
gene12317	-3.88857	0.0265354	18.9286	1.36e-05	7.11e-05	CM001722.1	SLC9A8	13
gene11248	-3.88541	-1.72184	6.19081	0.0128415	0.027142	CM001721.1	STOML3	12
gene11757	-3.88318	4.87312	51.4373	7.39e-13	2.2e-11	CM001722.1	DZANK1	13
gene20102	-3.88094	1.16723	22.0873	2.61e-06	1.68e-05	CM001732.1	LOC102181349	23
gene2851	-3.88044	2.50215	36.7675	1.33e-09	1.98e-08	CM001712.1	DDAH1	3
gene15396	-3.87714	2.26782	20.0251	7.64e-06	4.29e-05	CM001727.1	CDH13	18
gene771	-3.8769	-0.495989	12.27	0.000460303	0.0015451	CM001710.1	ESYT3	1
gene9271	-3.87193	1.36998	37.6683	8.39e-10	1.31e-08	CM001719.1	ZFHX2	10
gene13624	-3.86919	1.8329	23.5289	1.23e-06	8.74e-06	CM001724.1	MAP6	15
gene498	-3.85926	1.11743	26.6951	2.38e-07	2.05e-06	CM001710.1	KLHL24	1
gene915	-3.85811	0.419779	16.9576	3.82e-05	0.000176919	CM001710.1	LSS	1
gene1746	-3.85792	0.664213	29.6706	5.12e-08	5.29e-07	CM001711.1	FNDC5	2
gene23864	-3.85715	-0.722946	10.9044	0.000959387	0.0029094	CM001739.1	LOC102180743	30
gene21893	-3.85618	2.19732	31.7811	1.73e-08	2.02e-07	CM001736.1	FAT1	27
gene23918	-3.84301	2.75338	22.4447	2.16e-06	1.42e-05	CM001739.1	DDX3X	30
gene9899	-3.84065	-1.47295	7.10516	0.00768623	0.0174123	CM001719.1	TMEM229B	10
gene21971	-3.84022	0.157947	24.0242	9.51e-07	6.98e-06	CM001736.1	NRG1	27
gene21328	-3.83559	-1.62452	11.2534	0.000794793	0.00247044	CM001734.1	GRID2IP	25
gene12842	-3.83492	-0.0438887	16.5784	4.67e-05	0.000211146	CM001723.1	CCNE2	14
gene9009	-3.83341	1.22105	40.4713	2e-10	3.57e-09	CM001718.1	AGPAT4	9
gene4454	-3.82857	-1.16344	10.9144	0.000954214	0.00289692	CM001714.1	ACVR1B	5
gene15943	-3.82844	1.98925	33.5307	7.01e-09	8.95e-08	CM001727.1	RYR1	18
gene6476	-3.82682	1.51498	20.981	4.64e-06	2.77e-05	CM001716.1	NOTCH3	7
gene22028	-3.8243	-0.976572	10.0972	0.00148497	0.00425927	CM001736.1	SFRP1	27
gene12996	-3.82375	0.162486	9.487	0.00206932	0.00564857	CM001724.1	JRKL	15
gene12495	-3.81726	0.345189	28.8754	7.72e-08	7.65e-07	CM001723.1	ASAP1	14
gene5863	-3.81635	3.19638	52.5212	4.26e-13	1.36e-11	CM001715.1	APBB2	6
gene7702	-3.81198	0.774045	18.0797	2.12e-05	0.000105439	CM001717.1	SH3RF1	8
gene14865	-3.81039	3.11546	24.9968	5.74e-07	4.43e-06	CM001726.1	KIAA1109	17
gene23185	-3.80917	-0.866086	7.93028	0.00486142	0.011754	CM001739.1	ZMAT1	30
gene22391	-3.80835	-0.899324	10.5912	0.00113625	0.00337253	CM001737.1	GPRIN2	28
gene14922	-3.80194	1.74671	32.2144	1.38e-08	1.64e-07	CM001726.1	LOC102175147	17
gene15270	-3.8009	-1.44659	11.1345	0.000847385	0.0026108	CM001726.1	ZNF70	17
gene793	-3.79811	1.46839	24.0174	9.55e-07	7e-06	CM001710.1	EPHB1	1
gene13152	-3.79402	0.0496386	17.9681	2.25e-05	0.000110599	CM001724.1	BCL9L	15
gene136	-3.7931	-0.279217	11.9433	0.000548433	0.00179559	CM001710.1	EPHA3	1
gene13347	-3.79088	-0.592787	9.6511	0.00189238	0.00523451	CM001724.1	CCKBR	15
gene2249	-3.78931	2.55497	30.493	3.35e-08	3.62e-07	CM001712.1	ARHGEF11	3
gene19497	-3.78928	-0.493776	11.6545	0.000640478	0.00205181	CM001732.1	LOC102176745	23
gene7365	-3.78906	-0.777388	12.6798	0.00036962	0.00127573	CM001716.1	PCDHGA8	7
gene17671	-3.78428	0.820791	27.2704	1.77e-07	1.59e-06	CM001728.1	MAFG	19
gene6423	-3.78323	-1.44946	8.29534	0.00397469	0.00988941	CM001716.1	CPAMD8	7
gene18007	-3.78259	-0.286579	8.88888	0.00286912	0.00749266	CM001729.1	TRIM23	20
gene8133	-3.78122	1.75827	32.6617	1.1e-08	1.33e-07	CM001717.1	HR	8
gene22306	-3.78023	3.18664	47.5159	5.46e-12	1.33e-10	CM001737.1	USP54	28
gene18148	-3.78003	2.4745	32.2903	1.33e-08	1.59e-07	CM001729.1	PRLR	20
gene20165	-3.77805	1.77816	29.5449	5.46e-08	5.62e-07	CM001732.1	KDM1B	23
gene18930	-3.77802	-1.75951	6.55642	0.0104506	0.0227055	CM001731.1	LOC102177939	22
gene16007	-3.77629	2.2689	33.9547	5.64e-09	7.36e-08	CM001727.1	HIPK4	18
gene8617	-3.77024	-1.43336	6.40229	0.0113974	0.0244558	CM001718.1	FRK	9
gene22920	-3.76875	-0.616364	24.1566	8.88e-07	6.55e-06	CM001738.1	RASGRP2	29
gene21303	-3.7679	-0.414299	27.2192	1.82e-07	1.63e-06	CM001734.1	SMURF1	25
gene15793	-3.76707	0.184621	9.98072	0.00158188	0.00448521	CM001727.1	LOC102190064	18
gene7689	-3.76457	0.0235136	14.9357	0.000111237	0.00044928	CM001716.1	CAMK4	7
gene16315	-3.76391	2.91722	14.3472	0.000152006	0.00058926	CM001727.1	MYH14	18
gene2269	-3.76094	-0.389787	10.0742	0.00150356	0.00429966	CM001712.1	MEF2D	3
gene11334	-3.75746	2.2197	38.1286	6.62e-10	1.05e-08	CM001721.1	SACS	12
gene9507	-3.7534	0.321979	16.6089	4.59e-05	0.000207914	CM001719.1	GPR176	10
gene7253	-3.74655	-0.301863	24.3325	8.11e-07	6.01e-06	CM001716.1	SMAD5	7
gene563	-3.74649	-0.51353	24.6011	7.05e-07	5.32e-06	CM001710.1	PHC3	1
gene6239	-3.74529	2.51116	39.9605	2.59e-10	4.51e-09	CM001715.1	HTT	6
gene12652	-3.74346	1.65965	31.9089	1.62e-08	1.9e-07	CM001723.1	NCOA2	14
gene23176	-3.7405	4.04016	27.6841	1.43e-07	1.32e-06	CM001739.1	LOC102170123	30
gene18	-3.7396	-1.42713	8.28699	0.003993	0.00992776	CM001710.1	DNAJC28	1
gene17711	-3.73833	5.52064	38.6435	5.09e-10	8.25e-09	CM001728.1	SLC26A11	19
gene18673	-3.73448	1.0682	12.8261	0.000341812	0.0011942	CM001730.1	FAM179B	21
gene806	-3.7339	3.28764	15.1665	9.84e-05	0.000404729	CM001710.1	LOC102172488	1
gene22165	-3.73387	-1.51003	9.00447	0.00269321	0.00708259	CM001737.1	LOC102184314	28
gene13618	-3.7307	2.78809	63.2372	1.83e-15	9.8e-14	CM001724.1	ARRB1	15
gene20099	-3.72431	1.23896	15.7537	7.21e-05	0.00030869	CM001732.1	LOC102185049	23
gene19819	-3.72307	-0.284097	7.19657	0.0073043	0.016674	CM001732.1	TRIM26	23
gene5394	-3.72177	0.286969	20.8829	4.88e-06	2.9e-05	CM001714.1	ERC1	5
gene357	-3.71898	-1.36563	10.5095	0.00118764	0.00350457	CM001710.1	LMLN	1
gene21379	-3.71597	0.140151	24.3808	7.91e-07	5.88e-06	CM001734.1	LOC102173708	25
gene21697	-3.7156	-0.307738	12.2338	0.000469323	0.00156922	CM001735.1	RAB11FIP2	26
gene22526	-3.7084	0.145879	12.5736	0.000391238	0.00133854	CM001738.1	GAB2	29
gene14629	-3.70811	-0.940564	14.8089	0.000118974	0.000475618	CM001725.1	FLVCR1	16
gene16976	-3.70523	2.98036	5.21381	0.0224081	0.0437803	CM001728.1	VMO1	19
gene23578	-3.70202	1.21843	17.8705	2.36e-05	0.000116041	CM001739.1	RAB39B	30
gene9893	-3.70016	3.56599	35.9457	2.03e-09	2.92e-08	CM001719.1	MPP5	10
gene16329	-3.69993	0.746341	12.7005	0.000365559	0.00126427	CM001727.1	SYT3	18
gene6872	-3.69991	0.393731	19.6558	9.27e-06	5.08e-05	CM001716.1	DOT1L	7
gene11333	-3.69836	0.549224	17.1902	3.38e-05	0.000158734	CM001721.1	TNFRSF19	12
gene1600	-3.69345	-1.07715	7.98812	0.00470852	0.0114348	CM001711.1	CDK5R2	2
gene11585	-3.69327	1.4486	19.2708	1.13e-05	6.06e-05	CM001722.1	PRKCQ	13
gene14327	-3.69254	2.21296	20.0497	7.55e-06	4.24e-05	CM001725.1	FBXO2	16
gene2478	-3.69118	1.49892	33.1856	8.38e-09	1.04e-07	CM001712.1	OTUD7B	3
gene18769	-3.68995	-0.508039	10.7722	0.00103034	0.00309643	CM001730.1	CCNK	21
gene3734	-3.68589	0.530967	26.1874	3.1e-07	2.6e-06	CM001713.1	LRRN3	4
gene15291	-3.68554	1.53104	9.31969	0.00226704	0.00611993	CM001726.1	SPECC1L	17
gene9127	-3.68454	-0.121619	13.4808	0.000241012	0.000878578	CM001719.1	SERINC5	10
gene12790	-3.68424	2.79951	15.0045	0.000107256	0.000435256	CM001723.1	YWHAZ	14
gene3325	-3.68324	0.271193	12.5268	0.000401162	0.00136601	CM001712.1	C3H1orf216	3
gene8110	-3.67819	-0.663047	9.57783	0.00196941	0.00541627	CM001717.1	CNTNAP3	8
gene3436	-3.67696	-1.47819	14.0942	0.000173879	0.000661135	CM001712.1	LOC102187736	3
gene3701	-3.6724	-0.174953	12.196	0.00047893	0.00159744	CM001713.1	ASZ1	4
gene11540	-3.67119	-1.45533	8.26604	0.00403934	0.0100211	CM001722.1	ANKEF1	13
gene23427	-3.66734	-1.233	9.59965	0.00194614	0.00536581	CM001739.1	RAB33A	30
gene1077	-3.6657	-0.443109	11.2357	0.000802373	0.00248835	CM001711.1	DUSP19	2
gene4599	-3.66335	0.378873	17.1184	3.51e-05	0.000163955	CM001714.1	TMEM117	5
gene12128	-3.663	1.63262	9.65806	0.00188522	0.00522308	CM001722.1	TRPC4AP	13
gene6162	-3.65869	1.5408	28.3763	9.99e-08	9.63e-07	CM001715.1	JAKMIP1	6
gene18864	-3.65714	0.363934	18.1299	2.06e-05	0.000103184	CM001731.1	RBMS3	22
gene18787	-3.65237	-0.407661	9.51514	0.00203784	0.00557707	CM001730.1	LOC102168212	21
gene10648	-3.64948	1.92872	35.1598	3.04e-09	4.22e-08	CM001720.1	EHD3	11
gene5602	-3.64945	-0.440297	15.1535	9.91e-05	0.000406319	CM001715.1	PDE5A	6
gene6881	-3.6475	2.84044	27.9625	1.24e-07	1.16e-06	CM001716.1	SEPT8	7
gene4971	-3.64681	-1.05032	8.50252	0.00354656	0.00898917	CM001714.1	PAH	5
gene19552	-3.64666	4.43005	33.9715	5.59e-09	7.31e-08	CM001732.1	DAAM2	23
gene12460	-3.64663	0.365851	15.1715	9.82e-05	0.000404141	CM001723.1	THEM6	14
gene3699	-3.64562	2.21264	30.6153	3.15e-08	3.43e-07	CM001713.1	CTTNBP2	4
gene607	-3.64215	1.87261	14.0674	0.000176375	0.00066914	CM001710.1	B3GALNT1	1
gene21341	-3.63976	0.82279	12.7014	0.000365384	0.00126427	CM001734.1	FSCN1	25
gene5685	-3.63774	-0.91713	11.3384	0.000759219	0.00236847	CM001715.1	SLC9B2	6
gene10297	-3.63718	2.46742	30.0168	4.28e-08	4.49e-07	CM001720.1	HEATR5B	11
gene11246	-3.63498	-1.56375	10.4555	0.00122286	0.00359687	CM001721.1	NHLRC3	12
gene2713	-3.63419	0.0395714	20.5416	5.83e-06	3.4e-05	CM001712.1	NTNG1	3
gene3506	-3.63349	1.3385	5.07645	0.024253	0.0468764	CM001713.1	PON1	4
gene7559	-3.6325	-0.313346	12.7207	0.00036163	0.00125321	CM001716.1	RASGRF2	7
gene22010	-3.63051	1.66965	35.7193	2.28e-09	3.25e-08	CM001736.1	TACC1	27
gene6004	-3.62973	-0.276957	3.67782	0.055141	0.0945867	CM001715.1	CSN2	6
gene13796	-3.62714	1.20142	29.9394	4.46e-08	4.67e-07	CM001724.1	PTPRJ	15
gene17720	-3.62626	-0.655715	7.7975	0.00523186	0.0125301	CM001728.1	CBX4	19
gene481	-3.62459	4.17046	40.6667	1.81e-10	3.25e-09	CM001710.1	ECE2	1
gene5468	-3.62409	-0.213038	12.4002	0.000429287	0.00145203	CM001714.1	MKL1	5
gene6803	-3.62367	-1.03102	8.09337	0.00444275	0.0108521	CM001716.1	PLIN5	7
gene18770	-3.62139	-1.43044	6.50395	0.0107635	0.0232818	CM001730.1	CCDC85C	21
gene9712	-3.61966	3.10624	36.0553	1.92e-09	2.77e-08	CM001719.1	MYO5A	10
gene10553	-3.61938	2.27636	54.4525	1.59e-13	5.63e-12	CM001720.1	CTNNA2	11
gene5572	-3.61922	2.40353	39.9013	2.67e-10	4.63e-09	CM001714.1	PANX2	5
gene13060	-3.61774	2.20703	25.0478	5.59e-07	4.33e-06	CM001724.1	DIXDC1	15
gene15155	-3.61665	3.07152	37.2501	1.04e-09	1.59e-08	CM001726.1	SVOP	17
gene888	-3.61488	-0.226037	20.677	5.44e-06	3.2e-05	CM001710.1	TRPM2	1
gene21504	-3.61427	2.2274	33.9684	5.6e-09	7.32e-08	CM001735.1	OPALIN	26
gene3638	-3.61174	0.411001	17.6074	2.72e-05	0.000130492	CM001713.1	LOC102186366	4
gene5324	-3.60896	1.36677	28.2583	1.06e-07	1.02e-06	CM001714.1	GPR162	5
gene1428	-3.60689	0.366194	9.85439	0.00169427	0.00476149	CM001711.1	GTF3C3	2
gene11339	-3.6051	1.13764	34.8769	3.51e-09	4.81e-08	CM001721.1	ZDHHC20	12
gene14040	-3.60302	1.24468	25.6852	4.02e-07	3.24e-06	CM001725.1	MYBPH	16
gene3458	-3.60075	2.13479	16.4438	5.01e-05	0.000224451	CM001713.1	DDC	4
gene9812	-3.60045	0.235384	12.2433	0.000466935	0.00156238	CM001719.1	AP5M1	10
gene16164	-3.59825	-0.22335	13.7761	0.00020594	0.000766855	CM001727.1	NOVA2	18
gene14743	-3.59788	-1.80887	5.2003	0.0225829	0.0440904	CM001726.1	TIGD4	17
gene17805	-3.5976	0.81372	17.2974	3.2e-05	0.000150749	CM001728.1	CASKIN2	19
gene584	-3.59644	4.42693	30.5729	3.22e-08	3.49e-07	CM001710.1	SERPINI1	1
gene1182	-3.59439	1.64728	18.3079	1.88e-05	9.49e-05	CM001711.1	SSB	2
gene19581	-3.59239	-0.988386	8.49926	0.00355291	0.00900212	CM001732.1	TAF8	23
gene3269	-3.59079	2.10673	21.5448	3.46e-06	2.15e-05	CM001712.1	HPCAL4	3
gene23392	-3.59044	2.61221	40.2801	2.2e-10	3.89e-09	CM001739.1	GRIA3	30
gene13053	-3.58525	0.153564	15.4081	8.66e-05	0.000362795	CM001724.1	PPP2R1B	15
gene6713	-3.58465	2.04654	30.1041	4.09e-08	4.31e-07	CM001716.1	MAP2K7	7
gene3928	-3.5837	-1.5828	8.40141	0.0037493	0.009428	CM001713.1	TMEM229A	4
gene6658	-3.58337	-0.632652	9.85637	0.00169245	0.00475735	CM001716.1	CARM1	7
gene14459	-3.5826	-1.57928	4.19996	0.0404249	0.0728862	CM001725.1	LOC102168282	16
gene15529	-3.58226	-0.481477	10.3771	0.0012759	0.00373204	CM001727.1	NOD2	18
gene10975	-3.58027	1.04262	10.5843	0.00114053	0.00338377	CM001720.1	FAM73B	11
gene6826	-3.57947	-0.109867	12.2687	0.000460618	0.0015454	CM001716.1	ZFR2	7
gene20100	-3.57722	1.61263	25.4398	4.56e-07	3.63e-06	CM001732.1	LOC102185323	23
gene9486	-3.57602	6.77506	40.996	1.53e-10	2.79e-09	CM001719.1	SCG5	10
gene12297	-3.57395	0.201603	11.617	0.000653532	0.00208825	CM001722.1	EYA2	13
gene17515	-3.57083	0.459052	11.6937	0.000627126	0.00201469	CM001728.1	ATXN7L3	19
gene8179	-3.56859	6.4253	41.6164	1.11e-10	2.09e-09	CM001717.1	DPYSL2	8
gene4737	-3.56844	5.52095	32.7615	1.04e-08	1.27e-07	CM001714.1	LRP1	5
gene10657	-3.56799	1.46009	16.7832	4.19e-05	0.000191818	CM001720.1	CLIP4	11
gene2863	-3.56686	1.10252	22.2523	2.39e-06	1.56e-05	CM001712.1	SSX2IP	3
gene11158	-3.56407	4.48651	35.0632	3.19e-09	4.41e-08	CM001721.1	AKAP11	12
gene14985	-3.56271	0.102273	10.3439	0.00129901	0.00379152	CM001726.1	ABCB9	17
gene3876	-3.55483	-0.471875	14.4032	0.000147548	0.000574771	CM001713.1	C4H7orf10	4
gene4026	-3.55406	-0.727331	11.5929	0.00066203	0.00211245	CM001713.1	CREB3L2	4
gene6938	-3.55222	0.353223	13.7288	0.000211195	0.00078323	CM001716.1	CSNK1G3	7
gene5565	-3.55143	-1.35046	7.90022	0.00494287	0.0119235	CM001714.1	ZBED4	5
gene15567	-3.55072	3.28616	47.2588	6.22e-12	1.51e-10	CM001727.1	GNAO1	18
gene15046	-3.54926	2.72744	38.7335	4.86e-10	7.93e-09	CM001726.1	CIT	17
gene11000	-3.54778	0.53077	11.3784	0.000743023	0.00232483	CM001720.1	FUBP3	11
gene16995	-3.54645	3.16576	58.1593	2.42e-14	9.97e-13	CM001728.1	DLG4	19
gene11543	-3.54612	4.80152	45.6562	1.41e-11	3.18e-10	CM001722.1	SNAP25	13
gene5106	-3.54464	0.105611	15.1315	0.000100278	0.000410343	CM001714.1	KLHL42	5
gene9751	-3.54218	3.62498	41.0606	1.48e-10	2.71e-09	CM001719.1	SECISBP2L	10
gene20813	-3.54168	1.70254	16.8087	4.13e-05	0.000189769	CM001734.1	MGRN1	25
gene649	-3.54005	0.4136	14.8101	0.000118899	0.000475455	CM001710.1	PLCH1	1
gene18687	-3.5398	2.96318	20.123	7.26e-06	4.11e-05	CM001730.1	CKMT1B	21
gene2954	-3.53387	1.43237	38.5798	5.26e-10	8.5e-09	CM001712.1	PDE4B	3
gene12862	-3.53244	-0.349433	19.2153	1.17e-05	6.22e-05	CM001723.1	RUNX1T1	14
gene15337	-3.52572	-0.307096	12.4215	0.000424418	0.00143733	CM001727.1	FUK	18
gene433	-3.52523	0.58906	15.5213	8.16e-05	0.000344963	CM001710.1	BCL6	1
gene8981	-3.52506	2.16867	31.864	1.65e-08	1.94e-07	CM001718.1	TULP4	9
gene13338	-3.52204	-0.27718	21.055	4.46e-06	2.69e-05	CM001724.1	RRP8	15
gene5131	-3.52204	2.51574	22.0518	2.65e-06	1.71e-05	CM001714.1	KRAS	5
gene10832	-3.52122	-0.305626	8.71414	0.00315752	0.00813716	CM001720.1	LOC102190239	11
gene3744	-3.52076	-1.3242	8.32129	0.0039183	0.00976864	CM001713.1	KIAA0895	4
gene11686	-3.51454	0.0774966	19.7935	8.63e-06	4.77e-05	CM001722.1	FRMD4A	13
gene15054	-3.51426	1.34185	14.5428	0.000137015	0.000538618	CM001726.1	TAOK3	17
gene19151	-3.51314	1.63337	40.6589	1.81e-10	3.26e-09	CM001731.1	PBRM1	22
gene21027	-3.51262	-1.6164	7.68574	0.0055659	0.0132214	CM001734.1	ATP2A1	25
gene14311	-3.51025	2.75179	38.3785	5.83e-10	9.34e-09	CM001725.1	VPS13D	16
gene14586	-3.50975	1.32986	29.1547	6.68e-08	6.75e-07	CM001725.1	NMNAT2	16
gene5783	-3.50685	-0.736882	10.8059	0.00101175	0.00304659	CM001715.1	PPARGC1A	6
gene22710	-3.50555	-1.28381	9.08703	0.00257429	0.00682555	CM001738.1	EI24	29
gene10761	-3.5049	1.46848	11.2853	0.000781222	0.00243213	CM001720.1	RHOB	11
gene3302	-3.50444	-0.91525	12.6266	0.000380286	0.00130629	CM001712.1	SNIP1	3
gene16915	-3.50271	0.968081	15.7078	7.39e-05	0.000315395	CM001728.1	P2RX5	19
gene3912	-3.5015	1.17795	12.5392	0.000398512	0.00135935	CM001713.1	CADPS2	4
gene9894	-3.497	-0.419318	13.9717	0.000185586	0.00069837	CM001719.1	LOC102168354	10
gene22154	-3.49393	2.22512	45.7722	1.33e-11	3.03e-10	CM001737.1	RYR2	28
gene9016	-3.48905	0.288702	24.6465	6.89e-07	5.22e-06	CM001718.1	PDE10A	9
gene7234	-3.48886	0.633567	22.7151	1.88e-06	1.26e-05	CM001716.1	SAR1B	7
gene11156	-3.4864	0.562145	15.8519	6.85e-05	0.000296232	CM001721.1	DGKH	12
gene10727	-3.48382	3.99509	50.8644	9.9e-13	2.83e-11	CM001720.1	KIF3C	11
gene23720	-3.4804	1.86984	18.4489	1.75e-05	8.9e-05	CM001739.1	MED12	30
gene8130	-3.48037	3.10132	36.659	1.41e-09	2.09e-08	CM001717.1	DMTN	8
gene21321	-3.47919	-0.353802	12.2145	0.000474197	0.0015832	CM001734.1	USP42	25
gene8752	-3.47752	-0.995469	11.9546	0.000545133	0.00178692	CM001718.1	PM20D2	9
gene21776	-3.47578	-0.749337	7.49231	0.00619629	0.0144827	CM001735.1	PTPRE	26
gene1664	-3.47509	2.68871	31.6793	1.82e-08	2.12e-07	CM001711.1	DOCK10	2
gene2293	-3.47398	4.93689	39.661	3.02e-10	5.16e-09	CM001712.1	SYT11	3
gene361	-3.47238	1.11328	14.181	0.00016604	0.000636636	CM001710.1	FYTTD1	1
gene17868	-3.47068	0.243092	16.8446	4.06e-05	0.000186333	CM001728.1	KCNJ2	19
gene5874	-3.4703	2.87831	25.5003	4.42e-07	3.54e-06	CM001715.1	ATP8A1	6
gene18204	-3.46757	1.76429	20.6742	5.44e-06	3.2e-05	CM001729.1	ANKH	20
gene1698	-3.46707	1.44771	30.186	3.93e-08	4.16e-07	CM001711.1	LOC102178955	2
gene5095	-3.46081	1.06001	16.4229	5.07e-05	0.000226641	CM001714.1	TMTC1	5
gene22830	-3.45795	1.73158	14.0518	0.000177842	0.000673399	CM001738.1	FADS1	29
gene7832	-3.45784	-1.51142	9.24326	0.00236363	0.00633572	CM001717.1	ACER2	8
gene805	-3.45769	4.85291	33.549	6.95e-09	8.89e-08	CM001710.1	TF	1
gene7924	-3.45729	0.515384	24.4792	7.51e-07	5.62e-06	CM001717.1	DOCK8	8
gene424	-3.45419	-2.05809	6.33526	0.011836	0.0252822	CM001710.1	CLDN1	1
gene10736	-3.45294	1.25393	19.2771	1.13e-05	6.04e-05	CM001720.1	ADCY3	11
gene22527	-3.45181	0.51041	19.802	8.59e-06	4.75e-05	CM001738.1	USP35	29
gene4693	-3.44859	0.0632249	16.4736	4.93e-05	0.000221608	CM001714.1	PPM1H	5
gene5514	-3.44636	1.41252	12.5574	0.000394632	0.0013488	CM001714.1	PACSIN2	5
gene19198	-3.44625	2.50245	31.1936	2.34e-08	2.64e-07	CM001731.1	CACNA2D2	22
gene14800	-3.44612	0.753667	15.3814	8.78e-05	0.000366492	CM001726.1	CLGN	17
gene16852	-3.44272	-0.160723	9.57803	0.00196919	0.00541627	CM001728.1	FAM101B	19
gene6751	-3.4422	4.39659	15.0677	0.000103724	0.000423053	CM001716.1	C3	7
gene19397	-3.4403	-1.29558	7.303	0.00688397	0.0158439	CM001731.1	ZXDC	22
gene15956	-3.43903	0.898302	10.2694	0.00135258	0.00392197	CM001727.1	LOC102181151	18
gene4935	-3.43887	1.7057	24.7396	6.56e-07	4.99e-06	CM001714.1	ANKS1B	5
gene20338	-3.43788	0.776828	24.615	7e-07	5.29e-06	CM001733.1	FHOD3	24
gene22995	-3.43705	0.262263	14.0013	0.000182681	0.000689208	CM001738.1	PACS1	29
gene7439	-3.43517	3.27306	35.8832	2.1e-09	3.01e-08	CM001716.1	ARHGEF37	7
gene23859	-3.43277	-1.78106	9.66392	0.00187922	0.00520857	CM001739.1	ZC3H12B	30
gene9277	-3.43208	4.28771	23.2709	1.41e-06	9.88e-06	CM001719.1	SLC22A17	10
gene1837	-3.42991	0.516076	15.6128	7.77e-05	0.000330808	CM001711.1	WASF2	2
gene7563	-3.42581	-0.840596	7.74516	0.00538566	0.0128423	CM001716.1	ACOT12	7
gene18999	-3.42418	-0.766943	10.0417	0.00153035	0.00436533	CM001731.1	TATDN2	22
gene15111	-3.42305	1.36272	7.97775	0.00473558	0.0114862	CM001726.1	CCDC64	17
gene8352	-3.42291	3.11942	42.2352	8.09e-11	1.58e-09	CM001717.1	ABCA1	8
gene19293	-3.42248	3.477	19.7422	8.86e-06	4.88e-05	CM001731.1	LOC102171384	22
gene9842	-3.42167	3.59518	11.8468	0.000577601	0.00187717	CM001719.1	SIX6	10
gene9666	-3.41837	-0.70332	21.9041	2.87e-06	1.83e-05	CM001719.1	LOC100861305	10
gene1067	-3.41485	2.84456	10.6597	0.00109497	0.0032663	CM001711.1	FAM171B	2
gene8578	-3.41273	0.439908	15.2321	9.51e-05	0.000392804	CM001718.1	TBC1D32	9
gene11472	-3.41129	1.46164	26.4724	2.67e-07	2.27e-06	CM001721.1	FGF14	12
gene14994	-3.4091	-0.758478	8.76924	0.00306354	0.00792629	CM001726.1	ZCCHC8	17
gene22033	-3.40869	-0.285267	11.7374	0.000612558	0.00197391	CM001736.1	LOC102186831	27
gene18662	-3.40807	-0.173564	13.1988	0.000280123	0.00100221	CM001730.1	LRFN5	21
gene17489	-3.40681	2.86354	42.5778	6.79e-11	1.35e-09	CM001728.1	RND2	19
gene19633	-3.40627	0.718081	14.3447	0.000152207	0.000589706	CM001732.1	TMEM63B	23
gene20314	-3.4043	-0.198093	17.5671	2.77e-05	0.000133104	CM001733.1	DOK6	24
gene5869	-3.40298	0.726331	21.6288	3.31e-06	2.07e-05	CM001715.1	TMEM33	6
gene9914	-3.40222	-0.487934	13.8696	0.000195945	0.000734631	CM001719.1	ZFP36L1	10
gene13211	-3.40212	-0.784787	14.742	0.000123272	0.000490082	CM001724.1	KCNJ11	15
gene8569	-3.40055	2.49034	24.7578	6.5e-07	4.95e-06	CM001718.1	PKIB	9
gene11270	-3.39856	-1.93751	6.04438	0.0139506	0.0291177	CM001721.1	LOC102178917	12
gene10926	-3.39646	5.2932	39.0252	4.18e-10	6.94e-09	CM001720.1	STXBP1	11
gene14121	-3.39592	0.421863	11.9504	0.000546347	0.00179004	CM001725.1	LOC102189144	16
gene2599	-3.3956	-0.429213	12.6697	0.000371636	0.00128075	CM001712.1	TRIM33	3
gene12207	-3.39165	-1.3399	11.4224	0.000725654	0.00227725	CM001722.1	L3MBTL1	13
gene7661	-3.39017	-0.231423	5.33236	0.020933	0.041293	CM001716.1	C7H5orf30	7
gene12381	-3.38864	0.404323	8.95287	0.00277034	0.00726101	CM001723.1	ARHGAP39	14
gene12364	-3.38864	1.51706	19.7498	8.83e-06	4.87e-05	CM001723.1	BAI3	14
gene12314	-3.38688	-0.109558	14.4424	0.000144509	0.000564675	CM001722.1	KCNB1	13
gene17558	-3.38588	0.175917	4.43997	0.0351069	0.064608	CM001728.1	LOC102190166	19
gene21909	-3.3854	0.634845	16.1356	5.9e-05	0.00025902	CM001736.1	MTMR7	27
gene18791	-3.37899	1.24915	12.29	0.000455392	0.00152974	CM001730.1	LOC102168946	21
gene20455	-3.37725	3.69954	45.7853	1.32e-11	3.01e-10	CM001733.1	EPB41L3	24
gene6587	-3.37723	-0.824946	6.28972	0.012144	0.0258674	CM001716.1	ZNF317	7
gene15345	-3.37342	2.54746	30.7968	2.87e-08	3.15e-07	CM001727.1	GLG1	18
gene935	-3.37256	0.80938	21.0596	4.45e-06	2.68e-05	CM001710.1	DOPEY2	1
gene16149	-3.37238	3.03059	31.1571	2.38e-08	2.69e-07	CM001727.1	EML2	18
gene15161	-3.37072	0.180582	15.0025	0.000107371	0.000435464	CM001726.1	SELPLG	17
gene19125	-3.36271	3.53822	22.567	2.03e-06	1.35e-05	CM001731.1	CCDC66	22
gene18685	-3.36189	6.52594	23.8179	1.06e-06	7.64e-06	CM001730.1	MAP1A	21
gene15344	-3.35984	0.265053	17.416	3e-05	0.000142664	CM001727.1	LOC102175051	18
gene9560	-3.35899	0.366927	16.1634	5.81e-05	0.000255816	CM001719.1	MAPKBP1	10
gene8843	-3.35675	1.99092	25.2238	5.1e-07	4e-06	CM001718.1	AHI1	9
gene7538	-3.35059	0.936966	26.6227	2.47e-07	2.12e-06	CM001716.1	GABRA1	7
gene4677	-3.35051	2.16454	15.8256	6.95e-05	0.000299338	CM001714.1	WIF1	5
gene2612	-3.35034	0.642526	8.54117	0.00347203	0.00882968	CM001712.1	MAGI3	3
gene14488	-3.34902	0.322163	19.4791	1.02e-05	5.5e-05	CM001725.1	KAZN	16
gene19006	-3.3435	1.165	21.649	3.27e-06	2.05e-05	CM001731.1	PRRT3	22
gene12068	-3.34318	-0.854609	9.95562	0.00160359	0.00454019	CM001722.1	PLAGL2	13
gene463	-3.34297	-0.836096	15.4962	8.27e-05	0.000349042	CM001710.1	MAP3K13	1
gene11015	-3.33628	1.2229	14.3542	0.000151442	0.000587242	CM001720.1	RAPGEF1	11
gene8943	-3.33324	5.20509	39.076	4.08e-10	6.79e-09	CM001718.1	SYNE1	9
gene3651	-3.33305	1.03554	17.3141	3.17e-05	0.000149686	CM001713.1	NAPEPLD	4
gene23245	-3.33283	-0.110254	9.9414	0.00161603	0.00457068	CM001739.1	TBC1D8B	30
gene3522	-3.33261	-0.300395	8.07135	0.00449706	0.0109679	CM001713.1	TAC1	4
gene15805	-3.33261	-1.27439	8.48276	0.00358528	0.00908058	CM001727.1	LOC102188967	18
gene22135	-3.33092	1.55879	14.4692	0.00014247	0.000557504	CM001737.1	ARID4B	28
gene3017	-3.33003	-0.628571	15.5859	7.88e-05	0.000334978	CM001712.1	PRKAA2	3
gene1240	-3.32696	1.42671	21.8466	2.95e-06	1.88e-05	CM001711.1	PLA2R1	2
gene16828	-3.32648	1.70837	14.1032	0.000173053	0.000658727	CM001728.1	GIT1	19
gene15117	-3.32619	-0.521508	14.9142	0.000112511	0.000454023	CM001726.1	PXN	17
gene22722	-3.31877	1.11356	21.3311	3.86e-06	2.37e-05	CM001738.1	DDX25	29
gene23022	-3.31823	2.593	16.0911	6.04e-05	0.000264586	CM001738.1	SPTBN2	29
gene18225	-3.31764	2.13532	33.0011	9.21e-09	1.14e-07	CM001729.1	SEMA5A	20
gene394	-3.31757	-0.13881	12.7488	0.000356234	0.00123702	CM001710.1	ACAP2	1
gene11017	-3.31529	-0.790024	8.94464	0.00278285	0.0072924	CM001720.1	NTNG2	11
gene18035	-3.31128	1.62347	29.2224	6.45e-08	6.54e-07	CM001729.1	PDE4D	20
gene22738	-3.30886	-0.0267759	3.93232	0.0473665	0.0833221	CM001738.1	KCNJ5	29
gene13761	-3.30444	-0.346685	5.14226	0.0233502	0.045362	CM001724.1	LOC102191445	15
gene20151	-3.30377	14.0245	14.5192	0.000138737	0.000544293	CM001732.1	PROLACTIN	23
gene20127	-3.30277	3.04622	46.5732	8.83e-12	2.08e-10	CM001732.1	ALDH5A1	23
gene15251	-3.30177	0.875041	21.745	3.11e-06	1.97e-05	CM001726.1	DEPDC5	17
gene17983	-3.29722	-0.674153	5.63717	0.0175835	0.0354989	CM001729.1	MARVELD2	20
gene11265	-3.2961	3.62807	18.9668	1.33e-05	6.98e-05	CM001721.1	NBEA	12
gene3622	-3.29544	-0.10029	14.1675	0.000167235	0.00064032	CM001713.1	SEMA3A	4
gene10299	-3.28635	-0.854056	9.34728	0.00223317	0.0060428	CM001720.1	EIF2AK2	11
gene18648	-3.28621	1.79066	18.9715	1.33e-05	6.97e-05	CM001730.1	TRAPPC6B	21
gene22889	-3.28466	4.77213	37.7568	8.01e-10	1.25e-08	CM001738.1	RTN3	29
gene12960	-3.28205	1.64498	14.2346	0.000161372	0.000620822	CM001724.1	DYNC2H1	15
gene13779	-3.28013	3.90059	38.4042	5.75e-10	9.25e-09	CM001724.1	MADD	15
gene11052	-3.28009	1.12365	14.2843	0.000157169	0.000606697	CM001720.1	SNAPC4	11
gene1378	-3.2782	0.340943	14.2912	0.000156599	0.000605067	CM001711.1	PTPN4	2
gene14190	-3.27799	2.5365	40.1207	2.39e-10	4.2e-09	CM001725.1	SUSD4	16
gene3616	-3.27684	1.89451	21.7672	3.08e-06	1.95e-05	CM001713.1	KIAA1324L	4
gene21331	-3.27636	-0.756719	13.678	0.000216985	0.000800366	CM001734.1	ZNF853	25
gene11505	-3.276	0.123185	8.33711	0.00388432	0.00970514	CM001721.1	TUBGCP3	12
gene26	-3.27504	1.64061	6.03944	0.0139897	0.0291859	CM001710.1	C1H21orf62	1
gene17887	-3.2737	-0.732092	8.71123	0.00316256	0.00814861	CM001728.1	AXIN2	19
gene18024	-3.2707	3.8579	27.1028	1.93e-07	1.71e-06	CM001729.1	LOC100861255	20
gene14897	-3.27068	0.352618	15.9046	6.66e-05	0.000288733	CM001726.1	LOC102169692	17
gene22505	-3.2691	1.43211	18.5782	1.63e-05	8.39e-05	CM001738.1	DLG2	29
gene11806	-3.26857	2.39751	26.1393	3.18e-07	2.65e-06	CM001722.1	FAM208B	13
gene3608	-3.2663	1.34086	17.845	2.4e-05	0.000117397	CM001713.1	LOC102176015	4
gene22854	-3.26526	5.10476	41.8303	9.95e-11	1.9e-09	CM001738.1	BSCL2	29
gene4401	-3.26399	0.468594	13.8282	0.000200309	0.000748533	CM001714.1	ATF7	5
gene11128	-3.26052	-1.67659	7.98178	0.00472506	0.0114688	CM001720.1	LOC102190240	11
gene6187	-3.26051	2.85391	32.1892	1.4e-08	1.66e-07	CM001715.1	BOD1L1	6
gene20671	-3.26046	0.225981	10.5681	0.00115059	0.00340993	CM001734.1	UNKL	25
gene22044	-3.25994	0.653345	14.1037	0.000172999	0.000658703	CM001736.1	SLC20A2	27
gene6163	-3.25993	3.19394	39.2834	3.67e-10	6.18e-09	CM001715.1	CRMP1	6
gene2144	-3.25918	6.01916	29.7491	4.92e-08	5.11e-07	CM001712.1	ATP1A2	3
gene15583	-3.25899	3.15481	37.5989	8.69e-10	1.35e-08	CM001727.1	CX3CL1	18
gene18580	-3.25792	0.928644	11.3687	0.000746903	0.00233591	CM001730.1	LOC102178309	21
gene18529	-3.2579	0.31878	11.3421	0.0007577	0.00236471	CM001730.1	LINGO1	21
gene18776	-3.25765	-0.601909	7.65164	0.00567206	0.0134386	CM001730.1	LOC102190174	21
gene8290	-3.25282	2.55851	32.5996	1.13e-08	1.37e-07	CM001717.1	WNK2	8
gene14948	-3.24802	0.138372	24.5359	7.29e-07	5.48e-06	CM001726.1	BRI3BP	17
gene5559	-3.24763	-0.130847	9.30672	0.00228315	0.00615252	CM001714.1	CERK	5
gene8445	-3.24612	1.67821	17.9925	2.22e-05	0.000109427	CM001717.1	TNC	8
gene14565	-3.24581	1.58106	29.1673	6.64e-08	6.71e-07	CM001725.1	XPR1	16
gene18211	-3.2458	0.419764	10.6626	0.00109325	0.00326261	CM001729.1	DNAH5	20
gene3228	-3.24528	0.422551	22.2176	2.43e-06	1.58e-05	CM001712.1	LOC102178786	3
gene4464	-3.24364	-1.22562	14.4876	0.000141086	0.000552876	CM001714.1	BIN2	5
gene4021	-3.24322	0.318629	8.3148	0.00393234	0.00979569	CM001713.1	MTPN	4
gene8087	-3.24286	1.6473	36.3358	1.66e-09	2.43e-08	CM001717.1	GABBR2	8
gene7399	-3.24178	0.713025	16.7195	4.33e-05	0.000197532	CM001716.1	RBM27	7
gene13171	-3.2416	1.07701	10.1339	0.00145568	0.00418844	CM001724.1	MCAM	15
gene6384	-3.24136	2.94723	33.8732	5.88e-09	7.63e-08	CM001716.1	MAST3	7
gene5489	-3.23848	-1.07723	9.09643	0.00256109	0.00679319	CM001714.1	DESI1	5
gene9731	-3.23824	-0.268947	11.5358	0.00068268	0.00216658	CM001719.1	AP4E1	10
gene1155	-3.23804	-0.384848	5.30416	0.0212745	0.0418701	CM001711.1	LOC102188174	2
gene8911	-3.23714	2.59545	31.673	1.82e-08	2.12e-07	CM001718.1	STXBP5	9
gene16726	-3.23447	1.11315	15.7402	7.27e-05	0.000310621	CM001728.1	RASL10B	19
gene16581	-3.23249	0.645002	10.4076	0.00125499	0.00367636	CM001727.1	MZF1	18
gene22142	-3.23116	2.11268	29.7056	5.03e-08	5.21e-07	CM001737.1	LYST	28
gene18459	-3.22939	-0.114278	20.4445	6.14e-06	3.54e-05	CM001730.1	KIAA1199	21
gene1202	-3.22852	-0.821004	5.87924	0.0153204	0.0315724	CM001711.1	B3GALT1	2
gene12196	-3.22631	1.69219	9.98998	0.00157395	0.00446642	CM001722.1	PLCG1	13
gene4058	-3.22504	2.6477	33.2902	7.94e-09	9.94e-08	CM001713.1	KIAA1147	4
gene8865	-3.22486	-1.26935	7.27641	0.0069866	0.0160477	CM001718.1	NHSL1	9
gene21678	-3.22142	-1.03237	8.18614	0.00422115	0.010395	CM001735.1	TRUB1	26
gene11116	-3.21975	-0.360791	13.7192	0.000212274	0.000786592	CM001720.1	PPP1R26	11
gene19537	-3.21686	-0.0597273	11.9182	0.00055588	0.00181649	CM001732.1	MDGA1	23
gene1705	-3.21461	-1.49731	9.87051	0.00167949	0.0047277	CM001711.1	B3GNT7	2
gene19927	-3.21377	0.278223	18.3698	1.82e-05	9.24e-05	CM001732.1	ZSCAN26	23
gene21445	-3.21371	-0.379778	8.57969	0.00339932	0.00868188	CM001735.1	PANK1	26
gene22898	-3.2116	-0.6041	10.0257	0.00154374	0.00439894	CM001738.1	FLRT1	29
gene14852	-3.20883	0.899802	15.3898	8.75e-05	0.000365194	CM001726.1	FAT4	17
gene11445	-3.20436	2.33643	18.0725	2.13e-05	0.000105762	CM001721.1	RAP2A	12
gene23614	-3.20226	-1.60147	5.50245	0.0189898	0.037952	CM001739.1	LOC102179082	30
gene8905	-3.20176	-0.850464	8.14544	0.00431696	0.0105947	CM001718.1	FBXO30	9
gene12697	-3.20166	4.38825	29.2322	6.42e-08	6.52e-07	CM001723.1	STMN2	14
gene22447	-3.19674	2.94471	20.9496	4.72e-06	2.81e-05	CM001738.1	KIAA1731	29
gene12122	-3.19604	3.30676	33.3411	7.73e-09	9.74e-08	CM001722.1	TP53INP2	13
gene21064	-3.19603	-0.753938	6.6006	0.0101945	0.0222088	CM001734.1	PRRT2	25
gene17462	-3.19568	3.12896	25.9111	3.58e-07	2.94e-06	CM001728.1	CNTNAP1	19
gene12303	-3.19471	0.963028	10.0979	0.00148442	0.00425927	CM001722.1	NCOA3	13
gene20125	-3.19447	2.4514	14.1254	0.000171022	0.00065263	CM001732.1	C23H6orf62	23
gene12170	-3.19155	-0.400897	10.0845	0.00149526	0.00428038	CM001722.1	SRC	13
gene9268	-3.18944	2.91238	34.5951	4.06e-09	5.51e-08	CM001719.1	JPH4	10
gene12747	-3.18891	-0.906061	7.24505	0.00710969	0.0162867	CM001723.1	LOC102186499	14
gene13666	-3.18723	-0.668608	11.1729	0.000829997	0.00256647	CM001724.1	LIN7C	15
gene9702	-3.1866	0.753588	5.82589	0.015792	0.0324466	CM001719.1	RAB27A	10
gene16757	-3.18654	-0.469989	7.81739	0.0051746	0.0124103	CM001728.1	C19H17orf75	19
gene20990	-3.1833	1.17269	15.8028	7.03e-05	0.000302178	CM001734.1	PRKCB	25
gene854	-3.18277	0.975527	16.9167	3.91e-05	0.00018024	CM001710.1	ABCG1	1
gene9769	-3.18253	1.75289	14.7404	0.000123372	0.000490294	CM001719.1	BLOC1S6	10
gene22577	-3.18068	0.0588219	9.05449	0.00262051	0.00693334	CM001738.1	SPTY2D1	29
gene16560	-3.17958	-1.04769	7.68939	0.00555465	0.013197	CM001727.1	ZNF814	18
gene21340	-3.17591	0.554203	18.5795	1.63e-05	8.39e-05	CM001734.1	RNF216	25
gene19393	-3.17481	-0.0657787	22.5695	2.03e-06	1.35e-05	CM001731.1	LOC102177760	22
gene15189	-3.17476	-0.659168	14.375	0.000149777	0.000581608	CM001726.1	TTC28	17
gene15669	-3.17429	-0.0816973	7.96231	0.00477613	0.0115702	CM001727.1	KCTD19	18
gene6760	-3.17202	1.99293	11.9792	0.000537974	0.00176853	CM001716.1	KHSRP	7
gene9611	-3.16931	-1.50606	9.50341	0.0020509	0.0056061	CM001719.1	L2HGDH	10
gene5824	-3.16792	1.07736	9.65114	0.00189234	0.00523451	CM001715.1	LOC102188296	6
gene5914	-3.16711	0.57552	17.971	2.24e-05	0.000110549	CM001715.1	SGCB	6
gene20080	-3.16638	-0.55836	7.56158	0.00596256	0.0140148	CM001732.1	LOC102180811	23
gene8753	-3.16394	0.680646	12.872	0.000333541	0.00117189	CM001718.1	SRSF12	9
gene3571	-3.15711	1.44575	31.9631	1.57e-08	1.85e-07	CM001713.1	SNX13	4
gene21350	-3.1565	-0.0410827	20.547	5.82e-06	3.39e-05	CM001734.1	PAPOLB	25
gene15660	-3.15205	-0.906337	8.42531	0.00370034	0.00932199	CM001727.1	KIAA0895L	18
gene13190	-3.15061	-0.419024	15.2932	9.2e-05	0.000380996	CM001724.1	UBASH3B	15
gene9223	-3.14884	-0.624613	13.3715	0.00025548	0.000923206	CM001719.1	HCN4	10
gene6326	-3.14307	-1.88685	6.51967	0.0106688	0.0231024	CM001716.1	LOC102184896	7
gene16571	-3.1428	-1.42784	9.69004	0.00185269	0.00514337	CM001727.1	A1BG	18
gene15203	-3.14134	2.54085	14.6388	0.000130207	0.000515108	CM001726.1	AP1B1	17
gene7579	-3.13293	3.81274	27.7396	1.39e-07	1.29e-06	CM001716.1	RASA1	7
gene21050	-3.13286	-0.653433	6.80024	0.00911455	0.0201708	CM001734.1	FAM57B	25
gene6055	-3.13179	1.46007	25.1241	5.38e-07	4.19e-06	CM001715.1	PARM1	6
gene9134	-3.13105	-1.16451	5.12955	0.0235218	0.0456434	CM001719.1	TXNDC16	10
gene13199	-3.1299	0.395924	19.9139	8.1e-06	4.51e-05	CM001724.1	GRAMD1B	15
gene17128	-3.12784	-1.14299	7.11993	0.00762317	0.0173032	CM001728.1	LOC102176914	19
gene5455	-3.12702	0.791609	14.8917	0.000113861	0.000458658	CM001714.1	LOC102184889	5
gene12335	-3.12623	4.7459	27.2441	1.79e-07	1.61e-06	CM001722.1	ATP9A	13
gene12657	-3.12511	-1.13668	3.94927	0.0468916	0.0826093	CM001723.1	EYA1	14
gene17513	-3.12474	-1.48444	4.66127	0.0308504	0.0577528	CM001728.1	ASB16	19
gene5866	-3.12453	3.31323	43.8636	3.52e-11	7.39e-10	CM001715.1	LIMCH1	6
gene4206	-3.12268	1.88239	13.211	0.000278309	0.000996497	CM001713.1	AGAP3	4
gene9542	-3.12024	0.846088	26.942	2.1e-07	1.84e-06	CM001719.1	LOC102181394	10
gene9245	-3.11963	-0.719494	8.6746	0.00322675	0.00829217	CM001719.1	TINF2	10
gene23178	-3.11952	4.17315	25.2336	5.08e-07	3.98e-06	CM001739.1	BHLHB9	30
gene21	-3.11925	2.05888	12.7916	0.00034817	0.00121359	CM001710.1	IFNAR1	1
gene14957	-3.11483	3.52782	20.4039	6.27e-06	3.61e-05	CM001726.1	NCOR2	17
gene12720	-3.11376	0.129853	14.7894	0.000120208	0.000479707	CM001723.1	SAMD12	14
gene10170	-3.11291	-1.07851	7.73388	0.00541942	0.0129144	CM001720.1	LOC102178630	11
gene11618	-3.11269	1.52535	13.5733	0.000229429	0.000840961	CM001722.1	ACBD5	13
gene11701	-3.11229	-1.12011	9.73812	0.00180485	0.00502891	CM001722.1	ITGA8	13
gene2901	-3.10739	1.47722	28.3948	9.89e-08	9.57e-07	CM001712.1	AK5	3
gene15525	-3.10619	1.02528	32.9543	9.44e-09	1.16e-07	CM001727.1	ADCY7	18
gene1424	-3.10127	1.52641	10.2159	0.00139236	0.00402707	CM001711.1	DNAH7	2
gene10913	-3.10059	0.0134991	16.7063	4.36e-05	0.000198592	CM001720.1	MVB12B	11
gene5871	-3.09925	2.39963	14.0774	0.000175441	0.000666149	CM001715.1	SLC30A9	6
gene13291	-3.09701	0.812079	21.0328	4.51e-06	2.71e-05	CM001724.1	RIC3	15
gene5670	-3.09596	0.251099	9.9699	0.0015912	0.00450698	CM001715.1	TBCK	6
gene20419	-3.09115	1.7165	15.5669	7.96e-05	0.000337786	CM001733.1	ABHD3	24
gene8984	-3.09094	1.32264	11.093	0.000866536	0.00265844	CM001718.1	TMEM181	9
gene332	-3.08469	-1.2445	6.02695	0.014089	0.0293707	CM001710.1	DTX3L	1
gene8097	-3.08444	-1.07671	4.92608	0.0264543	0.0504193	CM001717.1	NR4A3	8
gene1886	-3.08309	0.924588	9.14799	0.00248992	0.00662562	CM001711.1	SEPN1	2
gene365	-3.08158	2.04073	15.6044	7.81e-05	0.000331978	CM001710.1	TNK2	1
gene5280	-3.07854	0.438033	10.6023	0.0011295	0.00335613	CM001714.1	FOXJ2	5
gene15796	-3.07633	0.0226329	6.39047	0.0114735	0.0245806	CM001727.1	LOC102190632	18
gene147	-3.0714	1.49381	20.2191	6.91e-06	3.93e-05	CM001710.1	LOC102187986	1
gene1200	-3.06991	2.40823	19.3056	1.11e-05	5.96e-05	CM001711.1	STK39	2
gene3606	-3.06948	-1.03348	6.76268	0.00930836	0.0205333	CM001713.1	LOC102174807	4
gene11423	-3.06939	0.886817	12.776	0.000351097	0.00122228	CM001721.1	GPC5	12
gene12199	-3.06822	-1.14818	6.28307	0.0121897	0.0259445	CM001722.1	LPIN3	13
gene15360	-3.06468	0.798613	13.9767	0.000185091	0.000696994	CM001727.1	LOC102175428	18
gene6401	-3.06246	0.472251	6.67616	0.00977108	0.0214091	CM001716.1	SLC27A1	7
gene18749	-3.06183	2.65145	22.6091	1.99e-06	1.32e-05	CM001730.1	DICER1	21
gene16229	-3.06113	-1.05221	12.2803	0.000457769	0.00153735	CM001727.1	GRIN2D	18
gene15976	-3.06104	1.73017	14.1758	0.000166502	0.000638228	CM001727.1	SAMD4B	18
gene21252	-3.0606	-0.274571	7.99793	0.00468308	0.011377	CM001734.1	LRCH4	25
gene15766	-3.05991	0.901919	11.5492	0.000677771	0.00215422	CM001727.1	HYDIN	18
gene11503	-3.05928	0.931746	16.9066	3.93e-05	0.000181077	CM001721.1	LOC102173015	12
gene18325	-3.05721	1.44167	18.3946	1.8e-05	9.13e-05	CM001730.1	AKAP13	21
gene15053	-3.05291	0.770857	23.0123	1.61e-06	1.1e-05	CM001726.1	SUDS3	17
gene14782	-3.0494	0.781297	18.5116	1.69e-05	8.65e-05	CM001726.1	HHIP	17
gene21171	-3.04815	0.160612	6.09663	0.013544	0.0283814	CM001734.1	LIMK1	25
gene17591	-3.04767	1.08347	13.8162	0.000201589	0.000752497	CM001728.1	MAP3K3	19
gene10177	-3.04699	1.78984	24.6569	6.85e-07	5.2e-06	CM001720.1	CREG2	11
gene11192	-3.04622	-0.981233	5.98703	0.0144114	0.0299471	CM001721.1	NUDT15	12
gene10130	-3.04573	-0.519073	9.83365	0.00171348	0.00480856	CM001720.1	CIAO1	11
gene1043	-3.04222	3.39501	38.7695	4.77e-10	7.81e-09	CM001711.1	MFSD6	2
gene2573	-3.04173	0.179752	10.3319	0.0013075	0.00380818	CM001712.1	IGSF3	3
gene5441	-3.04154	4.20665	14.2939	0.000156368	0.00060446	CM001714.1	DDX17	5
gene17256	-3.03857	1.23193	24.6329	6.94e-07	5.25e-06	CM001728.1	ZNF652	19
gene14926	-3.03768	0.632853	7.28817	0.00694102	0.0159537	CM001726.1	ULK1	17
gene16475	-3.03746	0.598168	11.5557	0.000675414	0.00214914	CM001727.1	PTPRH	18
gene19323	-3.03657	0.0619935	10.0422	0.00152996	0.00436511	CM001731.1	TMIE	22
gene5787	-3.03568	-0.696827	11.9448	0.000547997	0.00179459	CM001715.1	CCDC149	6
gene21773	-3.03407	1.25902	16.0877	6.05e-05	0.000264964	CM001735.1	DOCK1	26
gene2740	-3.03207	-0.515552	10.2496	0.00136713	0.00396165	CM001712.1	SLC30A7	3
gene21306	-3.0304	2.79123	9.67939	0.00186346	0.00517012	CM001734.1	NPTX2	25
gene20893	-3.02819	-1.37146	6.74828	0.00938383	0.0206831	CM001734.1	MPV17L	25
gene6151	-3.02765	6.59063	22.5923	2e-06	1.33e-05	CM001715.1	SPARCL1	6
gene17500	-3.02233	-0.59696	9.31658	0.0022709	0.00612563	CM001728.1	DUSP3	19
gene1264	-3.02183	1.90854	14.2565	0.000159512	0.000614878	CM001711.1	NR4A2	2
gene20249	-3.02016	4.19034	19.3415	1.09e-05	5.86e-05	CM001732.1	LOC102172504	23
gene23687	-3.01809	-1.12697	7.79083	0.00525121	0.0125677	CM001739.1	CHIC1	30
gene20578	-3.01805	1.85458	8.04131	0.00457224	0.0111334	CM001733.1	LOC102174081	24
gene2798	-3.01647	2.32605	36.439	1.58e-09	2.32e-08	CM001712.1	BTBD8	3
gene23802	-3.01426	-1.53997	5.58395	0.0181258	0.0364168	CM001739.1	SUV39H1	30
gene18686	-3.01343	3.04871	44.4546	2.6e-11	5.6e-10	CM001730.1	PPIP5K1	21
gene14485	-3.0134	-0.445992	8.84954	0.00293163	0.00763115	CM001725.1	EFHD2	16
gene4324	-3.01239	2.48413	22.0665	2.63e-06	1.7e-05	CM001714.1	CEP290	5
gene8873	-3.00956	-1.61753	5.8173	0.0158693	0.0325809	CM001718.1	LOC102184721	9
gene4282	-3.0092	2.0453	11.1939	0.000820658	0.00254218	CM001714.1	OSBPL8	5
gene21382	-3.00899	-0.764877	7.54386	0.00602148	0.014132	CM001734.1	LOC102174268	25
gene6265	-3.00789	1.60243	14.8345	0.000117367	0.000470155	CM001715.1	GAK	6
gene14049	-3.00758	2.82145	11.9209	0.000555076	0.0018143	CM001725.1	ZC3H11A	16
gene4222	-3.00665	3.41666	29.555	5.44e-08	5.6e-07	CM001713.1	LOC102181925	4
gene10247	-3.00357	3.11691	28.4123	9.8e-08	9.5e-07	CM001720.1	SFXN5	11
gene15323	-3.00254	-1.55231	5.42092	0.0198969	0.0395224	CM001726.1	ZDHHC8	17
gene14320	-3.0022	2.83518	22.8518	1.75e-06	1.19e-05	CM001725.1	CLCN6	16
gene16644	-3.0015	0.835988	9.45486	0.0021059	0.00573013	CM001728.1	BZRAP1	19
gene14920	-3.00053	-0.81769	6.06836	0.0137625	0.0287733	CM001726.1	NOC4L	17
gene3964	-2.99701	2.6957	35.4623	2.6e-09	3.67e-08	CM001713.1	AHCYL2	4
gene8364	-2.99393	2.50672	10.4453	0.00122963	0.00361056	CM001717.1	LOC102182505	8
gene562	-2.98943	-0.401205	11.8317	0.000582308	0.00189067	CM001710.1	PRKCI	1
gene9222	-2.98738	1.24388	13.4911	0.000239698	0.000874484	CM001719.1	NEO1	10
gene5075	-2.98667	0.33072	8.43667	0.00367728	0.00927415	CM001714.1	YARS2	5
gene15223	-2.98622	0.0694826	13.6871	0.000215934	0.000797516	CM001726.1	SEC14L2	17
gene16005	-2.98587	-1.27628	6.7826	0.00920505	0.0203316	CM001727.1	C18H19orf47	18
gene16921	-2.98578	-0.504688	6.40265	0.011395	0.0244546	CM001728.1	ATP2A3	19
gene19807	-2.98192	1.28118	14.162	0.000167722	0.000642003	CM001732.1	PPP1R10	23
gene7363	-2.97631	-1.66781	5.50709	0.0189396	0.0378847	CM001716.1	PCDHGA7	7
gene5789	-2.97392	-1.5004	4.29716	0.038176	0.0693649	CM001715.1	SEPSECS	6
gene6614	-2.97276	-1.00753	12.1652	0.000486901	0.00162127	CM001716.1	LOC102185172	7
gene12294	-2.97132	0.198649	10.2385	0.00137542	0.00398312	CM001722.1	SLC13A3	13
gene8645	-2.96891	-0.242911	14.8813	0.00011449	0.000460514	CM001718.1	WASF1	9
gene19575	-2.96689	-1.32378	7.83608	0.00512136	0.0122934	CM001732.1	PRICKLE4	23
gene7366	-2.96684	-0.980118	8.78509	0.00303703	0.00786813	CM001716.1	PCDHGA9	7
gene21179	-2.96672	-0.611218	5.61188	0.0178391	0.0359301	CM001734.1	STX1A	25
gene1511	-2.96648	1.65829	20.3032	6.61e-06	3.78e-05	CM001711.1	KLF7	2
gene23234	-2.96646	2.36311	13.6044	0.000225651	0.000828983	CM001739.1	BEX4	30
gene18888	-2.96506	4.4042	35.0665	3.19e-09	4.4e-08	CM001731.1	CLASP2	22
gene19313	-2.9643	1.49088	6.96498	0.00831205	0.0186236	CM001731.1	LOC102174884	22
gene14072	-2.96012	-0.624002	6.26099	0.0123425	0.0262168	CM001725.1	NUAK2	16
gene15720	-2.9582	-0.871969	5.30984	0.0212053	0.0417519	CM001727.1	CHTF8	18
gene12308	-2.95742	2.43395	27.8312	1.32e-07	1.23e-06	CM001722.1	ARFGEF2	13
gene6849	-2.95731	0.357059	8.42206	0.00370696	0.00933525	CM001716.1	GNA11	7
gene5469	-2.95645	-1.29051	7.08334	0.00778037	0.0175993	CM001714.1	MCHR1	5
gene9680	-2.95575	1.49612	34.1534	5.09e-09	6.72e-08	CM001719.1	FAM63B	10
gene698	-2.95191	1.43662	9.23203	0.00237818	0.00636972	CM001710.1	LOC102172487	1
gene23193	-2.95073	1.67619	22.234	2.41e-06	1.57e-05	CM001739.1	ARMCX4	30
gene18415	-2.95048	0.648318	10.1621	0.00143355	0.00413398	CM001730.1	PDE8A	21
gene2010	-2.95025	-0.693879	11.1694	0.000831584	0.00257021	CM001711.1	CLCNKA	2
gene5774	-2.95015	0.303067	12.2627	0.000462094	0.00154953	CM001715.1	KCNIP4	6
gene16676	-2.949	-1.04436	10.1572	0.00143737	0.00414152	CM001728.1	BRIP1	19
gene9665	-2.94871	3.13605	22.6924	1.9e-06	1.28e-05	CM001719.1	VPS13C	10
gene3988	-2.9483	0.583585	7.96342	0.00477321	0.0115652	CM001713.1	PODXL	4
gene13128	-2.94751	-1.58167	5.37987	0.0203704	0.040326	CM001724.1	LOC102182056	15
gene19116	-2.94556	-0.363575	8.46708	0.00361631	0.00914564	CM001731.1	LOC102186254	22
gene13585	-2.94434	0.666049	13.5884	0.000227582	0.000834955	CM001724.1	RELT	15
gene22707	-2.94288	-0.407109	6.94913	0.00838601	0.0187555	CM001738.1	PKNOX2	29
gene13140	-2.94104	2.99492	19.3884	1.07e-05	5.73e-05	CM001724.1	KMT2A	15
gene19066	-2.94084	2.23394	31.8084	1.7e-08	1.99e-07	CM001731.1	FRMD4B	22
gene8248	-2.94054	1.8185	18.2066	1.98e-05	9.97e-05	CM001717.1	GOLM1	8
gene460	-2.9401	1.06547	9.51558	0.00203735	0.00557685	CM001710.1	SENP2	1
gene19531	-2.93999	-0.00630499	8.88744	0.00287139	0.00749715	CM001732.1	TBC1D22B	23
gene16081	-2.9394	-1.07878	3.36522	0.0665869	0.111116	CM001727.1	CD177	18
gene22476	-2.93638	1.79306	22.377	2.24e-06	1.47e-05	CM001738.1	FOLH1B	29
gene23487	-2.93156	1.15565	13.0816	0.000298204	0.00106162	CM001739.1	SLITRK2	30
gene12464	-2.93129	-0.834372	6.10451	0.0134837	0.0282813	CM001723.1	LOC102176901	14
gene1601	-2.92979	1.33585	21.223	4.09e-06	2.49e-05	CM001711.1	LOC102178498	2
gene15921	-2.92882	-1.81217	4.48331	0.0342273	0.0632614	CM001727.1	ZNF345	18
gene15207	-2.9284	0.198362	11.7342	0.000613629	0.0019769	CM001726.1	NF2	17
gene11555	-2.92761	-0.129862	8.26238	0.0040475	0.0100377	CM001722.1	SPTLC3	13
gene15002	-2.92478	-0.31505	10.1892	0.00141265	0.00407886	CM001726.1	BCL7A	17
gene9270	-2.92427	0.378919	17.5212	2.84e-05	0.000136177	CM001719.1	THTPA	10
gene16179	-2.92273	-0.283509	7.76352	0.0053312	0.0127391	CM001727.1	FKRP	18
gene11927	-2.92186	-0.570134	12.6012	0.000385499	0.00132217	CM001722.1	OPRL1	13
gene21461	-2.92172	1.78262	21.7835	3.05e-06	1.94e-05	CM001735.1	CPEB3	26
gene15332	-2.91707	-0.287098	6.72686	0.00949715	0.0208757	CM001727.1	IL34	18
gene1446	-2.91678	0.733936	13.5842	0.000228095	0.000836615	CM001711.1	C2H2orf69	2
gene21907	-2.91427	1.43038	25.9535	3.5e-07	2.88e-06	CM001736.1	SLC7A2	27
gene6409	-2.91405	1.11819	11.1481	0.000841166	0.00259573	CM001716.1	ANO8	7
gene12298	-2.91269	1.65025	10.5171	0.00118276	0.00349243	CM001722.1	ZMYND8	13
gene11048	-2.91255	1.13888	8.46605	0.00361836	0.00914906	CM001720.1	GPSM1	11
gene20226	-2.91091	0.863294	18.5731	1.64e-05	8.41e-05	CM001732.1	RIOK1	23
gene3512	-2.90925	3.09128	25.2193	5.12e-07	4e-06	CM001713.1	DYNC1I1	4
gene12337	-2.90744	-0.483384	7.64043	0.00570744	0.0135108	CM001722.1	ZFP64	13
gene16388	-2.89989	-0.0910826	6.60797	0.0101523	0.0221311	CM001727.1	LOC102177918	18
gene1300	-2.89903	0.308521	12.3183	0.000448541	0.00150858	CM001711.1	ACTR2	2
gene1411	-2.89724	2.54675	34.1402	5.13e-09	6.75e-08	CM001711.1	GLS	2
gene14736	-2.89646	0.0322925	7.37092	0.00662869	0.0153544	CM001726.1	TLR2	17
gene2746	-2.89386	-1.2404	8.1055	0.0044131	0.0107881	CM001712.1	CDC14A	3
gene13753	-2.89356	3.33989	24.2446	8.48e-07	6.27e-06	CM001724.1	MAPK8IP1	15
gene4702	-2.89194	0.480233	5.63794	0.0175758	0.0354949	CM001714.1	LOC102168329	5
gene10886	-2.89028	-1.44099	7.60058	0.00583496	0.0137556	CM001720.1	ZBTB26	11
gene13653	-2.88927	0.542985	10.5353	0.00117116	0.00346339	CM001724.1	CAPN5	15
gene21073	-2.88793	1.23941	13.107	0.000294194	0.00104844	CM001734.1	TBC1D10B	25
gene7275	-2.88777	0.841794	11.8415	0.000579238	0.00188178	CM001716.1	REEP2	7
gene22921	-2.88723	1.08316	13.5689	0.000229968	0.000841976	CM001738.1	PYGM	29
gene3740	-2.88672	2.81718	29.012	7.19e-08	7.22e-07	CM001713.1	ELMO1	4
gene3842	-2.8858	2.89327	13.7604	0.000207668	0.000772076	CM001713.1	RAMP3	4
gene21255	-2.88558	1.36132	16.0281	6.24e-05	0.000272397	CM001734.1	NYAP1	25
gene13204	-2.87879	-0.65009	6.74454	0.00940349	0.0207098	CM001724.1	SAAL1	15
gene12786	-2.87833	2.13188	22.8367	1.76e-06	1.2e-05	CM001723.1	NCALD	14
gene6769	-2.87484	-0.718312	5.95422	0.0146821	0.0304332	CM001716.1	RFX2	7
gene8303	-2.87421	1.4852	25.2996	4.91e-07	3.86e-06	CM001717.1	SYK	8
gene1150	-2.87341	0.836951	10.3408	0.00130119	0.00379627	CM001711.1	RAPGEF4	2
gene21222	-2.87164	1.35788	12.0942	0.000505778	0.00167638	CM001734.1	CUX1	25
gene7610	-2.87007	-0.328802	8.38756	0.00377798	0.00948441	CM001716.1	MCTP1	7
gene967	-2.86988	-0.848962	4.44205	0.0350641	0.0645554	CM001710.1	COLQ	1
gene15514	-2.86865	0.384409	10.1576	0.00143712	0.00414152	CM001727.1	N4BP1	18
gene18966	-2.86836	2.32691	28.8869	7.67e-08	7.61e-07	CM001731.1	HIGD1D	22
gene5391	-2.86465	4.04205	32.8074	1.02e-08	1.24e-07	CM001714.1	WNK1	5
gene21653	-2.86309	1.34689	12.5512	0.000395947	0.00135296	CM001735.1	ADRA2A	26
gene11864	-2.86252	-0.324031	6.74718	0.00938961	0.0206858	CM001722.1	LOC102175594	13
gene1251	-2.85811	0.10933	11.4824	0.000702601	0.00221915	CM001711.1	CCDC148	2
gene14132	-2.85793	0.000622919	9.16436	0.00246774	0.0065728	CM001725.1	B3GALT2	16
gene2696	-2.85792	2.21371	19.0189	1.29e-05	6.81e-05	CM001712.1	WDR47	3
gene14588	-2.85773	0.925665	14.8547	0.00011612	0.000465979	CM001725.1	SMG7	16
gene6785	-2.85743	3.1823	26.1912	3.09e-07	2.59e-06	CM001716.1	LOC102169953	7
gene12900	-2.85711	0.566518	8.24958	0.00407613	0.0100996	CM001723.1	E2F5	14
gene1085	-2.85636	2.65892	19.1581	1.2e-05	6.38e-05	CM001711.1	SSFA2	2
gene14518	-2.85549	-0.201094	13.5992	0.000226287	0.000830872	CM001725.1	ANKRD45	16
gene5159	-2.8554	1.37365	14.7171	0.000124907	0.000495748	CM001714.1	PYROXD1	5
gene12763	-2.85365	1.80576	15.7975	7.05e-05	0.000302681	CM001723.1	LRP12	14
gene9513	-2.85201	1.44178	10.3158	0.00131893	0.00383902	CM001719.1	PAK6	10
gene14982	-2.85035	0.748677	20.9878	4.62e-06	2.77e-05	CM001726.1	PITPNM2	17
gene4957	-2.84841	-1.15951	5.74551	0.0165308	0.0337368	CM001714.1	MYBPC1	5
gene6363	-2.84547	-1.48952	6.51668	0.0106867	0.0231308	CM001716.1	LOC102191786	7
gene10828	-2.84457	-0.190212	6.488	0.0108605	0.0234398	CM001720.1	CMPK2	11
gene9617	-2.84425	2.2825	14.9506	0.000110364	0.000446018	CM001719.1	SAV1	10
gene8124	-2.83989	0.571006	12.1859	0.000481509	0.00160487	CM001717.1	GFRA2	8
gene15487	-2.83911	-0.228235	13.2005	0.000279879	0.00100159	CM001727.1	DEF8	18
gene18070	-2.83702	-0.268747	12.8254	0.000341955	0.0011944	CM001729.1	SNX18	20
gene18840	-2.83442	0.467503	17.5024	2.87e-05	0.000137277	CM001730.1	LOC102190176	21
gene12667	-2.83399	3.19797	34.1609	5.07e-09	6.71e-08	CM001723.1	STAU2	14
gene12869	-2.83391	0.490497	16.0731	6.09e-05	0.000266848	CM001723.1	TMEM55A	14
gene22992	-2.83242	-1.02134	7.79185	0.00524824	0.0125627	CM001738.1	GAL3ST3	29
gene20908	-2.83116	3.69757	18.3037	1.88e-05	9.51e-05	CM001734.1	ARL6IP1	25
gene17185	-2.82732	3.11994	11.6707	0.000634914	0.00203589	CM001728.1	SREBF1	19
gene10895	-2.82353	-0.729104	4.74576	0.0293705	0.0552619	CM001720.1	LHX2	11
gene15420	-2.82294	2.18205	28.2884	1.05e-07	1e-06	CM001727.1	KIAA0513	18
gene17434	-2.82255	5.24071	19.971	7.86e-06	4.4e-05	CM001728.1	CNP	19
gene3553	-2.82186	-1.11513	4.79642	0.0285189	0.0538446	CM001713.1	AGMO	4
gene6861	-2.82041	2.43929	25.8112	3.77e-07	3.06e-06	CM001716.1	GNG7	7
gene382	-2.82023	2.16334	20.9176	4.79e-06	2.85e-05	CM001710.1	PAK2	1
gene12731	-2.81799	1.24627	20.2012	6.97e-06	3.96e-05	CM001723.1	TRPS1	14
gene9265	-2.81713	-0.202975	8.44209	0.00366635	0.00924998	CM001719.1	LRRC16B	10
gene24026	-2.8165	1.02397	21.9361	2.82e-06	1.8e-05	CM001739.1	ZFX	30
gene23065	-2.8102	-1.36247	6.38015	0.0115404	0.0247047	CM001738.1	LOC102186193	29
gene4468	-2.80945	-0.615745	7.09307	0.00773826	0.0175157	CM001714.1	POU6F1	5
gene14692	-2.80559	-0.619312	11.3053	0.000772854	0.00240826	CM001725.1	ZNF281	16
gene15742	-2.80458	3.17959	33.1919	8.35e-09	1.04e-07	CM001727.1	ZFHX3	18
gene13113	-2.80215	1.12544	12.2369	0.000468526	0.00156733	CM001724.1	SIDT2	15
gene9796	-2.79636	-0.203057	8.52689	0.00349937	0.00888543	CM001719.1	SOCS4	10
gene23545	-2.79633	1.5227	6.10307	0.0134947	0.0282955	CM001739.1	PDZD4	30
gene5626	-2.79614	-1.11197	3.64177	0.0563471	0.0963093	CM001715.1	ARSJ	6
gene3889	-2.79582	1.05943	10.0816	0.00149755	0.00428604	CM001713.1	AMPH	4
gene11406	-2.79419	1.67446	13.4634	0.000243265	0.000884671	CM001721.1	NDFIP2	12
gene749	-2.793	1.06664	8.02235	0.00462035	0.0112432	CM001710.1	SLC25A36	1
gene198	-2.79247	0.302211	8.42311	0.00370482	0.00933156	CM001710.1	SENP7	1
gene23596	-2.79245	0.338376	6.09107	0.0135867	0.0284547	CM001739.1	LOC102175195	30
gene23064	-2.79197	1.76617	22.7674	1.83e-06	1.24e-05	CM001738.1	SUV420H1	29
gene6318	-2.79129	-0.458877	9.03345	0.00265084	0.00699116	CM001716.1	GJC2	7
gene9051	-2.79097	3.16458	22.1519	2.52e-06	1.63e-05	CM001719.1	APC	10
gene10139	-2.78692	0.480201	10.6339	0.00111036	0.00330574	CM001720.1	LMAN2L	11
gene12358	-2.7864	0.566983	20.4537	6.11e-06	3.53e-05	CM001723.1	FAM135A	14
gene15271	-2.78502	-1.36658	6.71062	0.00958402	0.021043	CM001726.1	LOC102180790	17
gene18682	-2.77956	0.479236	13.2321	0.000275188	0.000986355	CM001730.1	ZSCAN29	21
gene20924	-2.77937	2.40707	17.1381	3.48e-05	0.000162428	CM001734.1	IQCK	25
gene15520	-2.77937	1.53445	26.5386	2.58e-07	2.2e-06	CM001727.1	ZNF423	18
gene4378	-2.77752	-0.934249	7.84165	0.00510559	0.0122599	CM001714.1	ZNF385A	5
gene5924	-2.77688	1.61845	16.2251	5.62e-05	0.000248578	CM001715.1	LNX1	6
gene1999	-2.77187	0.0199211	7.60885	0.00580825	0.0137072	CM001711.1	CROCC	2
gene6531	-2.77073	0.368906	5.52035	0.0187965	0.0376095	CM001716.1	RFX1	7
gene8718	-2.76704	1.0643	11.9464	0.000547529	0.00179349	CM001718.1	UFL1	9
gene11400	-2.76552	-0.157752	8.35214	0.00385233	0.00963926	CM001721.1	SCEL	12
gene12390	-2.76517	1.03584	18.0301	2.17e-05	0.000107594	CM001723.1	KIFC2	14
gene17621	-2.76471	2.10305	18.6652	1.56e-05	8.06e-05	CM001728.1	C19H17orf58	19
gene374	-2.76267	0.671497	18.7406	1.5e-05	7.78e-05	CM001710.1	RNF168	1
gene15770	-2.76251	-1.18133	6.2741	0.0122516	0.0260519	CM001727.1	CCNE1	18
gene23122	-2.7578	0.581952	8.54978	0.00345563	0.00879574	CM001738.1	SLC25A22	29
gene16361	-2.75509	-0.896487	7.37232	0.00662353	0.0153451	CM001727.1	LOC102173328	18
gene4950	-2.75457	3.9822	9.13934	0.00250171	0.00665244	CM001714.1	LOC102186377	5
gene18419	-2.75319	3.42338	11.0975	0.000864451	0.00265323	CM001730.1	AP3B2	21
gene20126	-2.75208	2.50944	17.5146	2.85e-05	0.000136538	CM001732.1	KIAA0319	23
gene11301	-2.75109	-0.974478	11.457	0.000712258	0.00224035	CM001721.1	MTUS2	12
gene16829	-2.75033	-0.0591399	8.38732	0.00377848	0.00948441	CM001728.1	ANKRD13B	19
gene4533	-2.74928	1.6057	7.57708	0.00591153	0.0139097	CM001714.1	CACNB3	5
gene18051	-2.74895	-0.531024	7.38429	0.00657961	0.015264	CM001729.1	ANKRD55	20
gene8155	-2.74881	0.594502	11.3621	0.000749563	0.00234208	CM001717.1	ENTPD4	8
gene17240	-2.74832	2.6114	29.0079	7.21e-08	7.23e-07	CM001728.1	PPP1R9B	19
gene16526	-2.74702	-1.44277	5.50546	0.0189571	0.0379143	CM001727.1	LOC102172654	18
gene14350	-2.74534	5.56611	23.2835	1.4e-06	9.82e-06	CM001725.1	CLSTN1	16
gene22167	-2.7446	-0.160439	7.79493	0.00523929	0.0125435	CM001737.1	RET	28
gene1880	-2.74373	-1.22538	8.70771	0.00316867	0.00816129	CM001711.1	EXTL1	2
gene17504	-2.74355	3.08029	22.7418	1.85e-06	1.25e-05	CM001728.1	MPP2	19
gene10646	-2.74144	0.911745	9.78872	0.00175586	0.00490937	CM001720.1	LOC102176973	11
gene12604	-2.73968	-0.226446	8.61181	0.0033399	0.00854765	CM001723.1	LOC102190149	14
gene17123	-2.73851	1.99745	16.1444	5.87e-05	0.000258061	CM001728.1	ELAC2	19
gene4572	-2.73823	4.3804	33.431	7.38e-09	9.34e-08	CM001714.1	PFKM	5
gene13696	-2.73719	2.03847	12.0859	0.000508051	0.00168106	CM001724.1	HIPK3	15
gene20681	-2.73677	2.39213	25.4592	4.52e-07	3.61e-06	CM001734.1	MAPK8IP3	25
gene11785	-2.73133	3.59811	20.6179	5.61e-06	3.28e-05	CM001722.1	NAPB	13
gene3661	-2.72992	4.37275	23.0491	1.58e-06	1.09e-05	CM001713.1	KMT2E	4
gene21100	-2.72882	0.90036	11.5262	0.000686215	0.00217694	CM001734.1	FBXL19	25
gene19114	-2.72877	-0.601292	6.72248	0.0095205	0.0209237	CM001731.1	PDE12	22
gene22124	-2.72705	1.43026	14.8704	0.000115157	0.000462655	CM001737.1	KCNK1	28
gene14384	-2.72384	3.33772	26.131	3.19e-07	2.66e-06	CM001725.1	ACOT7	16
gene19124	-2.72178	3.30341	30.4422	3.44e-08	3.7e-07	CM001731.1	FAM208A	22
gene8405	-2.72114	-0.033659	8.88383	0.00287707	0.00750768	CM001717.1	SUSD1	8
gene21993	-2.72084	-0.837061	9.94349	0.00161419	0.00456643	CM001736.1	GPR124	27
gene21679	-2.72061	1.20674	11.2408	0.000800187	0.00248346	CM001735.1	ATRNL1	26
gene18055	-2.72022	0.442129	13.8318	0.000199926	0.00074751	CM001729.1	SLC38A9	20
gene8741	-2.71497	0.830008	14.561	0.000135697	0.000534204	CM001718.1	CASP8AP2	9
gene922	-2.71456	5.3345	11.6895	0.000628524	0.00201736	CM001710.1	S100B	1
gene23124	-2.71382	0.081327	10.9466	0.000937775	0.0028508	CM001738.1	PDDC1	29
gene12836	-2.71176	0.0557889	3.96656	0.0464126	0.0819236	CM001723.1	C14H8orf37	14
gene16128	-2.71109	0.143957	5.71724	0.0167992	0.0342097	CM001727.1	PPP1R37	18
gene8960	-2.71023	1.64471	11.1624	0.000834711	0.00257872	CM001718.1	TIAM2	9
gene12206	-2.70939	-0.863601	5.16668	0.0230242	0.0448367	CM001722.1	SRSF6	13
gene12926	-2.70932	-0.309389	3.96863	0.0463555	0.081844	CM001723.1	SNTB1	14
gene14115	-2.7092	-1.42549	5.37431	0.0204354	0.0404448	CM001725.1	CR2	16
gene24089	-2.70811	0.958212	8.09165	0.00444698	0.0108573	CM001739.1	TXLNG	30
gene22892	-2.70783	0.340248	8.1257	0.00436421	0.0106953	CM001738.1	MARK2	29
gene18895	-2.7074	-0.811187	5.85998	0.015489	0.0318814	CM001731.1	STAC	22
gene3539	-2.70736	5.25087	15.5077	8.22e-05	0.000347038	CM001713.1	PHF14	4
gene13252	-2.70653	3.82223	25.8793	3.63e-07	2.97e-06	CM001724.1	DKK3	15
gene15094	-2.7058	-0.62934	8.27954	0.00400943	0.00995956	CM001726.1	OAS1	17
gene108	-2.7048	-0.355624	8.11273	0.00439554	0.0107529	CM001710.1	LOC102181811	1
gene10000	-2.701	-0.416201	5.58319	0.0181337	0.0364216	CM001719.1	LOC102185006	10
gene12716	-2.70061	-0.887557	4.39416	0.0360623	0.0660821	CM001723.1	MAL2	14
gene22264	-2.69912	1.67732	29.3607	6.01e-08	6.13e-07	CM001737.1	EIF4EBP2	28
gene18367	-2.69577	0.433743	9.55329	0.00199591	0.00547655	CM001730.1	ABHD2	21
gene561	-2.69528	0.441018	9.2825	0.00231353	0.00622335	CM001710.1	SKIL	1
gene15680	-2.69525	1.34178	17.1489	3.46e-05	0.000161721	CM001727.1	RLTPR	18
gene16055	-2.69439	-1.49014	4.43185	0.0352743	0.0648725	CM001727.1	ERF	18
gene11970	-2.69398	0.130341	6.38969	0.0114785	0.0245875	CM001722.1	TAF4	13
gene7169	-2.6904	0.096567	11.0878	0.000868979	0.00266354	CM001716.1	ARID3A	7
gene15239	-2.68837	0.00780306	6.11297	0.0134193	0.0281719	CM001726.1	INPP5J	17
gene14592	-2.68699	2.23198	29.1957	6.54e-08	6.63e-07	CM001725.1	RGL1	16
gene21580	-2.68551	1.51103	20.6134	5.62e-06	3.28e-05	CM001735.1	KCNIP2	26
gene3168	-2.68249	1.56449	6.40779	0.0113621	0.0243992	CM001712.1	LOC102187449	3
gene8906	-2.68195	0.0642705	8.31396	0.00393415	0.00979569	CM001718.1	SHPRH	9
gene22238	-2.68094	-0.591761	6.21029	0.012701	0.0268699	CM001737.1	STOX1	28
gene15059	-2.68026	3.56298	19.1844	1.19e-05	6.3e-05	CM001726.1	WSB2	17
gene23078	-2.68023	-1.3877	5.41908	0.0199179	0.0395584	CM001738.1	TPCN2	29
gene7677	-2.67775	3.59539	24.4127	7.78e-07	5.8e-06	CM001716.1	PJA2	7
gene13217	-2.67759	-0.121178	5.90858	0.0150673	0.0311118	CM001724.1	PLEKHA7	15
gene12594	-2.67723	0.727856	6.29232	0.0121262	0.0258335	CM001723.1	TOX	14
gene2492	-2.67525	-0.715092	6.72759	0.00949328	0.0208706	CM001712.1	LOC102173518	3
gene13777	-2.67491	-0.426958	6.43591	0.0111836	0.0240498	CM001724.1	ACP2	15
gene3360	-2.67398	0.439184	9.16363	0.00246873	0.00657325	CM001712.1	DGKD	3
gene11231	-2.67393	0.855844	14.8607	0.000115748	0.000464757	CM001721.1	ALG11	12
gene5560	-2.67359	-1.39922	4.4755	0.0343842	0.0634828	CM001714.1	TBC1D22A	5
gene4052	-2.67106	3.90361	27.9845	1.22e-07	1.15e-06	CM001713.1	BRAF	4
gene18806	-2.6686	0.615141	19.3881	1.07e-05	5.73e-05	CM001730.1	TECPR2	21
gene536	-2.66792	0.740864	4.4867	0.0341595	0.063153	CM001710.1	LOC102188713	1
gene18719	-2.66658	-0.229927	8.47754	0.00359559	0.00910332	CM001730.1	ITPK1	21
gene13587	-2.66466	4.67066	8.53723	0.00347955	0.00884716	CM001724.1	PLEKHB1	15
gene3442	-2.66458	2.75929	8.61885	0.00332702	0.00852265	CM001712.1	SEPT2	3
gene18494	-2.66411	-0.449089	3.92922	0.0474541	0.0834211	CM001730.1	TBC1D2B	21
gene22315	-2.65992	3.55381	27.0225	2.01e-07	1.77e-06	CM001737.1	CAMK2G	28
gene18298	-2.65842	1.95276	16.4011	5.13e-05	0.000228592	CM001730.1	IGF-IR	21
gene8404	-2.6575	-0.93908	4.41962	0.0355279	0.0652775	CM001717.1	UGCG	8
gene7445	-2.6564	0.202674	7.85827	0.00505887	0.0121626	CM001716.1	PDGFRB	7
gene12897	-2.65624	3.5307	18.4607	1.73e-05	8.85e-05	CM001723.1	CA3	14
gene20186	-2.65567	0.673351	12.352	0.000440505	0.00148483	CM001732.1	LOC102185234	23
gene495	-2.65475	0.234302	18.1633	2.03e-05	0.000101649	CM001710.1	MAP6D1	1
gene16542	-2.65427	-0.823195	5.09874	0.0239432	0.0463562	CM001727.1	ZNF549	18
gene1275	-2.65409	3.21886	28.7557	8.21e-08	8.11e-07	CM001711.1	FMNL2	2
gene10428	-2.6537	-0.160243	8.19052	0.00421098	0.0103755	CM001720.1	FANCL	11
gene18500	-2.65343	0.472665	14.7526	0.000122578	0.000488031	CM001730.1	DNAJA4	21
gene9755	-2.65337	0.783827	7.75759	0.00534873	0.0127744	CM001719.1	LOC102176799	10
gene21671	-2.65295	0.928791	20.7325	5.28e-06	3.11e-05	CM001735.1	C26H10orf118	26
gene274	-2.65222	-0.827329	4.78206	0.0287577	0.054258	CM001710.1	KIAA1407	1
gene13086	-2.65164	-1.71295	3.80626	0.0510612	0.0887334	CM001724.1	HTR3A	15
gene9093	-2.65011	0.74695	15.7466	7.24e-05	0.000309763	CM001719.1	POLK	10
gene20410	-2.64951	3.57008	15.4189	8.61e-05	0.000361391	CM001733.1	C24H18orf8	24
gene20256	-2.64945	-0.28042	5.95905	0.0146419	0.0303661	CM001732.1	SERPINB9	23
gene15898	-2.64774	0.612263	11.2466	0.000797673	0.00247827	CM001727.1	ZNF461	18
gene8359	-2.64271	-1.2117	8.60037	0.00336095	0.00859669	CM001717.1	FKTN	8
gene15830	-2.64259	0.579399	15.1605	9.87e-05	0.000405294	CM001727.1	SCN1B	18
gene7982	-2.64135	2.07466	14.5719	0.000134909	0.000531407	CM001717.1	VPS13A	8
gene22423	-2.63961	1.17098	11.7003	0.0006249	0.00200942	CM001737.1	ZFAND4	28
gene301	-2.63818	2.75691	27.1272	1.9e-07	1.69e-06	CM001710.1	GSK3B	1
gene257	-2.6368	1.32942	6.02718	0.0140872	0.0293707	CM001710.1	SLC35A5	1
gene11532	-2.63545	1.59406	26.7331	2.34e-07	2.02e-06	CM001722.1	PLCB1	13
gene22207	-2.63475	3.0858	10.3003	0.00133007	0.00386489	CM001737.1	JMJD1C	28
gene5627	-2.63425	2.44366	15.163	9.86e-05	0.000405036	CM001715.1	CAMK2D	6
gene12440	-2.63382	-0.395216	5.16849	0.0230002	0.0447965	CM001723.1	ZC3H3	14
gene14172	-2.63326	3.78421	21.0579	4.46e-06	2.68e-05	CM001725.1	RAB3GAP2	16
gene14252	-2.6328	1.20875	15.8864	6.73e-05	0.000291065	CM001725.1	ZBTB18	16
gene12405	-2.63188	-1.59847	5.48074	0.0192271	0.038359	CM001723.1	LOC102179397	14
gene1423	-2.62782	2.88201	17.5165	2.85e-05	0.000136456	CM001711.1	SLC39A10	2
gene11641	-2.62712	3.40258	19.1065	1.24e-05	6.53e-05	CM001722.1	NEBL	13
gene17856	-2.6269	0.62484	8.83103	0.00296151	0.00770015	CM001728.1	CDC42EP4	19
gene239	-2.62495	-0.534364	8.19111	0.00420962	0.010374	CM001710.1	PVRL3	1
gene3613	-2.62464	1.54335	12.3204	0.000448033	0.00150724	CM001713.1	DMTF1	4
gene12327	-2.62381	-0.653204	8.35901	0.00383779	0.0096064	CM001722.1	FAM65C	13
gene16069	-2.62236	-0.291118	6.34151	0.0117944	0.0251973	CM001727.1	LOC102175154	18
gene13671	-2.62209	-1.01384	10.9842	0.000918939	0.00280287	CM001724.1	KCNA4	15
gene6252	-2.62088	1.22005	17.253	3.27e-05	0.000154	CM001715.1	WHSC1	6
gene17886	-2.61884	0.790631	9.34022	0.00224179	0.00606133	CM001728.1	RGS9	19
gene7247	-2.61695	2.71322	18.1907	2e-05	0.000100405	CM001716.1	CXCL14	7
gene20335	-2.61613	0.0242464	14.2555	0.000159597	0.000615031	CM001733.1	KIAA1328	24
gene20337	-2.61564	-1.06837	3.05654	0.0804128	0.130662	CM001733.1	TPGS2	24
gene5972	-2.61545	-1.49615	5.9792	0.0144755	0.030062	CM001715.1	LOC102188391	6
gene23373	-2.61452	0.229997	4.77022	0.0289561	0.0545871	CM001739.1	LOC102188481	30
gene12204	-2.61327	2.18867	15.3668	8.85e-05	0.000368323	CM001722.1	PTPRT	13
gene1215	-2.61231	1.416	16.49	4.89e-05	0.000219768	CM001711.1	COBLL1	2
gene20866	-2.60982	-0.289321	10.966	0.000927973	0.00282602	CM001734.1	SNN	25
gene20571	-2.60953	2.42678	22.7155	1.88e-06	1.26e-05	CM001733.1	NEDD4L	24
gene2332	-2.60938	-0.517984	9.04305	0.00263696	0.00696877	CM001712.1	KCNN3	3
gene11614	-2.6072	0.852949	9.53693	0.00201378	0.00552117	CM001722.1	ANKRD26	13
gene19831	-2.60644	4.92074	16.7191	4.33e-05	0.000197532	CM001732.1	GABBR1	23
gene20961	-2.60461	2.75362	23.5149	1.24e-06	8.8e-06	CM001734.1	EEF2K	25
gene4184	-2.60438	-0.662953	4.42004	0.0355193	0.0652704	CM001713.1	LOC102170943	4
gene13665	-2.60414	0.883666	6.32678	0.0118928	0.0253877	CM001724.1	LGR4	15
gene18953	-2.60378	2.62357	20.0478	7.55e-06	4.25e-05	CM001731.1	TRAK1	22
gene20466	-2.60146	2.15998	12.9687	0.000316743	0.00111947	CM001733.1	RALBP1	24
gene9570	-2.60016	-0.0485179	6.6847	0.00972437	0.0213273	CM001719.1	GANC	10
gene16	-2.59935	1.10713	7.03819	0.00797896	0.0179773	CM001710.1	GART	1
gene8836	-2.59727	1.39459	11.2927	0.000778137	0.00242362	CM001718.1	SGK1	9
gene8885	-2.59717	1.90125	26.4277	2.74e-07	2.32e-06	CM001718.1	HIVEP2	9
gene9557	-2.59653	1.86383	18.5484	1.66e-05	8.5e-05	CM001719.1	MGA	10
gene18872	-2.59548	-1.14351	8.55886	0.00343845	0.00875892	CM001731.1	GPD1L	22
gene21675	-2.59469	1.54004	9.91668	0.00163788	0.00462578	CM001735.1	ABLIM1	26
gene20626	-2.594	1.14407	12.0529	0.000517116	0.0017057	CM001734.1	ARHGDIG	25
gene10072	-2.59152	2.11496	19.605	9.52e-06	5.19e-05	CM001719.1	EML5	10
gene16554	-2.59149	-0.640341	10.9772	0.0009224	0.00281093	CM001727.1	LOC102168664	18
gene19663	-2.59112	1.91553	17.8589	2.38e-05	0.000116667	CM001732.1	TNFRSF21	23
gene4667	-2.59107	-1.02688	7.57269	0.00592593	0.0139388	CM001714.1	HELB	5
gene6134	-2.59006	3.88926	28.9189	7.55e-08	7.52e-07	CM001715.1	WDFY3	6
gene4610	-2.58875	1.12457	14.5927	0.000133428	0.000526028	CM001714.1	GXYLT1	5
gene547	-2.58782	2.34498	19.9716	7.86e-06	4.4e-05	CM001710.1	NCEH1	1
gene22108	-2.58699	-0.534599	7.18487	0.0073521	0.016758	CM001737.1	SPRTN	28
gene1358	-2.58236	1.25385	10.38	0.00127391	0.00372699	CM001711.1	DDX18	2
gene8183	-2.58051	0.666442	6.63907	0.00997661	0.0217967	CM001717.1	PTK2B	8
gene8926	-2.57937	2.49256	14.2347	0.000161367	0.000620822	CM001718.1	LRP11	9
gene3934	-2.57906	0.258375	7.69054	0.00555111	0.0131909	CM001713.1	GRM8	4
gene5283	-2.57901	-0.598974	4.66766	0.0307359	0.0575541	CM001714.1	CLEC4A	5
gene4937	-2.57898	-1.327	2.46776	0.116203	0.17817	CM001714.1	LOC102189098	5
gene1644	-2.57898	0.915786	15.1225	0.000100755	0.000411806	CM001711.1	EPHA4	2
gene18528	-2.5772	1.26135	7.56135	0.00596333	0.0140148	CM001730.1	HMG20A	21
gene9648	-2.57426	3.8244	22.7168	1.88e-06	1.26e-05	CM001719.1	HERC1	10
gene3477	-2.57295	4.04016	27.522	1.55e-07	1.43e-06	CM001713.1	AKAP9	4
gene456	-2.57286	1.75268	18.4024	1.79e-05	9.1e-05	CM001710.1	ETV5	1
gene3187	-2.57249	2.25662	21.1489	4.25e-06	2.57e-05	CM001712.1	SLC6A9	3
gene18103	-2.57171	-0.186202	3.42493	0.064219	0.107637	CM001729.1	SEPP1	20
gene4811	-2.57097	-0.991989	4.79897	0.0284767	0.0537797	CM001714.1	RDH5	5
gene9701	-2.56706	0.498508	5.04869	0.0246445	0.0474656	CM001719.1	PIGB	10
gene14919	-2.5655	1.66269	10.1172	0.00146892	0.00422087	CM001726.1	GALNT9	17
gene13766	-2.56425	1.56675	8.99865	0.00270179	0.00710174	CM001724.1	ATG13	15
gene5372	-2.56383	-1.56389	4.26237	0.0389656	0.0706225	CM001714.1	TSPAN9	5
gene11306	-2.56376	0.292828	11.1907	0.000822078	0.00254601	CM001721.1	LOC100860837	12
gene10731	-2.5613	0.173304	10.4355	0.00123614	0.00362736	CM001720.1	DNMT3A	11
gene17904	-2.55881	0.655592	9.99668	0.00156823	0.00445204	CM001729.1	DOCK2	20
gene17972	-2.55786	7.23371	11.4924	0.000698826	0.00220978	CM001729.1	MAP1B	20
gene23660	-2.55758	3.66289	25.4464	4.55e-07	3.63e-06	CM001739.1	ATRX	30
gene9604	-2.55638	3.22867	16.5703	4.69e-05	0.000211843	CM001719.1	NEMF	10
gene5425	-2.55616	-0.102618	5.56264	0.0183478	0.0367923	CM001714.1	ANKRD54	5
gene16948	-2.55332	-1.67039	5.06514	0.0244117	0.04711	CM001728.1	NLRP1	19
gene18168	-2.55311	1.53962	14.7673	0.000121624	0.000484516	CM001729.1	PDZD2	20
gene13684	-2.55139	-0.830365	5.35791	0.0206285	0.0407569	CM001724.1	PAX6	15
gene3311	-2.54757	1.19043	15.9666	6.45e-05	0.000280592	CM001712.1	STK40	3
gene20374	-2.54735	1.38911	7.8756	0.00501063	0.0120657	CM001733.1	TRAPPC8	24
gene18785	-2.54532	6.06662	21.5217	3.5e-06	2.17e-05	CM001730.1	LOC102191280	21
gene4032	-2.54457	2.34475	25.942	3.52e-07	2.89e-06	CM001713.1	KIAA1549	4
gene20974	-2.54199	2.00582	25.3546	4.77e-07	3.77e-06	CM001734.1	USP31	25
gene7180	-2.54056	0.0578617	5.08158	0.0241813	0.0467575	CM001716.1	LOC102175479	7
gene17534	-2.54049	-0.388491	5.45789	0.0194801	0.0387903	CM001728.1	ADAM11	19
gene9171	-2.53943	0.0113979	8.58158	0.00339581	0.00867613	CM001719.1	SMAD3	10
gene5811	-2.53873	2.94723	27.2886	1.75e-07	1.58e-06	CM001715.1	LOC102186849	6
gene11272	-2.53821	-0.311763	4.68105	0.0304971	0.0571618	CM001721.1	LOC102179107	12
gene17040	-2.53817	-0.0708086	5.63922	0.017563	0.0354795	CM001728.1	KDM6B	19
gene3001	-2.53359	0.0318429	6.5642	0.010405	0.0226136	CM001712.1	HOOK1	3
gene21332	-2.53143	-1.03562	6.6696	0.00980713	0.0214606	CM001734.1	ZNF316	25
gene5403	-2.53134	-1.01158	8.0116	0.00464787	0.0113015	CM001714.1	CECR1	5
gene586	-2.52892	-1.64581	4.86243	0.0274476	0.0520733	CM001710.1	WDR49	1
gene15084	-2.52831	0.491015	11.7476	0.000609215	0.00196638	CM001726.1	DTX1	17
gene966	-2.52789	-0.565117	9.56747	0.00198056	0.00544216	CM001710.1	EAF1	1
gene11239	-2.52732	-1.14373	6.52205	0.0106545	0.0230788	CM001721.1	SLC25A15	12
gene20925	-2.5256	4.29088	27.4142	1.64e-07	1.5e-06	CM001734.1	GPRC5B	25
gene12073	-2.52421	0.603449	14.2855	0.000157073	0.000606497	CM001722.1	C13H20orf112	13
gene992	-2.52366	-1.21357	1.95137	0.16244	0.236106	CM001711.1	LOC102186347	2
gene14716	-2.52213	-0.340427	4.94546	0.0261593	0.0499335	CM001726.1	LOC102179121	17
gene18399	-2.52077	0.237926	5.80096	0.0160174	0.0328555	CM001730.1	FURIN	21
gene4244	-2.51874	2.6065	15.3751	8.81e-05	0.000367378	CM001713.1	UBE3C	4
gene22818	-2.51529	0.436853	9.69065	0.00185207	0.00514269	CM001738.1	LOC102175005	29
gene16414	-2.51377	-0.962556	5.87056	0.0153961	0.0317046	CM001727.1	LOC102189337	18
gene16454	-2.51331	0.248723	4.01874	0.0449973	0.0797544	CM001727.1	EPN1	18
gene1294	-2.51314	-0.517604	9.19414	0.00242792	0.00648518	CM001711.1	LOC102187440	2
gene16960	-2.51187	2.34604	8.59245	0.00337559	0.00862771	CM001728.1	KIF1C	19
gene14370	-2.51142	-0.215753	5.36566	0.020537	0.0406171	CM001725.1	PER3	16
gene14284	-2.51002	-0.570745	10.192	0.00141051	0.0040744	CM001725.1	C16H1orf112	16
gene9099	-2.51001	-0.647528	4.98199	0.0256126	0.0490678	CM001719.1	F2R	10
gene9866	-2.50982	-1.28766	5.36448	0.020551	0.0406287	CM001719.1	LOC102175304	10
gene11975	-2.50981	-0.75945	8.11895	0.00438049	0.0107237	CM001722.1	FAM217B	13
gene20727	-2.50962	1.27698	11.0918	0.000867081	0.00265952	CM001734.1	LOC102185967	25
gene10342	-2.50617	0.851349	7.58707	0.00587883	0.0138446	CM001720.1	THADA	11
gene11249	-2.50485	-1.20361	7.47855	0.00624382	0.0145789	CM001721.1	FREM2	12
gene631	-2.50399	-0.867377	5.18505	0.0227821	0.0444221	CM001710.1	SHOX2	1
gene23460	-2.50295	1.74497	10.9879	0.000917063	0.0027984	CM001739.1	LOC102174371	30
gene19168	-2.49828	0.456983	7.91713	0.00489689	0.0118292	CM001731.1	DUSP7	22
gene24046	-2.49717	0.179579	1.70997	0.190989	0.270538	CM001739.1	SMPX	30
gene17610	-2.49653	3.6924	27.3471	1.7e-07	1.54e-06	CM001728.1	TEX2	19
gene7905	-2.49639	0.68248	8.10593	0.00441208	0.0107875	CM001717.1	GLIS3	8
gene12754	-2.49583	2.28569	6.79068	0.00916349	0.0202529	CM001723.1	ANGPT1	14
gene4281	-2.49436	-1.20669	4.1955	0.0405314	0.0730493	CM001714.1	BBS10	5
gene19617	-2.4941	-0.384455	7.35237	0.00669745	0.0154718	CM001732.1	TJAP1	23
gene10566	-2.49351	-1.12293	5.80673	0.015965	0.0327578	CM001720.1	LRRTM4	11
gene19569	-2.4929	-0.372157	6.04306	0.0139611	0.0291306	CM001732.1	FOXP4	23
gene22425	-2.49099	-0.316768	6.79699	0.00913118	0.0201912	CM001737.1	ALOX5	28
gene16855	-2.49091	1.25232	13.2881	0.000267093	0.000960355	CM001728.1	DOC2B	19
gene20495	-2.49023	0.901404	9.64012	0.00190373	0.00526052	CM001733.1	SETBP1	24
gene10316	-2.4896	0.0218157	8.69144	0.00319708	0.00822409	CM001720.1	LOC102185091	11
gene18790	-2.4876	2.22569	9.86142	0.0016878	0.00474623	CM001730.1	LOC102168776	21
gene13769	-2.48665	3.79	11.4284	0.000723319	0.00227201	CM001724.1	CKAP5	15
gene5090	-2.48496	-1.23424	3.93634	0.0472535	0.0831614	CM001714.1	LOC102184125	5
gene8652	-2.47871	-1.06701	4.32165	0.0376304	0.0685519	CM001718.1	PPIL6	9
gene21549	-2.47727	0.0488332	5.29904	0.0213371	0.0419753	CM001735.1	ERLIN1	26
gene18105	-2.47594	-0.333994	4.70326	0.0301055	0.0564818	CM001729.1	LOC102188087	20
gene5076	-2.47585	4.40623	28.7542	8.22e-08	8.11e-07	CM001714.1	DNM1L	5
gene22461	-2.47564	0.741183	7.66341	0.00563518	0.0133687	CM001738.1	CHORDC1	29
gene16625	-2.47455	1.77584	6.27005	0.0122796	0.0261034	CM001728.1	CUEDC1	19
gene13288	-2.47386	1.75527	12.0619	0.000514627	0.00169995	CM001724.1	TRIM66	15
gene22176	-2.47337	0.792548	10.9255	0.00094851	0.00288152	CM001737.1	SLC16A9	28
gene6027	-2.4726	-1.32854	3.31911	0.0684788	0.113857	CM001715.1	LOC102175939	6
gene19042	-2.47136	2.07996	10.5044	0.00119088	0.00351261	CM001731.1	LRRN1	22
gene13691	-2.47064	0.482076	8.55802	0.00344003	0.00876132	CM001724.1	QSER1	15
gene22144	-2.47043	1.28083	18.254	1.93e-05	9.75e-05	CM001737.1	GPR137B	28
gene22069	-2.46934	-0.220866	7.57053	0.00593302	0.0139531	CM001736.1	THRB	27
gene3405	-2.46836	0.321092	6.95159	0.00837445	0.0187389	CM001712.1	PER2	3
gene14759	-2.46526	2.11277	15.5606	7.99e-05	0.000338785	CM001726.1	NR3C2	17
gene16291	-2.4636	1.31767	16.4664	4.95e-05	0.000222302	CM001727.1	PRR12	18
gene15381	-2.46308	0.503891	8.57259	0.00341261	0.00870932	CM001727.1	ATMIN	18
gene4934	-2.46032	-0.575263	6.75845	0.00933048	0.0205784	CM001714.1	APAF1	5
gene4165	-2.46018	-1.09696	2.66637	0.10249	0.160174	CM001713.1	ZNF746	4
gene8475	-2.46002	0.221844	6.11942	0.0133704	0.0280865	CM001717.1	TRAPPC12	8
gene14514	-2.45996	-0.819246	3.76182	0.0524354	0.0906725	CM001725.1	AADACL3	16
gene23931	-2.45893	1.36404	7.35284	0.00669568	0.0154703	CM001739.1	MID1IP1	30
gene15578	-2.45832	3.14836	16.747	4.27e-05	0.000195056	CM001727.1	ARL2BP	18
gene5197	-2.45522	1.30629	18.415	1.78e-05	9.05e-05	CM001714.1	LRP6	5
gene12774	-2.45451	2.2513	15.5888	7.87e-05	0.000334628	CM001723.1	BAALC	14
gene4178	-2.45267	-0.347455	11.1206	0.000853734	0.00262623	CM001713.1	ZNF467	4
gene14615	-2.44996	-0.372362	9.91819	0.00163653	0.00462294	CM001725.1	PTGS2	16
gene18172	-2.44787	-1.58621	3.58652	0.0582501	0.0990512	CM001729.1	CDH6	20
gene17213	-2.44587	3.71266	20.8488	4.97e-06	2.95e-05	CM001728.1	SPAG9	19
gene14654	-2.44487	-0.747329	4.84217	0.027772	0.0525947	CM001725.1	SERTAD4	16
gene19361	-2.44379	0.643208	9.04012	0.00264119	0.00697576	CM001731.1	ATG7	22
gene23987	-2.44213	-0.603602	4.80303	0.0284098	0.0536977	CM001739.1	TAB3	30
gene5577	-2.43955	1.09584	10.8083	0.00101044	0.00304398	CM001714.1	MAPK11	5
gene14052	-2.43684	-1.4063	5.88293	0.0152884	0.0315206	CM001725.1	SOX13	16
gene97	-2.43619	-0.771866	7.88897	0.00497372	0.0119874	CM001710.1	CXADR	1
gene10968	-2.43544	0.549994	8.54799	0.00345903	0.0087999	CM001720.1	C11H9orf114	11
gene11298	-2.43385	2.81804	25.9542	3.5e-07	2.88e-06	CM001721.1	KATNAL1	12
gene15022	-2.43372	4.64657	25.9092	3.58e-07	2.94e-06	CM001726.1	ATP2A2	17
gene21720	-2.43339	-1.82722	3.14569	0.0761276	0.124637	CM001735.1	LOC102170663	26
gene21640	-2.43041	-1.26788	5.23073	0.0221912	0.0434371	CM001735.1	LOC102168798	26
gene5125	-2.42895	-0.379731	8.001	0.00467516	0.0113618	CM001714.1	SSPN	5
gene21288	-2.42815	-1.16272	4.80264	0.0284161	0.0537023	CM001734.1	ZSCAN25	25
gene4041	-2.42659	0.215545	5.31488	0.0211441	0.0416493	CM001713.1	CLEC2L	4
gene1988	-2.4229	2.22576	12.2351	0.000468986	0.00156848	CM001711.1	ARHGEF10L	2
gene9204	-2.42135	2.104	11.6836	0.00063053	0.00202325	CM001719.1	LRRC49	10
gene22374	-2.42091	0.783722	10.7527	0.0010413	0.00312289	CM001737.1	CCSER2	28
gene3431	-2.41996	-0.256137	4.63069	0.0314049	0.0586464	CM001712.1	CAPN10	3
gene18759	-2.41983	2.94627	24.948	5.89e-07	4.52e-06	CM001730.1	ATG2B	21
gene14904	-2.41613	-1.83945	2.81416	0.0934359	0.148465	CM001726.1	ZNF10	17
gene7522	-2.41534	-0.344718	7.18633	0.00734611	0.0167527	CM001716.1	EBF1	7
gene13667	-2.41475	-1.49631	4.08343	0.0433056	0.0771656	CM001724.1	BDNF	15
gene17359	-2.41251	-0.135014	7.12742	0.00759139	0.0172345	CM001728.1	RAPGEFL1	19
gene5087	-2.41197	2.34623	15.9443	6.52e-05	0.000283456	CM001714.1	DENND5B	5
gene3142	-2.41086	1.31956	13.2398	0.000274065	0.000982845	CM001712.1	PIK3R3	3
gene15293	-2.41061	0.690434	5.03758	0.0248032	0.0477375	CM001726.1	LOC102184649	17
gene19078	-2.41049	3.70777	18.2561	1.93e-05	9.74e-05	CM001731.1	LRIG1	22
gene16831	-2.40635	1.55648	17.9892	2.22e-05	0.000109574	CM001728.1	SSH2	19
gene270	-2.40495	4.1003	17.0939	3.56e-05	0.00016585	CM001710.1	ATP6V1A	1
gene17874	-2.40432	-0.538881	10.7194	0.00106019	0.00317118	CM001728.1	ABCA9	19
gene6474	-2.40304	0.270994	6.24667	0.0124427	0.026401	CM001716.1	LOC102188933	7
gene2700	-2.40285	0.112305	7.22435	0.00719214	0.0164536	CM001712.1	GPSM2	3
gene3662	-2.40136	2.14134	13.658	0.000219308	0.000807411	CM001713.1	SRPK2	4
gene11964	-2.40108	2.34147	9.73541	0.00180752	0.00503429	CM001722.1	OSBPL2	13
gene14541	-2.40042	1.66157	13.8415	0.000198899	0.000744483	CM001725.1	BRINP2	16
gene11282	-2.40025	2.76265	20.5481	5.82e-06	3.39e-05	CM001721.1	FRY	12
gene8545	-2.39988	2.69042	9.94521	0.00161268	0.00456311	CM001718.1	LOC102179388	9
gene1383	-2.39962	1.48091	5.93604	0.0148343	0.0306985	CM001711.1	LOC102184766	2
gene993	-2.39922	3.71389	21.2041	4.13e-06	2.51e-05	CM001711.1	HERC2	2
gene15338	-2.39912	1.17819	16.1811	5.76e-05	0.000253758	CM001727.1	ST3GAL2	18
gene8449	-2.3981	0.768701	10.3083	0.00132434	0.00385151	CM001717.1	ASTN2	8
gene16427	-2.39747	-1.0545	4.24773	0.0393028	0.0711065	CM001727.1	LOC102172653	18
gene15292	-2.39709	1.74367	12.0603	0.000515076	0.00170071	CM001726.1	LOC102184363	17
gene5456	-2.39608	0.43628	6.13188	0.0132766	0.0279494	CM001714.1	TAB1	5
gene21352	-2.39398	-1.02795	7.41088	0.00648304	0.0150757	CM001734.1	FOXK1	25
gene9501	-2.39245	-0.497844	7.11969	0.00762419	0.0173032	CM001719.1	RASGRP1	10
gene17552	-2.39223	0.338536	4.48911	0.0341115	0.0630968	CM001728.1	MAP3K14	19
gene2340	-2.39141	1.92724	8.38542	0.00378242	0.00949129	CM001712.1	ATP8B2	3
gene2692	-2.39127	2.76141	6.83984	0.00891469	0.0197838	CM001712.1	KIAA1324	3
gene21673	-2.39083	-0.587649	2.90193	0.0884733	0.141665	CM001735.1	VWA2	26
gene12371	-2.389	0.340441	4.24242	0.0394259	0.0713104	CM001723.1	LOC102187606	14
gene13675	-2.38817	-1.21144	3.66698	0.0555005	0.0950778	CM001724.1	LOC102178840	15
gene14119	-2.38746	-1.17909	5.74182	0.0165656	0.0338027	CM001725.1	LOC102188881	16
gene21940	-2.38701	3.18385	24.301	8.24e-07	6.1e-06	CM001736.1	TNKS	27
gene20386	-2.38553	-0.0169466	7.05079	0.00792304	0.0178778	CM001733.1	DSC2	24
gene9156	-2.38404	2.12439	22.111	2.57e-06	1.66e-05	CM001719.1	DENND4A	10
gene6228	-2.38193	2.26883	15.3926	8.73e-05	0.000364878	CM001715.1	LOC102178256	6
gene17893	-2.38114	1.33604	14.14	0.000169698	0.000648301	CM001728.1	HELZ	19
gene23497	-2.38097	4.7781	16.681	4.42e-05	0.000200952	CM001739.1	IDS	30
gene18855	-2.37483	-0.958293	3.38165	0.0659262	0.110123	CM001731.1	NEK10	22
gene385	-2.37377	1.13486	12.868	0.00033425	0.00117378	CM001710.1	PIGZ	1
gene15317	-2.37323	0.802295	8.11727	0.00438455	0.0107298	CM001726.1	LOC102191825	17
gene6034	-2.37019	3.50838	23.7595	1.09e-06	7.85e-06	CM001715.1	ANKRD17	6
gene15763	-2.36935	3.94325	14.0117	0.000181675	0.000686205	CM001727.1	CALB2	18
gene14044	-2.36797	-0.651384	6.48904	0.0108542	0.0234298	CM001725.1	BTG2	16
gene14538	-2.36721	-1.05081	1.42271	0.232957	0.319188	CM001725.1	PAPPA2	16
gene23929	-2.36709	0.333112	7.19883	0.00729512	0.0166586	CM001739.1	BCOR	30
gene23812	-2.36553	0.889737	7.72221	0.00545455	0.0129862	CM001739.1	ZNF182	30
gene9132	-2.36404	-0.700639	7.19171	0.00732413	0.0167109	CM001719.1	ERO1L	10
gene21358	-2.36354	-1.44948	3.59422	0.0579807	0.0987157	CM001734.1	BRAT1	25
gene11274	-2.36318	1.40543	14.7401	0.000123397	0.000490294	CM001721.1	STARD13	12
gene15100	-2.36303	3.8287	19.4368	1.04e-05	5.61e-05	CM001726.1	HECTD4	17
[truncated: 11,690 more rows]
