# Supplementary material for: Genome-wide analysis of DNA methylation in hypothalamus and ovary of Capra hircus
Source: BMC Genomics. 2017 Jun 23;18:476. doi: 10.1186/s12864-017-3866-4 (PMC5481934; doi:10.1186/s12864-017-3866-4)
Supplement: Supplementary file 5 — Pathway analysis (Biological process, Molecular function and Cellular component) of shared genes among negative and positive correlation for DMGs and DEGs. (XLSX 23 kb) [file 12864_2017_3866_MOESM5_ESM.xlsx]

## Sheet: Hyper DMGs over DEGs
Cellular Component (GO)
pathway ID	pathway description	count in gene set	false discovery rate
GO:0071944	cell periphery	17	0.0299
GO:0005886	plasma membrane	16	0.0384
GO:0014731	spectrin-associated cytoskeleton	2	0.0384
GO:0030424	axon	5	0.0384
GO:0043005	neuron projection	7	0.0384
GO:0098794	postsynapse	5	0.0384

## Sheet: Hypo DMGs under DEGs
Molecular Function (GO)
pathway ID	pathway description	count in gene set	false discovery rate
GO:0003756	protein disulfide isomerase activity	3	0.0125

## Sheet: Hyper DMGs under DEGs
Biological Process (GO)
pathway ID	pathway description	count in gene set	false discovery rate
GO:0030198	extracellular matrix organization	12	3.45e-09
GO:0022617	extracellular matrix disassembly	7	5.04e-06
GO:0030574	collagen catabolic process	6	9.51e-06
GO:0007275	multicellular organismal development	22	3.26e-05
GO:0044767	single-organism developmental process	23	4.63e-05
GO:0048731	system development	19	0.000548
GO:0009888	tissue development	13	0.000623
GO:0070208	protein heterotrimerization	3	0.000638
GO:0061061	muscle structure development	8	0.000743
GO:0006939	smooth muscle contraction	4	0.000916
GO:0032501	multicellular organismal process	23	0.00115
GO:0048513	organ development	16	0.00115
GO:0001649	osteoblast differentiation	5	0.00135
GO:0022411	cellular component disassembly	8	0.00135
GO:0044707	single-multicellular organism process	22	0.00231
GO:0003012	muscle system process	6	0.00269
GO:0048856	anatomical structure development	19	0.00269
GO:0060537	muscle tissue development	6	0.00464
GO:0030154	cell differentiation	16	0.00586
GO:0044763	single-organism cellular process	29	0.00672
GO:0048646	anatomical structure formation involved in morphogenesis	9	0.0135
GO:0072358	cardiovascular system development	8	0.0186
GO:0072359	circulatory system development	8	0.0186
GO:0048251	elastic fiber assembly	2	0.0205
GO:0055013	cardiac muscle cell development	3	0.0267
GO:0001503	ossification	5	0.0275
GO:0030029	actin filament-based process	6	0.0275
GO:0009653	anatomical structure morphogenesis	12	0.03
GO:0071230	cellular response to amino acid stimulus	3	0.0323
GO:0014706	striated muscle tissue development	5	0.0346
GO:0010812	negative regulation of cell-substrate adhesion	3	0.0347
GO:0007517	muscle organ development	5	0.0387
GO:0048738	cardiac muscle tissue development	4	0.0415
GO:0001101	response to acid chemical	5	0.0489
GO:0009743	response to carbohydrate	4	0.0489
(less ...)
Molecular Function (GO)
pathway ID	pathway description	count in gene set	false discovery rate
GO:0005198	structural molecule activity	9	0.00177
GO:0048407	platelet-derived growth factor binding	3	0.00183
GO:0005201	extracellular matrix structural constituent	4	0.0073
GO:0019838	growth factor binding	4	0.0186
GO:0008307	structural constituent of muscle	3	0.0392
Cellular Component (GO)
pathway ID	pathway description	count in gene set	false discovery rate
GO:0005581	collagen trimer	7	2.75e-07
GO:0044420	extracellular matrix component	7	1.15e-06
GO:0005578	proteinaceous extracellular matrix	8	5.01e-05
GO:0005576	extracellular region	21	0.000316
GO:0044421	extracellular region part	19	0.00045
GO:0098644	complex of collagen trimers	3	0.00191
GO:0071953	elastic fiber	2	0.00195
GO:0005604	basement membrane	4	0.00326
GO:0005788	endoplasmic reticulum lumen	5	0.00326
GO:0044449	contractile fiber part	5	0.00326
GO:0043292	contractile fiber	5	0.00472
GO:0070062	extracellular exosome	14	0.0119
GO:0005615	extracellular space	9	0.0206
GO:0005614	interstitial matrix	2	0.0223
GO:0031988	membrane-bounded vesicle	15	0.024
GO:0015629	actin cytoskeleton	5	0.047

## Sheet: Hypo DMGs over DEGs
Biological Process (GO)
pathway ID	pathway description	count in gene set	false discovery rate
GO:0007399	nervous system development	69	4.77e-17
GO:0022008	neurogenesis	51	2.54e-12
GO:0048699	generation of neurons	48	2.1e-11
GO:0048731	system development	81	9.99e-11
GO:0007275	multicellular organismal development	83	1.78e-08
GO:0030182	neuron differentiation	35	1.36e-07
GO:0044700	single organism signaling	90	2.31e-07
GO:0048666	neuron development	31	2.31e-07
GO:0048856	anatomical structure development	80	2.31e-07
GO:0031175	neuron projection development	28	2.33e-07
GO:0007154	cell communication	91	2.34e-07
GO:0030154	cell differentiation	65	1.21e-06
GO:0044767	single-organism developmental process	84	1.37e-06
GO:0048812	neuron projection morphogenesis	24	1.78e-06
GO:0048869	cellular developmental process	66	2.41e-06
GO:0048667	cell morphogenesis involved in neuron differentiation	23	4.83e-06
GO:0007417	central nervous system development	29	8.37e-06
GO:0000904	cell morphogenesis involved in differentiation	25	1.18e-05
GO:0045664	regulation of neuron differentiation	21	1.46e-05
GO:0007626	locomotory behavior	14	1.54e-05
GO:0050767	regulation of neurogenesis	23	2.08e-05
GO:0031344	regulation of cell projection organization	20	2.16e-05
GO:0048468	cell development	40	3.69e-05
GO:0010975	regulation of neuron projection development	17	3.82e-05
GO:0007165	signal transduction	79	4.44e-05
GO:0051179	localization	75	4.59e-05
GO:0040011	locomotion	33	4.85e-05
GO:0044707	single-multicellular organism process	88	4.85e-05
GO:0048518	positive regulation of biological process	83	4.85e-05
GO:0051960	regulation of nervous system development	24	4.86e-05
GO:0043547	positive regulation of GTPase activity	20	6.01e-05
GO:0051128	regulation of cellular component organization	47	6.23e-05
GO:0044802	single-organism membrane organization	24	7.04e-05
GO:0050808	synapse organization	11	7.8e-05
GO:0008104	protein localization	40	7.9e-05
GO:0030030	cell projection organization	29	7.9e-05
GO:0051641	cellular localization	46	7.9e-05
GO:0060284	regulation of cell development	25	7.9e-05
GO:0007416	synapse assembly	8	8e-05
GO:0007420	brain development	23	8e-05
GO:0023051	regulation of signaling	54	8e-05
GO:0000902	cell morphogenesis	28	9.37e-05
GO:0007610	behavior	20	0.000114
GO:0016043	cellular component organization	78	0.000136
GO:0007155	cell adhesion	28	0.000142
GO:0065009	regulation of molecular function	53	0.000142
GO:0048858	cell projection morphogenesis	24	0.00017
GO:0035556	intracellular signal transduction	41	0.000176
GO:0007409	axonogenesis	19	0.000193
GO:0007411	axon guidance	17	0.000193
GO:0061024	membrane organization	26	0.000193
GO:0060322	head development	23	0.000194
GO:0007010	cytoskeleton organization	25	0.000198
GO:0032879	regulation of localization	47	0.000198
GO:0006897	endocytosis	19	0.000231
GO:0006928	movement of cell or subcellular component	33	0.00024
GO:0051049	regulation of transport	39	0.00025
GO:0009966	regulation of signal transduction	48	0.000284
GO:0016192	vesicle-mediated transport	30	0.000284
GO:1902580	single-organism cellular localization	25	0.000287
GO:0033036	macromolecule localization	43	0.000294
GO:0010810	regulation of cell-substrate adhesion	11	0.000321
GO:1902578	single-organism localization	56	0.000374
GO:0006935	chemotaxis	21	0.000389
GO:0050804	modulation of synaptic transmission	13	0.000389
GO:0022604	regulation of cell morphogenesis	18	0.000403
GO:0010769	regulation of cell morphogenesis involved in differentiation	14	0.000478
GO:0032501	multicellular organismal process	86	0.000487
GO:0060627	regulation of vesicle-mediated transport	16	0.000487
GO:0097090	presynaptic membrane organization	4	0.000487
GO:0010646	regulation of cell communication	53	0.000498
GO:0044087	regulation of cellular component biogenesis	21	0.000498
GO:0043269	regulation of ion transport	20	0.00051
GO:0030900	forebrain development	15	0.000552
GO:0044708	single-organism behavior	16	0.000625
GO:0051270	regulation of cellular component movement	22	0.000722
GO:0032989	cellular component morphogenesis	27	0.000781
GO:0071205	protein localization to juxtaparanode region of axon	3	0.000813
GO:0061564	axon development	18	0.000847
GO:0065008	regulation of biological quality	54	0.000876
GO:0045161	neuronal ion channel clustering	4	0.000984
GO:0009605	response to external stimulus	39	0.00117
GO:0010256	endomembrane system organization	16	0.00142
GO:0034613	cellular protein localization	28	0.00144
GO:0010001	glial cell differentiation	9	0.0016
GO:0044093	positive regulation of molecular function	36	0.0016
GO:0051345	positive regulation of hydrolase activity	23	0.00178
GO:0051130	positive regulation of cellular component organization	28	0.00184
GO:0042063	gliogenesis	10	0.00185
GO:0051716	cellular response to stimulus	86	0.00224
GO:0051056	regulation of small GTPase mediated signal transduction	11	0.00269
GO:1902531	regulation of intracellular signal transduction	31	0.00279
GO:0051336	regulation of hydrolase activity	29	0.00323
GO:0051649	establishment of localization in cell	36	0.00323
GO:1901897	regulation of relaxation of cardiac muscle	3	0.00331
GO:0050790	regulation of catalytic activity	42	0.00336
GO:0006810	transport	57	0.00345
GO:0051674	localization of cell	22	0.00416
GO:0048870	cell motility	22	0.00421
GO:0015031	protein transport	28	0.00501
GO:0071702	organic substance transport	37	0.00561
GO:0048488	synaptic vesicle endocytosis	4	0.00582
GO:0045184	establishment of protein localization	29	0.00606
GO:0030334	regulation of cell migration	18	0.00607
GO:0034765	regulation of ion transmembrane transport	14	0.00635
GO:0044765	single-organism transport	49	0.00803
GO:0051938	L-glutamate import	3	0.00803
GO:0097104	postsynaptic membrane assembly	3	0.00803
GO:0098609	cell-cell adhesion	17	0.00881
GO:1902582	single-organism intracellular transport	26	0.00895
GO:0006820	anion transport	15	0.0095
GO:0016477	cell migration	20	0.0095
GO:0048522	positive regulation of cellular process	66	0.00966
GO:0022607	cellular component assembly	35	0.00999
GO:0040012	regulation of locomotion	19	0.0101
GO:0050896	response to stimulus	93	0.0103
GO:0031223	auditory behavior	3	0.0109
GO:0036465	synaptic vesicle recycling	4	0.0109
GO:0097105	presynaptic membrane assembly	3	0.0109
GO:0051239	regulation of multicellular organismal process	42	0.0112
GO:0032412	regulation of ion transmembrane transporter activity	9	0.0114
GO:0048489	synaptic vesicle transport	7	0.0114
GO:0006605	protein targeting	14	0.0117
GO:1901898	negative regulation of relaxation of cardiac muscle	2	0.0117
GO:0021537	telencephalon development	10	0.0119
GO:0051650	establishment of vesicle localization	9	0.0119
GO:0071709	membrane assembly	4	0.0119
GO:0098742	cell-cell adhesion via plasma-membrane adhesion molecules	9	0.0119
GO:0097479	synaptic vesicle localization	7	0.0122
GO:2000026	regulation of multicellular organismal development	31	0.0125
GO:0032535	regulation of cellular component size	11	0.014
GO:0006836	neurotransmitter transport	8	0.0143
GO:0048813	dendrite morphogenesis	5	0.0143
GO:0060341	regulation of cellular localization	26	0.0143
GO:0007264	small GTPase mediated signal transduction	18	0.0158
GO:0019222	regulation of metabolic process	86	0.0159
GO:0030534	adult behavior	8	0.0159
GO:0001764	neuron migration	7	0.0162
GO:0022603	regulation of anatomical structure morphogenesis	21	0.0162
GO:0048583	regulation of response to stimulus	53	0.017
GO:0030336	negative regulation of cell migration	9	0.0177
GO:0048513	organ development	45	0.0181
GO:0044085	cellular component biogenesis	36	0.02
GO:0042552	myelination	6	0.0205
GO:0090066	regulation of anatomical structure size	12	0.0205
GO:0017157	regulation of exocytosis	8	0.0207
GO:0044089	positive regulation of cellular component biogenesis	12	0.0208
GO:0019226	transmission of nerve impulse	5	0.0209
GO:0048519	negative regulation of biological process	63	0.0209
GO:0016358	dendrite development	6	0.0212
GO:0044091	membrane biogenesis	4	0.0214
GO:0046907	intracellular transport	27	0.0218
GO:2001257	regulation of cation channel activity	6	0.0218
GO:0001952	regulation of cell-matrix adhesion	6	0.0231
GO:0008344	adult locomotory behavior	6	0.0245
GO:0009893	positive regulation of metabolic process	54	0.0255
GO:0015807	L-amino acid transport	5	0.0255
GO:0045595	regulation of cell differentiation	29	0.0255
GO:0048523	negative regulation of cellular process	59	0.0255
GO:0006890	retrograde vesicle-mediated transport, Golgi to ER	4	0.0256
GO:0009637	response to blue light	2	0.0256
GO:0019858	cytosine metabolic process	2	0.0256
GO:0035116	embryonic hindlimb morphogenesis	4	0.0256
GO:0045163	clustering of voltage-gated potassium channels	2	0.0256
GO:0050793	regulation of developmental process	37	0.0256
GO:1900244	positive regulation of synaptic vesicle endocytosis	2	0.0256
GO:0009653	anatomical structure morphogenesis	37	0.0264
GO:0048167	regulation of synaptic plasticity	7	0.0264
GO:0032970	regulation of actin filament-based process	11	0.0279
GO:0030029	actin filament-based process	13	0.0291
GO:1904062	regulation of cation transmembrane transport	8	0.0292
GO:0050803	regulation of synapse structure or activity	9	0.0293
GO:0006198	cAMP catabolic process	3	0.0298
GO:0042551	neuron maturation	4	0.0304
GO:0046058	cAMP metabolic process	4	0.0304
GO:0006942	regulation of striated muscle contraction	6	0.0313
GO:0043085	positive regulation of catalytic activity	28	0.0313
GO:0006886	intracellular protein transport	18	0.0316
GO:0050770	regulation of axonogenesis	7	0.0319
GO:1901888	regulation of cell junction assembly	5	0.0357
GO:0007163	establishment or maintenance of cell polarity	7	0.036
GO:0007157	heterophilic cell-cell adhesion via plasma membrane cell adhesion molecules	4	0.0363
GO:0007628	adult walking behavior	4	0.0363
GO:0021988	olfactory lobe development	4	0.0363
GO:0051050	positive regulation of transport	20	0.0372
GO:0010959	regulation of metal ion transport	11	0.0376
GO:0031346	positive regulation of cell projection organization	10	0.0384
GO:0051489	regulation of filopodium assembly	4	0.0397
GO:0008361	regulation of cell size	7	0.0416
GO:0010811	positive regulation of cell-substrate adhesion	6	0.0432
GO:0035637	multicellular organismal signaling	6	0.0432
GO:1902953	positive regulation of ER to Golgi vesicle-mediated transport	2	0.0439
GO:0035304	regulation of protein dephosphorylation	7	0.0442
GO:0044763	single-organism cellular process	120	0.0461
GO:0051656	establishment of organelle localization	10	0.0463
GO:0007158	neuron cell-cell adhesion	3	0.0467
GO:0010738	regulation of protein kinase A signaling	3	0.0467
GO:0035418	protein localization to synapse	3	0.0467
GO:1901019	regulation of calcium ion transmembrane transporter activity	5	0.0467
(less ...)
Molecular Function (GO)
pathway ID	pathway description	count in gene set	false discovery rate
GO:0005515	protein binding	87	1.83e-06
GO:0008092	cytoskeletal protein binding	23	7.57e-06
GO:0098772	molecular function regulator	30	0.00427
GO:0005088	Ras guanyl-nucleotide exchange factor activity	9	0.00799
GO:0050839	cell adhesion molecule binding	9	0.00944
GO:0005096	GTPase activator activity	12	0.01
GO:0019899	enzyme binding	31	0.01
GO:0043167	ion binding	90	0.0192
GO:0008047	enzyme activator activity	15	0.0252
GO:0043168	anion binding	48	0.0252
GO:0032555	purine ribonucleotide binding	37	0.0286
GO:0032559	adenyl ribonucleotide binding	32	0.0286
GO:0003779	actin binding	9	0.0292
GO:0030234	enzyme regulator activity	22	0.0301
GO:0005089	Rho guanyl-nucleotide exchange factor activity	6	0.0331
GO:0097367	carbohydrate derivative binding	41	0.0331
GO:0032403	protein complex binding	16	0.0333
GO:0044325	ion channel binding	6	0.0493
(less ...)
Cellular Component (GO)
pathway ID	pathway description	count in gene set	false discovery rate
GO:0045202	synapse	42	5.62e-19
GO:0043005	neuron projection	44	3.82e-16
GO:0097458	neuron part	49	5.46e-16
GO:0044456	synapse part	33	1.85e-14
GO:0042995	cell projection	54	2.4e-12
GO:0030054	cell junction	41	1.26e-10
GO:0030425	dendrite	26	1.26e-10
GO:0098794	postsynapse	23	4.03e-10
GO:0097060	synaptic membrane	19	5.68e-09
GO:0071944	cell periphery	89	9.34e-09
GO:0005886	plasma membrane	86	6.27e-08
GO:0098589	membrane region	35	1.03e-07
GO:0036477	somatodendritic compartment	26	1.33e-07
GO:0098590	plasma membrane region	31	2.29e-07
GO:0016020	membrane	129	2.76e-07
GO:0014069	postsynaptic density	14	9.96e-07
GO:0030424	axon	19	9.96e-07
GO:0044463	cell projection part	29	1.17e-06
GO:0098805	whole membrane	44	8.85e-06
GO:0045211	postsynaptic membrane	13	2.45e-05
GO:0044425	membrane part	98	5.68e-05
GO:0043197	dendritic spine	9	0.000108
GO:0044297	cell body	18	0.000108
GO:0030426	growth cone	9	0.000304
GO:0044459	plasma membrane part	46	0.000304
GO:0043025	neuronal cell body	16	0.000362
GO:0005794	Golgi apparatus	32	0.000776
GO:0044304	main axon	6	0.00143
GO:0097481	neuronal postsynaptic density	6	0.00366
GO:0033267	axon part	9	0.00477
GO:0044224	juxtaparanode region of axon	3	0.00719
GO:0005856	cytoskeleton	36	0.00894
GO:0005911	cell-cell junction	12	0.0127
GO:0012505	endomembrane system	56	0.0131
GO:0042734	presynaptic membrane	5	0.0133
GO:0043209	myelin sheath	8	0.0138
GO:0034702	ion channel complex	10	0.0201
GO:0098791	Golgi subcompartment	10	0.0209
GO:0098793	presynapse	7	0.0301
GO:0044431	Golgi apparatus part	19	0.0304
GO:0031252	cell leading edge	11	0.0342
GO:0009986	cell surface	17	0.0372
GO:0005829	cytosol	50	0.0421
GO:0098796	membrane protein complex	20	0.047
